# Supplementary material for: Active learning-guided optimization of cell-free biosensors for lead testing in drinking water
Source: Nat Commun. 2025 Dec 20;17:261. doi: 10.1038/s41467-025-66964-6 (PMC12783771; doi:10.1038/s41467-025-66964-6)
Supplement: Supplementary file 4 — Supplementary Data 1 [file 41467_2025_66964_MOESM4_ESM.xlsx]

## Sheet: Mutant sequences
Mutant	DNA sequence
Wildtype	ATGAACATTCAGATCGGTGAACTGGCGAAACGTACTGCATGTCCAGTGGTGACCATTCGCTTTTATGAGCAAGAAGGTTTGCTGCCGCCCCCAGGACGTTCCCGTGGTAATTTCCGCTTATACGGGGAAGAGCATGTTGAGCGTTTGCAATTTATCCGCCATTGCCGCTCACTTGACATGCCCTTATCCGATGTCCGCACATTGCTGTCATACCGCAAGCGTCCTGATCAAGATTGCGGGGAGGTGAACATGCTTCTGGATGAGCATATTCGTCAAGTAGAGAGTCGTATTGGCGCTCTGTTAGAGTTAAAACATCACTTGGTCGAGCTGCGCGAAGCATGCTCAGGGGCTCGCCCTGCACAAAGCTGCGGAATCCTTCAGGGCCTGAGTGATTGTGTT…
M1A	GCGAACATTCAGATCGGTGAACTGGCGAAACGTACTGCATGTCCAGTGGTGACCATTCGCTTTTATGAGCAAGAAGGTTTGCTGCCGCCCCCAGGACGTTCCCGTGGTAATTTCCGCTTATACGGGGAAGAGCATGTTGAGCGTTTGCAATTTATCCGCCATTGCCGCTCACTTGACATGCCCTTATCCGATGTCCGCACATTGCTGTCATACCGCAAGCGTCCTGATCAAGATTGCGGGGAGGTGAACATGCTTCTGGATGAGCATATTCGTCAAGTAGAGAGTCGTATTGGCGCTCTGTTAGAGTTAAAACATCACTTGGTCGAGCTGCGCGAAGCATGCTCAGGGGCTCGCCCTGCACAAAGCTGCGGAATCCTTCAGGGCCTGAGTGATTGTGTT…
K10A	ATGAACATTCAGATCGGTGAACTGGCGGCGCGTACTGCATGTCCAGTGGTGACCATTCGCTTTTATGAGCAAGAAGGTTTGCTGCCGCCCCCAGGACGTTCCCGTGGTAATTTCCGCTTATACGGGGAAGAGCATGTTGAGCGTTTGCAATTTATCCGCCATTGCCGCTCACTTGACATGCCCTTATCCGATGTCCGCACATTGCTGTCATACCGCAAGCGTCCTGATCAAGATTGCGGGGAGGTGAACATGCTTCTGGATGAGCATATTCGTCAAGTAGAGAGTCGTATTGGCGCTCTGTTAGAGTTAAAACATCACTTGGTCGAGCTGCGCGAAGCATGCTCAGGGGCTCGCCCTGCACAAAGCTGCGGAATCCTTCAGGGCCTGAGTGATTGTGTT…
L100A	ATGAACATTCAGATCGGTGAACTGGCGAAACGTACTGCATGTCCAGTGGTGACCATTCGCTTTTATGAGCAAGAAGGTTTGCTGCCGCCCCCAGGACGTTCCCGTGGTAATTTCCGCTTATACGGGGAAGAGCATGTTGAGCGTTTGCAATTTATCCGCCATTGCCGCTCACTTGACATGCCCTTATCCGATGTCCGCACATTGCTGTCATACCGCAAGCGTCCTGATCAAGATTGCGGGGAGGTGAACATGCTTCTGGATGAGCATATTCGTCAAGTAGAGAGTCGTATTGGCGCTGCGTTAGAGTTAAAACATCACTTGGTCGAGCTGCGCGAAGCATGCTCAGGGGCTCGCCCTGCACAAAGCTGCGGAATCCTTCAGGGCCTGAGTGATTGTGTT…
L101A	ATGAACATTCAGATCGGTGAACTGGCGAAACGTACTGCATGTCCAGTGGTGACCATTCGCTTTTATGAGCAAGAAGGTTTGCTGCCGCCCCCAGGACGTTCCCGTGGTAATTTCCGCTTATACGGGGAAGAGCATGTTGAGCGTTTGCAATTTATCCGCCATTGCCGCTCACTTGACATGCCCTTATCCGATGTCCGCACATTGCTGTCATACCGCAAGCGTCCTGATCAAGATTGCGGGGAGGTGAACATGCTTCTGGATGAGCATATTCGTCAAGTAGAGAGTCGTATTGGCGCTCTGGCGGAGTTAAAACATCACTTGGTCGAGCTGCGCGAAGCATGCTCAGGGGCTCGCCCTGCACAAAGCTGCGGAATCCTTCAGGGCCTGAGTGATTGTGTT…
E102A	ATGAACATTCAGATCGGTGAACTGGCGAAACGTACTGCATGTCCAGTGGTGACCATTCGCTTTTATGAGCAAGAAGGTTTGCTGCCGCCCCCAGGACGTTCCCGTGGTAATTTCCGCTTATACGGGGAAGAGCATGTTGAGCGTTTGCAATTTATCCGCCATTGCCGCTCACTTGACATGCCCTTATCCGATGTCCGCACATTGCTGTCATACCGCAAGCGTCCTGATCAAGATTGCGGGGAGGTGAACATGCTTCTGGATGAGCATATTCGTCAAGTAGAGAGTCGTATTGGCGCTCTGTTAGCGTTAAAACATCACTTGGTCGAGCTGCGCGAAGCATGCTCAGGGGCTCGCCCTGCACAAAGCTGCGGAATCCTTCAGGGCCTGAGTGATTGTGTT…
L103A	ATGAACATTCAGATCGGTGAACTGGCGAAACGTACTGCATGTCCAGTGGTGACCATTCGCTTTTATGAGCAAGAAGGTTTGCTGCCGCCCCCAGGACGTTCCCGTGGTAATTTCCGCTTATACGGGGAAGAGCATGTTGAGCGTTTGCAATTTATCCGCCATTGCCGCTCACTTGACATGCCCTTATCCGATGTCCGCACATTGCTGTCATACCGCAAGCGTCCTGATCAAGATTGCGGGGAGGTGAACATGCTTCTGGATGAGCATATTCGTCAAGTAGAGAGTCGTATTGGCGCTCTGTTAGAGGCGAAACATCACTTGGTCGAGCTGCGCGAAGCATGCTCAGGGGCTCGCCCTGCACAAAGCTGCGGAATCCTTCAGGGCCTGAGTGATTGTGTT…
K104A	ATGAACATTCAGATCGGTGAACTGGCGAAACGTACTGCATGTCCAGTGGTGACCATTCGCTTTTATGAGCAAGAAGGTTTGCTGCCGCCCCCAGGACGTTCCCGTGGTAATTTCCGCTTATACGGGGAAGAGCATGTTGAGCGTTTGCAATTTATCCGCCATTGCCGCTCACTTGACATGCCCTTATCCGATGTCCGCACATTGCTGTCATACCGCAAGCGTCCTGATCAAGATTGCGGGGAGGTGAACATGCTTCTGGATGAGCATATTCGTCAAGTAGAGAGTCGTATTGGCGCTCTGTTAGAGTTAGCGCATCACTTGGTCGAGCTGCGCGAAGCATGCTCAGGGGCTCGCCCTGCACAAAGCTGCGGAATCCTTCAGGGCCTGAGTGATTGTGTT…
H105A	ATGAACATTCAGATCGGTGAACTGGCGAAACGTACTGCATGTCCAGTGGTGACCATTCGCTTTTATGAGCAAGAAGGTTTGCTGCCGCCCCCAGGACGTTCCCGTGGTAATTTCCGCTTATACGGGGAAGAGCATGTTGAGCGTTTGCAATTTATCCGCCATTGCCGCTCACTTGACATGCCCTTATCCGATGTCCGCACATTGCTGTCATACCGCAAGCGTCCTGATCAAGATTGCGGGGAGGTGAACATGCTTCTGGATGAGCATATTCGTCAAGTAGAGAGTCGTATTGGCGCTCTGTTAGAGTTAAAAGCGCACTTGGTCGAGCTGCGCGAAGCATGCTCAGGGGCTCGCCCTGCACAAAGCTGCGGAATCCTTCAGGGCCTGAGTGATTGTGTT…
H106A	ATGAACATTCAGATCGGTGAACTGGCGAAACGTACTGCATGTCCAGTGGTGACCATTCGCTTTTATGAGCAAGAAGGTTTGCTGCCGCCCCCAGGACGTTCCCGTGGTAATTTCCGCTTATACGGGGAAGAGCATGTTGAGCGTTTGCAATTTATCCGCCATTGCCGCTCACTTGACATGCCCTTATCCGATGTCCGCACATTGCTGTCATACCGCAAGCGTCCTGATCAAGATTGCGGGGAGGTGAACATGCTTCTGGATGAGCATATTCGTCAAGTAGAGAGTCGTATTGGCGCTCTGTTAGAGTTAAAACATGCGTTGGTCGAGCTGCGCGAAGCATGCTCAGGGGCTCGCCCTGCACAAAGCTGCGGAATCCTTCAGGGCCTGAGTGATTGTGTT…
L107A	ATGAACATTCAGATCGGTGAACTGGCGAAACGTACTGCATGTCCAGTGGTGACCATTCGCTTTTATGAGCAAGAAGGTTTGCTGCCGCCCCCAGGACGTTCCCGTGGTAATTTCCGCTTATACGGGGAAGAGCATGTTGAGCGTTTGCAATTTATCCGCCATTGCCGCTCACTTGACATGCCCTTATCCGATGTCCGCACATTGCTGTCATACCGCAAGCGTCCTGATCAAGATTGCGGGGAGGTGAACATGCTTCTGGATGAGCATATTCGTCAAGTAGAGAGTCGTATTGGCGCTCTGTTAGAGTTAAAACATCACGCGGTCGAGCTGCGCGAAGCATGCTCAGGGGCTCGCCCTGCACAAAGCTGCGGAATCCTTCAGGGCCTGAGTGATTGTGTT…
V108A	ATGAACATTCAGATCGGTGAACTGGCGAAACGTACTGCATGTCCAGTGGTGACCATTCGCTTTTATGAGCAAGAAGGTTTGCTGCCGCCCCCAGGACGTTCCCGTGGTAATTTCCGCTTATACGGGGAAGAGCATGTTGAGCGTTTGCAATTTATCCGCCATTGCCGCTCACTTGACATGCCCTTATCCGATGTCCGCACATTGCTGTCATACCGCAAGCGTCCTGATCAAGATTGCGGGGAGGTGAACATGCTTCTGGATGAGCATATTCGTCAAGTAGAGAGTCGTATTGGCGCTCTGTTAGAGTTAAAACATCACTTGGCGGAGCTGCGCGAAGCATGCTCAGGGGCTCGCCCTGCACAAAGCTGCGGAATCCTTCAGGGCCTGAGTGATTGTGTT…
E109A	ATGAACATTCAGATCGGTGAACTGGCGAAACGTACTGCATGTCCAGTGGTGACCATTCGCTTTTATGAGCAAGAAGGTTTGCTGCCGCCCCCAGGACGTTCCCGTGGTAATTTCCGCTTATACGGGGAAGAGCATGTTGAGCGTTTGCAATTTATCCGCCATTGCCGCTCACTTGACATGCCCTTATCCGATGTCCGCACATTGCTGTCATACCGCAAGCGTCCTGATCAAGATTGCGGGGAGGTGAACATGCTTCTGGATGAGCATATTCGTCAAGTAGAGAGTCGTATTGGCGCTCTGTTAGAGTTAAAACATCACTTGGTCGCGCTGCGCGAAGCATGCTCAGGGGCTCGCCCTGCACAAAGCTGCGGAATCCTTCAGGGCCTGAGTGATTGTGTT…
R11A	ATGAACATTCAGATCGGTGAACTGGCGAAAGCGACTGCATGTCCAGTGGTGACCATTCGCTTTTATGAGCAAGAAGGTTTGCTGCCGCCCCCAGGACGTTCCCGTGGTAATTTCCGCTTATACGGGGAAGAGCATGTTGAGCGTTTGCAATTTATCCGCCATTGCCGCTCACTTGACATGCCCTTATCCGATGTCCGCACATTGCTGTCATACCGCAAGCGTCCTGATCAAGATTGCGGGGAGGTGAACATGCTTCTGGATGAGCATATTCGTCAAGTAGAGAGTCGTATTGGCGCTCTGTTAGAGTTAAAACATCACTTGGTCGAGCTGCGCGAAGCATGCTCAGGGGCTCGCCCTGCACAAAGCTGCGGAATCCTTCAGGGCCTGAGTGATTGTGTT…
L110A	ATGAACATTCAGATCGGTGAACTGGCGAAACGTACTGCATGTCCAGTGGTGACCATTCGCTTTTATGAGCAAGAAGGTTTGCTGCCGCCCCCAGGACGTTCCCGTGGTAATTTCCGCTTATACGGGGAAGAGCATGTTGAGCGTTTGCAATTTATCCGCCATTGCCGCTCACTTGACATGCCCTTATCCGATGTCCGCACATTGCTGTCATACCGCAAGCGTCCTGATCAAGATTGCGGGGAGGTGAACATGCTTCTGGATGAGCATATTCGTCAAGTAGAGAGTCGTATTGGCGCTCTGTTAGAGTTAAAACATCACTTGGTCGAGGCGCGCGAAGCATGCTCAGGGGCTCGCCCTGCACAAAGCTGCGGAATCCTTCAGGGCCTGAGTGATTGTGTT…
R111A	ATGAACATTCAGATCGGTGAACTGGCGAAACGTACTGCATGTCCAGTGGTGACCATTCGCTTTTATGAGCAAGAAGGTTTGCTGCCGCCCCCAGGACGTTCCCGTGGTAATTTCCGCTTATACGGGGAAGAGCATGTTGAGCGTTTGCAATTTATCCGCCATTGCCGCTCACTTGACATGCCCTTATCCGATGTCCGCACATTGCTGTCATACCGCAAGCGTCCTGATCAAGATTGCGGGGAGGTGAACATGCTTCTGGATGAGCATATTCGTCAAGTAGAGAGTCGTATTGGCGCTCTGTTAGAGTTAAAACATCACTTGGTCGAGCTGGCGGAAGCATGCTCAGGGGCTCGCCCTGCACAAAGCTGCGGAATCCTTCAGGGCCTGAGTGATTGTGTT…
E112A	ATGAACATTCAGATCGGTGAACTGGCGAAACGTACTGCATGTCCAGTGGTGACCATTCGCTTTTATGAGCAAGAAGGTTTGCTGCCGCCCCCAGGACGTTCCCGTGGTAATTTCCGCTTATACGGGGAAGAGCATGTTGAGCGTTTGCAATTTATCCGCCATTGCCGCTCACTTGACATGCCCTTATCCGATGTCCGCACATTGCTGTCATACCGCAAGCGTCCTGATCAAGATTGCGGGGAGGTGAACATGCTTCTGGATGAGCATATTCGTCAAGTAGAGAGTCGTATTGGCGCTCTGTTAGAGTTAAAACATCACTTGGTCGAGCTGCGCGCGGCATGCTCAGGGGCTCGCCCTGCACAAAGCTGCGGAATCCTTCAGGGCCTGAGTGATTGTGTT…
A113A	ATGAACATTCAGATCGGTGAACTGGCGAAACGTACTGCATGTCCAGTGGTGACCATTCGCTTTTATGAGCAAGAAGGTTTGCTGCCGCCCCCAGGACGTTCCCGTGGTAATTTCCGCTTATACGGGGAAGAGCATGTTGAGCGTTTGCAATTTATCCGCCATTGCCGCTCACTTGACATGCCCTTATCCGATGTCCGCACATTGCTGTCATACCGCAAGCGTCCTGATCAAGATTGCGGGGAGGTGAACATGCTTCTGGATGAGCATATTCGTCAAGTAGAGAGTCGTATTGGCGCTCTGTTAGAGTTAAAACATCACTTGGTCGAGCTGCGCGAAGCGTGCTCAGGGGCTCGCCCTGCACAAAGCTGCGGAATCCTTCAGGGCCTGAGTGATTGTGTT…
C114A	ATGAACATTCAGATCGGTGAACTGGCGAAACGTACTGCATGTCCAGTGGTGACCATTCGCTTTTATGAGCAAGAAGGTTTGCTGCCGCCCCCAGGACGTTCCCGTGGTAATTTCCGCTTATACGGGGAAGAGCATGTTGAGCGTTTGCAATTTATCCGCCATTGCCGCTCACTTGACATGCCCTTATCCGATGTCCGCACATTGCTGTCATACCGCAAGCGTCCTGATCAAGATTGCGGGGAGGTGAACATGCTTCTGGATGAGCATATTCGTCAAGTAGAGAGTCGTATTGGCGCTCTGTTAGAGTTAAAACATCACTTGGTCGAGCTGCGCGAAGCAGCGTCAGGGGCTCGCCCTGCACAAAGCTGCGGAATCCTTCAGGGCCTGAGTGATTGTGTT…
S115A	ATGAACATTCAGATCGGTGAACTGGCGAAACGTACTGCATGTCCAGTGGTGACCATTCGCTTTTATGAGCAAGAAGGTTTGCTGCCGCCCCCAGGACGTTCCCGTGGTAATTTCCGCTTATACGGGGAAGAGCATGTTGAGCGTTTGCAATTTATCCGCCATTGCCGCTCACTTGACATGCCCTTATCCGATGTCCGCACATTGCTGTCATACCGCAAGCGTCCTGATCAAGATTGCGGGGAGGTGAACATGCTTCTGGATGAGCATATTCGTCAAGTAGAGAGTCGTATTGGCGCTCTGTTAGAGTTAAAACATCACTTGGTCGAGCTGCGCGAAGCATGCGCGGGGGCTCGCCCTGCACAAAGCTGCGGAATCCTTCAGGGCCTGAGTGATTGTGTT…
G116A	ATGAACATTCAGATCGGTGAACTGGCGAAACGTACTGCATGTCCAGTGGTGACCATTCGCTTTTATGAGCAAGAAGGTTTGCTGCCGCCCCCAGGACGTTCCCGTGGTAATTTCCGCTTATACGGGGAAGAGCATGTTGAGCGTTTGCAATTTATCCGCCATTGCCGCTCACTTGACATGCCCTTATCCGATGTCCGCACATTGCTGTCATACCGCAAGCGTCCTGATCAAGATTGCGGGGAGGTGAACATGCTTCTGGATGAGCATATTCGTCAAGTAGAGAGTCGTATTGGCGCTCTGTTAGAGTTAAAACATCACTTGGTCGAGCTGCGCGAAGCATGCTCAGCGGCTCGCCCTGCACAAAGCTGCGGAATCCTTCAGGGCCTGAGTGATTGTGTT…
A117A	ATGAACATTCAGATCGGTGAACTGGCGAAACGTACTGCATGTCCAGTGGTGACCATTCGCTTTTATGAGCAAGAAGGTTTGCTGCCGCCCCCAGGACGTTCCCGTGGTAATTTCCGCTTATACGGGGAAGAGCATGTTGAGCGTTTGCAATTTATCCGCCATTGCCGCTCACTTGACATGCCCTTATCCGATGTCCGCACATTGCTGTCATACCGCAAGCGTCCTGATCAAGATTGCGGGGAGGTGAACATGCTTCTGGATGAGCATATTCGTCAAGTAGAGAGTCGTATTGGCGCTCTGTTAGAGTTAAAACATCACTTGGTCGAGCTGCGCGAAGCATGCTCAGGGGCGCGCCCTGCACAAAGCTGCGGAATCCTTCAGGGCCTGAGTGATTGTGTT…
R118A	ATGAACATTCAGATCGGTGAACTGGCGAAACGTACTGCATGTCCAGTGGTGACCATTCGCTTTTATGAGCAAGAAGGTTTGCTGCCGCCCCCAGGACGTTCCCGTGGTAATTTCCGCTTATACGGGGAAGAGCATGTTGAGCGTTTGCAATTTATCCGCCATTGCCGCTCACTTGACATGCCCTTATCCGATGTCCGCACATTGCTGTCATACCGCAAGCGTCCTGATCAAGATTGCGGGGAGGTGAACATGCTTCTGGATGAGCATATTCGTCAAGTAGAGAGTCGTATTGGCGCTCTGTTAGAGTTAAAACATCACTTGGTCGAGCTGCGCGAAGCATGCTCAGGGGCTGCGCCTGCACAAAGCTGCGGAATCCTTCAGGGCCTGAGTGATTGTGTT…
P119A	ATGAACATTCAGATCGGTGAACTGGCGAAACGTACTGCATGTCCAGTGGTGACCATTCGCTTTTATGAGCAAGAAGGTTTGCTGCCGCCCCCAGGACGTTCCCGTGGTAATTTCCGCTTATACGGGGAAGAGCATGTTGAGCGTTTGCAATTTATCCGCCATTGCCGCTCACTTGACATGCCCTTATCCGATGTCCGCACATTGCTGTCATACCGCAAGCGTCCTGATCAAGATTGCGGGGAGGTGAACATGCTTCTGGATGAGCATATTCGTCAAGTAGAGAGTCGTATTGGCGCTCTGTTAGAGTTAAAACATCACTTGGTCGAGCTGCGCGAAGCATGCTCAGGGGCTCGCGCGGCACAAAGCTGCGGAATCCTTCAGGGCCTGAGTGATTGTGTT…
T12A	ATGAACATTCAGATCGGTGAACTGGCGAAACGTGCGGCATGTCCAGTGGTGACCATTCGCTTTTATGAGCAAGAAGGTTTGCTGCCGCCCCCAGGACGTTCCCGTGGTAATTTCCGCTTATACGGGGAAGAGCATGTTGAGCGTTTGCAATTTATCCGCCATTGCCGCTCACTTGACATGCCCTTATCCGATGTCCGCACATTGCTGTCATACCGCAAGCGTCCTGATCAAGATTGCGGGGAGGTGAACATGCTTCTGGATGAGCATATTCGTCAAGTAGAGAGTCGTATTGGCGCTCTGTTAGAGTTAAAACATCACTTGGTCGAGCTGCGCGAAGCATGCTCAGGGGCTCGCCCTGCACAAAGCTGCGGAATCCTTCAGGGCCTGAGTGATTGTGTT…
A120A	ATGAACATTCAGATCGGTGAACTGGCGAAACGTACTGCATGTCCAGTGGTGACCATTCGCTTTTATGAGCAAGAAGGTTTGCTGCCGCCCCCAGGACGTTCCCGTGGTAATTTCCGCTTATACGGGGAAGAGCATGTTGAGCGTTTGCAATTTATCCGCCATTGCCGCTCACTTGACATGCCCTTATCCGATGTCCGCACATTGCTGTCATACCGCAAGCGTCCTGATCAAGATTGCGGGGAGGTGAACATGCTTCTGGATGAGCATATTCGTCAAGTAGAGAGTCGTATTGGCGCTCTGTTAGAGTTAAAACATCACTTGGTCGAGCTGCGCGAAGCATGCTCAGGGGCTCGCCCTGCGCAAAGCTGCGGAATCCTTCAGGGCCTGAGTGATTGTGTT…
Q121A	ATGAACATTCAGATCGGTGAACTGGCGAAACGTACTGCATGTCCAGTGGTGACCATTCGCTTTTATGAGCAAGAAGGTTTGCTGCCGCCCCCAGGACGTTCCCGTGGTAATTTCCGCTTATACGGGGAAGAGCATGTTGAGCGTTTGCAATTTATCCGCCATTGCCGCTCACTTGACATGCCCTTATCCGATGTCCGCACATTGCTGTCATACCGCAAGCGTCCTGATCAAGATTGCGGGGAGGTGAACATGCTTCTGGATGAGCATATTCGTCAAGTAGAGAGTCGTATTGGCGCTCTGTTAGAGTTAAAACATCACTTGGTCGAGCTGCGCGAAGCATGCTCAGGGGCTCGCCCTGCAGCGAGCTGCGGAATCCTTCAGGGCCTGAGTGATTGTGTT…
S122A	ATGAACATTCAGATCGGTGAACTGGCGAAACGTACTGCATGTCCAGTGGTGACCATTCGCTTTTATGAGCAAGAAGGTTTGCTGCCGCCCCCAGGACGTTCCCGTGGTAATTTCCGCTTATACGGGGAAGAGCATGTTGAGCGTTTGCAATTTATCCGCCATTGCCGCTCACTTGACATGCCCTTATCCGATGTCCGCACATTGCTGTCATACCGCAAGCGTCCTGATCAAGATTGCGGGGAGGTGAACATGCTTCTGGATGAGCATATTCGTCAAGTAGAGAGTCGTATTGGCGCTCTGTTAGAGTTAAAACATCACTTGGTCGAGCTGCGCGAAGCATGCTCAGGGGCTCGCCCTGCACAAGCGTGCGGAATCCTTCAGGGCCTGAGTGATTGTGTT…
C123A	ATGAACATTCAGATCGGTGAACTGGCGAAACGTACTGCATGTCCAGTGGTGACCATTCGCTTTTATGAGCAAGAAGGTTTGCTGCCGCCCCCAGGACGTTCCCGTGGTAATTTCCGCTTATACGGGGAAGAGCATGTTGAGCGTTTGCAATTTATCCGCCATTGCCGCTCACTTGACATGCCCTTATCCGATGTCCGCACATTGCTGTCATACCGCAAGCGTCCTGATCAAGATTGCGGGGAGGTGAACATGCTTCTGGATGAGCATATTCGTCAAGTAGAGAGTCGTATTGGCGCTCTGTTAGAGTTAAAACATCACTTGGTCGAGCTGCGCGAAGCATGCTCAGGGGCTCGCCCTGCACAAAGCGCGGGAATCCTTCAGGGCCTGAGTGATTGTGTT…
G124A	ATGAACATTCAGATCGGTGAACTGGCGAAACGTACTGCATGTCCAGTGGTGACCATTCGCTTTTATGAGCAAGAAGGTTTGCTGCCGCCCCCAGGACGTTCCCGTGGTAATTTCCGCTTATACGGGGAAGAGCATGTTGAGCGTTTGCAATTTATCCGCCATTGCCGCTCACTTGACATGCCCTTATCCGATGTCCGCACATTGCTGTCATACCGCAAGCGTCCTGATCAAGATTGCGGGGAGGTGAACATGCTTCTGGATGAGCATATTCGTCAAGTAGAGAGTCGTATTGGCGCTCTGTTAGAGTTAAAACATCACTTGGTCGAGCTGCGCGAAGCATGCTCAGGGGCTCGCCCTGCACAAAGCTGCGCGATCCTTCAGGGCCTGAGTGATTGTGTT…
I125A	ATGAACATTCAGATCGGTGAACTGGCGAAACGTACTGCATGTCCAGTGGTGACCATTCGCTTTTATGAGCAAGAAGGTTTGCTGCCGCCCCCAGGACGTTCCCGTGGTAATTTCCGCTTATACGGGGAAGAGCATGTTGAGCGTTTGCAATTTATCCGCCATTGCCGCTCACTTGACATGCCCTTATCCGATGTCCGCACATTGCTGTCATACCGCAAGCGTCCTGATCAAGATTGCGGGGAGGTGAACATGCTTCTGGATGAGCATATTCGTCAAGTAGAGAGTCGTATTGGCGCTCTGTTAGAGTTAAAACATCACTTGGTCGAGCTGCGCGAAGCATGCTCAGGGGCTCGCCCTGCACAAAGCTGCGGAGCGCTTCAGGGCCTGAGTGATTGTGTT…
L126A	ATGAACATTCAGATCGGTGAACTGGCGAAACGTACTGCATGTCCAGTGGTGACCATTCGCTTTTATGAGCAAGAAGGTTTGCTGCCGCCCCCAGGACGTTCCCGTGGTAATTTCCGCTTATACGGGGAAGAGCATGTTGAGCGTTTGCAATTTATCCGCCATTGCCGCTCACTTGACATGCCCTTATCCGATGTCCGCACATTGCTGTCATACCGCAAGCGTCCTGATCAAGATTGCGGGGAGGTGAACATGCTTCTGGATGAGCATATTCGTCAAGTAGAGAGTCGTATTGGCGCTCTGTTAGAGTTAAAACATCACTTGGTCGAGCTGCGCGAAGCATGCTCAGGGGCTCGCCCTGCACAAAGCTGCGGAATCGCGCAGGGCCTGAGTGATTGTGTT…
Q127A	ATGAACATTCAGATCGGTGAACTGGCGAAACGTACTGCATGTCCAGTGGTGACCATTCGCTTTTATGAGCAAGAAGGTTTGCTGCCGCCCCCAGGACGTTCCCGTGGTAATTTCCGCTTATACGGGGAAGAGCATGTTGAGCGTTTGCAATTTATCCGCCATTGCCGCTCACTTGACATGCCCTTATCCGATGTCCGCACATTGCTGTCATACCGCAAGCGTCCTGATCAAGATTGCGGGGAGGTGAACATGCTTCTGGATGAGCATATTCGTCAAGTAGAGAGTCGTATTGGCGCTCTGTTAGAGTTAAAACATCACTTGGTCGAGCTGCGCGAAGCATGCTCAGGGGCTCGCCCTGCACAAAGCTGCGGAATCCTTGCGGGCCTGAGTGATTGTGTT…
G128A	ATGAACATTCAGATCGGTGAACTGGCGAAACGTACTGCATGTCCAGTGGTGACCATTCGCTTTTATGAGCAAGAAGGTTTGCTGCCGCCCCCAGGACGTTCCCGTGGTAATTTCCGCTTATACGGGGAAGAGCATGTTGAGCGTTTGCAATTTATCCGCCATTGCCGCTCACTTGACATGCCCTTATCCGATGTCCGCACATTGCTGTCATACCGCAAGCGTCCTGATCAAGATTGCGGGGAGGTGAACATGCTTCTGGATGAGCATATTCGTCAAGTAGAGAGTCGTATTGGCGCTCTGTTAGAGTTAAAACATCACTTGGTCGAGCTGCGCGAAGCATGCTCAGGGGCTCGCCCTGCACAAAGCTGCGGAATCCTTCAGGCGCTGAGTGATTGTGTT…
L129A	ATGAACATTCAGATCGGTGAACTGGCGAAACGTACTGCATGTCCAGTGGTGACCATTCGCTTTTATGAGCAAGAAGGTTTGCTGCCGCCCCCAGGACGTTCCCGTGGTAATTTCCGCTTATACGGGGAAGAGCATGTTGAGCGTTTGCAATTTATCCGCCATTGCCGCTCACTTGACATGCCCTTATCCGATGTCCGCACATTGCTGTCATACCGCAAGCGTCCTGATCAAGATTGCGGGGAGGTGAACATGCTTCTGGATGAGCATATTCGTCAAGTAGAGAGTCGTATTGGCGCTCTGTTAGAGTTAAAACATCACTTGGTCGAGCTGCGCGAAGCATGCTCAGGGGCTCGCCCTGCACAAAGCTGCGGAATCCTTCAGGGCGCGAGTGATTGTGTT…
A13A	ATGAACATTCAGATCGGTGAACTGGCGAAACGTACTGCGTGTCCAGTGGTGACCATTCGCTTTTATGAGCAAGAAGGTTTGCTGCCGCCCCCAGGACGTTCCCGTGGTAATTTCCGCTTATACGGGGAAGAGCATGTTGAGCGTTTGCAATTTATCCGCCATTGCCGCTCACTTGACATGCCCTTATCCGATGTCCGCACATTGCTGTCATACCGCAAGCGTCCTGATCAAGATTGCGGGGAGGTGAACATGCTTCTGGATGAGCATATTCGTCAAGTAGAGAGTCGTATTGGCGCTCTGTTAGAGTTAAAACATCACTTGGTCGAGCTGCGCGAAGCATGCTCAGGGGCTCGCCCTGCACAAAGCTGCGGAATCCTTCAGGGCCTGAGTGATTGTGTT…
S130A	ATGAACATTCAGATCGGTGAACTGGCGAAACGTACTGCATGTCCAGTGGTGACCATTCGCTTTTATGAGCAAGAAGGTTTGCTGCCGCCCCCAGGACGTTCCCGTGGTAATTTCCGCTTATACGGGGAAGAGCATGTTGAGCGTTTGCAATTTATCCGCCATTGCCGCTCACTTGACATGCCCTTATCCGATGTCCGCACATTGCTGTCATACCGCAAGCGTCCTGATCAAGATTGCGGGGAGGTGAACATGCTTCTGGATGAGCATATTCGTCAAGTAGAGAGTCGTATTGGCGCTCTGTTAGAGTTAAAACATCACTTGGTCGAGCTGCGCGAAGCATGCTCAGGGGCTCGCCCTGCACAAAGCTGCGGAATCCTTCAGGGCCTGGCGGATTGTGTT…
D131A	ATGAACATTCAGATCGGTGAACTGGCGAAACGTACTGCATGTCCAGTGGTGACCATTCGCTTTTATGAGCAAGAAGGTTTGCTGCCGCCCCCAGGACGTTCCCGTGGTAATTTCCGCTTATACGGGGAAGAGCATGTTGAGCGTTTGCAATTTATCCGCCATTGCCGCTCACTTGACATGCCCTTATCCGATGTCCGCACATTGCTGTCATACCGCAAGCGTCCTGATCAAGATTGCGGGGAGGTGAACATGCTTCTGGATGAGCATATTCGTCAAGTAGAGAGTCGTATTGGCGCTCTGTTAGAGTTAAAACATCACTTGGTCGAGCTGCGCGAAGCATGCTCAGGGGCTCGCCCTGCACAAAGCTGCGGAATCCTTCAGGGCCTGAGTGCGTGTGTT…
C132A	ATGAACATTCAGATCGGTGAACTGGCGAAACGTACTGCATGTCCAGTGGTGACCATTCGCTTTTATGAGCAAGAAGGTTTGCTGCCGCCCCCAGGACGTTCCCGTGGTAATTTCCGCTTATACGGGGAAGAGCATGTTGAGCGTTTGCAATTTATCCGCCATTGCCGCTCACTTGACATGCCCTTATCCGATGTCCGCACATTGCTGTCATACCGCAAGCGTCCTGATCAAGATTGCGGGGAGGTGAACATGCTTCTGGATGAGCATATTCGTCAAGTAGAGAGTCGTATTGGCGCTCTGTTAGAGTTAAAACATCACTTGGTCGAGCTGCGCGAAGCATGCTCAGGGGCTCGCCCTGCACAAAGCTGCGGAATCCTTCAGGGCCTGAGTGATGCGGTT…
V133A	ATGAACATTCAGATCGGTGAACTGGCGAAACGTACTGCATGTCCAGTGGTGACCATTCGCTTTTATGAGCAAGAAGGTTTGCTGCCGCCCCCAGGACGTTCCCGTGGTAATTTCCGCTTATACGGGGAAGAGCATGTTGAGCGTTTGCAATTTATCCGCCATTGCCGCTCACTTGACATGCCCTTATCCGATGTCCGCACATTGCTGTCATACCGCAAGCGTCCTGATCAAGATTGCGGGGAGGTGAACATGCTTCTGGATGAGCATATTCGTCAAGTAGAGAGTCGTATTGGCGCTCTGTTAGAGTTAAAACATCACTTGGTCGAGCTGCGCGAAGCATGCTCAGGGGCTCGCCCTGCACAAAGCTGCGGAATCCTTCAGGGCCTGAGTGATTGTGCG…
C134A	ATGAACATTCAGATCGGTGAACTGGCGAAACGTACTGCATGTCCAGTGGTGACCATTCGCTTTTATGAGCAAGAAGGTTTGCTGCCGCCCCCAGGACGTTCCCGTGGTAATTTCCGCTTATACGGGGAAGAGCATGTTGAGCGTTTGCAATTTATCCGCCATTGCCGCTCACTTGACATGCCCTTATCCGATGTCCGCACATTGCTGTCATACCGCAAGCGTCCTGATCAAGATTGCGGGGAGGTGAACATGCTTCTGGATGAGCATATTCGTCAAGTAGAGAGTCGTATTGGCGCTCTGTTAGAGTTAAAACATCACTTGGTCGAGCTGCGCGAAGCATGCTCAGGGGCTCGCCCTGCACAAAGCTGCGGAATCCTTCAGGGCCTGAGTGATTGTGTT…
D135A	ATGAACATTCAGATCGGTGAACTGGCGAAACGTACTGCATGTCCAGTGGTGACCATTCGCTTTTATGAGCAAGAAGGTTTGCTGCCGCCCCCAGGACGTTCCCGTGGTAATTTCCGCTTATACGGGGAAGAGCATGTTGAGCGTTTGCAATTTATCCGCCATTGCCGCTCACTTGACATGCCCTTATCCGATGTCCGCACATTGCTGTCATACCGCAAGCGTCCTGATCAAGATTGCGGGGAGGTGAACATGCTTCTGGATGAGCATATTCGTCAAGTAGAGAGTCGTATTGGCGCTCTGTTAGAGTTAAAACATCACTTGGTCGAGCTGCGCGAAGCATGCTCAGGGGCTCGCCCTGCACAAAGCTGCGGAATCCTTCAGGGCCTGAGTGATTGTGTT…
T136A	ATGAACATTCAGATCGGTGAACTGGCGAAACGTACTGCATGTCCAGTGGTGACCATTCGCTTTTATGAGCAAGAAGGTTTGCTGCCGCCCCCAGGACGTTCCCGTGGTAATTTCCGCTTATACGGGGAAGAGCATGTTGAGCGTTTGCAATTTATCCGCCATTGCCGCTCACTTGACATGCCCTTATCCGATGTCCGCACATTGCTGTCATACCGCAAGCGTCCTGATCAAGATTGCGGGGAGGTGAACATGCTTCTGGATGAGCATATTCGTCAAGTAGAGAGTCGTATTGGCGCTCTGTTAGAGTTAAAACATCACTTGGTCGAGCTGCGCGAAGCATGCTCAGGGGCTCGCCCTGCACAAAGCTGCGGAATCCTTCAGGGCCTGAGTGATTGTGTT…
R137A	ATGAACATTCAGATCGGTGAACTGGCGAAACGTACTGCATGTCCAGTGGTGACCATTCGCTTTTATGAGCAAGAAGGTTTGCTGCCGCCCCCAGGACGTTCCCGTGGTAATTTCCGCTTATACGGGGAAGAGCATGTTGAGCGTTTGCAATTTATCCGCCATTGCCGCTCACTTGACATGCCCTTATCCGATGTCCGCACATTGCTGTCATACCGCAAGCGTCCTGATCAAGATTGCGGGGAGGTGAACATGCTTCTGGATGAGCATATTCGTCAAGTAGAGAGTCGTATTGGCGCTCTGTTAGAGTTAAAACATCACTTGGTCGAGCTGCGCGAAGCATGCTCAGGGGCTCGCCCTGCACAAAGCTGCGGAATCCTTCAGGGCCTGAGTGATTGTGTT…
G138A	ATGAACATTCAGATCGGTGAACTGGCGAAACGTACTGCATGTCCAGTGGTGACCATTCGCTTTTATGAGCAAGAAGGTTTGCTGCCGCCCCCAGGACGTTCCCGTGGTAATTTCCGCTTATACGGGGAAGAGCATGTTGAGCGTTTGCAATTTATCCGCCATTGCCGCTCACTTGACATGCCCTTATCCGATGTCCGCACATTGCTGTCATACCGCAAGCGTCCTGATCAAGATTGCGGGGAGGTGAACATGCTTCTGGATGAGCATATTCGTCAAGTAGAGAGTCGTATTGGCGCTCTGTTAGAGTTAAAACATCACTTGGTCGAGCTGCGCGAAGCATGCTCAGGGGCTCGCCCTGCACAAAGCTGCGGAATCCTTCAGGGCCTGAGTGATTGTGTT…
T139A	ATGAACATTCAGATCGGTGAACTGGCGAAACGTACTGCATGTCCAGTGGTGACCATTCGCTTTTATGAGCAAGAAGGTTTGCTGCCGCCCCCAGGACGTTCCCGTGGTAATTTCCGCTTATACGGGGAAGAGCATGTTGAGCGTTTGCAATTTATCCGCCATTGCCGCTCACTTGACATGCCCTTATCCGATGTCCGCACATTGCTGTCATACCGCAAGCGTCCTGATCAAGATTGCGGGGAGGTGAACATGCTTCTGGATGAGCATATTCGTCAAGTAGAGAGTCGTATTGGCGCTCTGTTAGAGTTAAAACATCACTTGGTCGAGCTGCGCGAAGCATGCTCAGGGGCTCGCCCTGCACAAAGCTGCGGAATCCTTCAGGGCCTGAGTGATTGTGTT…
C14A	ATGAACATTCAGATCGGTGAACTGGCGAAACGTACTGCAGCGCCAGTGGTGACCATTCGCTTTTATGAGCAAGAAGGTTTGCTGCCGCCCCCAGGACGTTCCCGTGGTAATTTCCGCTTATACGGGGAAGAGCATGTTGAGCGTTTGCAATTTATCCGCCATTGCCGCTCACTTGACATGCCCTTATCCGATGTCCGCACATTGCTGTCATACCGCAAGCGTCCTGATCAAGATTGCGGGGAGGTGAACATGCTTCTGGATGAGCATATTCGTCAAGTAGAGAGTCGTATTGGCGCTCTGTTAGAGTTAAAACATCACTTGGTCGAGCTGCGCGAAGCATGCTCAGGGGCTCGCCCTGCACAAAGCTGCGGAATCCTTCAGGGCCTGAGTGATTGTGTT…
T140A	ATGAACATTCAGATCGGTGAACTGGCGAAACGTACTGCATGTCCAGTGGTGACCATTCGCTTTTATGAGCAAGAAGGTTTGCTGCCGCCCCCAGGACGTTCCCGTGGTAATTTCCGCTTATACGGGGAAGAGCATGTTGAGCGTTTGCAATTTATCCGCCATTGCCGCTCACTTGACATGCCCTTATCCGATGTCCGCACATTGCTGTCATACCGCAAGCGTCCTGATCAAGATTGCGGGGAGGTGAACATGCTTCTGGATGAGCATATTCGTCAAGTAGAGAGTCGTATTGGCGCTCTGTTAGAGTTAAAACATCACTTGGTCGAGCTGCGCGAAGCATGCTCAGGGGCTCGCCCTGCACAAAGCTGCGGAATCCTTCAGGGCCTGAGTGATTGTGTT…
A141A	ATGAACATTCAGATCGGTGAACTGGCGAAACGTACTGCATGTCCAGTGGTGACCATTCGCTTTTATGAGCAAGAAGGTTTGCTGCCGCCCCCAGGACGTTCCCGTGGTAATTTCCGCTTATACGGGGAAGAGCATGTTGAGCGTTTGCAATTTATCCGCCATTGCCGCTCACTTGACATGCCCTTATCCGATGTCCGCACATTGCTGTCATACCGCAAGCGTCCTGATCAAGATTGCGGGGAGGTGAACATGCTTCTGGATGAGCATATTCGTCAAGTAGAGAGTCGTATTGGCGCTCTGTTAGAGTTAAAACATCACTTGGTCGAGCTGCGCGAAGCATGCTCAGGGGCTCGCCCTGCACAAAGCTGCGGAATCCTTCAGGGCCTGAGTGATTGTGTT…
H142A	ATGAACATTCAGATCGGTGAACTGGCGAAACGTACTGCATGTCCAGTGGTGACCATTCGCTTTTATGAGCAAGAAGGTTTGCTGCCGCCCCCAGGACGTTCCCGTGGTAATTTCCGCTTATACGGGGAAGAGCATGTTGAGCGTTTGCAATTTATCCGCCATTGCCGCTCACTTGACATGCCCTTATCCGATGTCCGCACATTGCTGTCATACCGCAAGCGTCCTGATCAAGATTGCGGGGAGGTGAACATGCTTCTGGATGAGCATATTCGTCAAGTAGAGAGTCGTATTGGCGCTCTGTTAGAGTTAAAACATCACTTGGTCGAGCTGCGCGAAGCATGCTCAGGGGCTCGCCCTGCACAAAGCTGCGGAATCCTTCAGGGCCTGAGTGATTGTGTT…
P143A	ATGAACATTCAGATCGGTGAACTGGCGAAACGTACTGCATGTCCAGTGGTGACCATTCGCTTTTATGAGCAAGAAGGTTTGCTGCCGCCCCCAGGACGTTCCCGTGGTAATTTCCGCTTATACGGGGAAGAGCATGTTGAGCGTTTGCAATTTATCCGCCATTGCCGCTCACTTGACATGCCCTTATCCGATGTCCGCACATTGCTGTCATACCGCAAGCGTCCTGATCAAGATTGCGGGGAGGTGAACATGCTTCTGGATGAGCATATTCGTCAAGTAGAGAGTCGTATTGGCGCTCTGTTAGAGTTAAAACATCACTTGGTCGAGCTGCGCGAAGCATGCTCAGGGGCTCGCCCTGCACAAAGCTGCGGAATCCTTCAGGGCCTGAGTGATTGTGTT…
S144A	ATGAACATTCAGATCGGTGAACTGGCGAAACGTACTGCATGTCCAGTGGTGACCATTCGCTTTTATGAGCAAGAAGGTTTGCTGCCGCCCCCAGGACGTTCCCGTGGTAATTTCCGCTTATACGGGGAAGAGCATGTTGAGCGTTTGCAATTTATCCGCCATTGCCGCTCACTTGACATGCCCTTATCCGATGTCCGCACATTGCTGTCATACCGCAAGCGTCCTGATCAAGATTGCGGGGAGGTGAACATGCTTCTGGATGAGCATATTCGTCAAGTAGAGAGTCGTATTGGCGCTCTGTTAGAGTTAAAACATCACTTGGTCGAGCTGCGCGAAGCATGCTCAGGGGCTCGCCCTGCACAAAGCTGCGGAATCCTTCAGGGCCTGAGTGATTGTGTT…
D145A	ATGAACATTCAGATCGGTGAACTGGCGAAACGTACTGCATGTCCAGTGGTGACCATTCGCTTTTATGAGCAAGAAGGTTTGCTGCCGCCCCCAGGACGTTCCCGTGGTAATTTCCGCTTATACGGGGAAGAGCATGTTGAGCGTTTGCAATTTATCCGCCATTGCCGCTCACTTGACATGCCCTTATCCGATGTCCGCACATTGCTGTCATACCGCAAGCGTCCTGATCAAGATTGCGGGGAGGTGAACATGCTTCTGGATGAGCATATTCGTCAAGTAGAGAGTCGTATTGGCGCTCTGTTAGAGTTAAAACATCACTTGGTCGAGCTGCGCGAAGCATGCTCAGGGGCTCGCCCTGCACAAAGCTGCGGAATCCTTCAGGGCCTGAGTGATTGTGTT…
*146A	ATGAACATTCAGATCGGTGAACTGGCGAAACGTACTGCATGTCCAGTGGTGACCATTCGCTTTTATGAGCAAGAAGGTTTGCTGCCGCCCCCAGGACGTTCCCGTGGTAATTTCCGCTTATACGGGGAAGAGCATGTTGAGCGTTTGCAATTTATCCGCCATTGCCGCTCACTTGACATGCCCTTATCCGATGTCCGCACATTGCTGTCATACCGCAAGCGTCCTGATCAAGATTGCGGGGAGGTGAACATGCTTCTGGATGAGCATATTCGTCAAGTAGAGAGTCGTATTGGCGCTCTGTTAGAGTTAAAACATCACTTGGTCGAGCTGCGCGAAGCATGCTCAGGGGCTCGCCCTGCACAAAGCTGCGGAATCCTTCAGGGCCTGAGTGATTGTGTT…
P15A	ATGAACATTCAGATCGGTGAACTGGCGAAACGTACTGCATGTGCGGTGGTGACCATTCGCTTTTATGAGCAAGAAGGTTTGCTGCCGCCCCCAGGACGTTCCCGTGGTAATTTCCGCTTATACGGGGAAGAGCATGTTGAGCGTTTGCAATTTATCCGCCATTGCCGCTCACTTGACATGCCCTTATCCGATGTCCGCACATTGCTGTCATACCGCAAGCGTCCTGATCAAGATTGCGGGGAGGTGAACATGCTTCTGGATGAGCATATTCGTCAAGTAGAGAGTCGTATTGGCGCTCTGTTAGAGTTAAAACATCACTTGGTCGAGCTGCGCGAAGCATGCTCAGGGGCTCGCCCTGCACAAAGCTGCGGAATCCTTCAGGGCCTGAGTGATTGTGTT…
V16A	ATGAACATTCAGATCGGTGAACTGGCGAAACGTACTGCATGTCCAGCGGTGACCATTCGCTTTTATGAGCAAGAAGGTTTGCTGCCGCCCCCAGGACGTTCCCGTGGTAATTTCCGCTTATACGGGGAAGAGCATGTTGAGCGTTTGCAATTTATCCGCCATTGCCGCTCACTTGACATGCCCTTATCCGATGTCCGCACATTGCTGTCATACCGCAAGCGTCCTGATCAAGATTGCGGGGAGGTGAACATGCTTCTGGATGAGCATATTCGTCAAGTAGAGAGTCGTATTGGCGCTCTGTTAGAGTTAAAACATCACTTGGTCGAGCTGCGCGAAGCATGCTCAGGGGCTCGCCCTGCACAAAGCTGCGGAATCCTTCAGGGCCTGAGTGATTGTGTT…
V17A	ATGAACATTCAGATCGGTGAACTGGCGAAACGTACTGCATGTCCAGTGGCGACCATTCGCTTTTATGAGCAAGAAGGTTTGCTGCCGCCCCCAGGACGTTCCCGTGGTAATTTCCGCTTATACGGGGAAGAGCATGTTGAGCGTTTGCAATTTATCCGCCATTGCCGCTCACTTGACATGCCCTTATCCGATGTCCGCACATTGCTGTCATACCGCAAGCGTCCTGATCAAGATTGCGGGGAGGTGAACATGCTTCTGGATGAGCATATTCGTCAAGTAGAGAGTCGTATTGGCGCTCTGTTAGAGTTAAAACATCACTTGGTCGAGCTGCGCGAAGCATGCTCAGGGGCTCGCCCTGCACAAAGCTGCGGAATCCTTCAGGGCCTGAGTGATTGTGTT…
T18A	ATGAACATTCAGATCGGTGAACTGGCGAAACGTACTGCATGTCCAGTGGTGGCGATTCGCTTTTATGAGCAAGAAGGTTTGCTGCCGCCCCCAGGACGTTCCCGTGGTAATTTCCGCTTATACGGGGAAGAGCATGTTGAGCGTTTGCAATTTATCCGCCATTGCCGCTCACTTGACATGCCCTTATCCGATGTCCGCACATTGCTGTCATACCGCAAGCGTCCTGATCAAGATTGCGGGGAGGTGAACATGCTTCTGGATGAGCATATTCGTCAAGTAGAGAGTCGTATTGGCGCTCTGTTAGAGTTAAAACATCACTTGGTCGAGCTGCGCGAAGCATGCTCAGGGGCTCGCCCTGCACAAAGCTGCGGAATCCTTCAGGGCCTGAGTGATTGTGTT…
I19A	ATGAACATTCAGATCGGTGAACTGGCGAAACGTACTGCATGTCCAGTGGTGACCGCGCGCTTTTATGAGCAAGAAGGTTTGCTGCCGCCCCCAGGACGTTCCCGTGGTAATTTCCGCTTATACGGGGAAGAGCATGTTGAGCGTTTGCAATTTATCCGCCATTGCCGCTCACTTGACATGCCCTTATCCGATGTCCGCACATTGCTGTCATACCGCAAGCGTCCTGATCAAGATTGCGGGGAGGTGAACATGCTTCTGGATGAGCATATTCGTCAAGTAGAGAGTCGTATTGGCGCTCTGTTAGAGTTAAAACATCACTTGGTCGAGCTGCGCGAAGCATGCTCAGGGGCTCGCCCTGCACAAAGCTGCGGAATCCTTCAGGGCCTGAGTGATTGTGTT…
N2A	ATGGCGATTCAGATCGGTGAACTGGCGAAACGTACTGCATGTCCAGTGGTGACCATTCGCTTTTATGAGCAAGAAGGTTTGCTGCCGCCCCCAGGACGTTCCCGTGGTAATTTCCGCTTATACGGGGAAGAGCATGTTGAGCGTTTGCAATTTATCCGCCATTGCCGCTCACTTGACATGCCCTTATCCGATGTCCGCACATTGCTGTCATACCGCAAGCGTCCTGATCAAGATTGCGGGGAGGTGAACATGCTTCTGGATGAGCATATTCGTCAAGTAGAGAGTCGTATTGGCGCTCTGTTAGAGTTAAAACATCACTTGGTCGAGCTGCGCGAAGCATGCTCAGGGGCTCGCCCTGCACAAAGCTGCGGAATCCTTCAGGGCCTGAGTGATTGTGTT…
R20A	ATGAACATTCAGATCGGTGAACTGGCGAAACGTACTGCATGTCCAGTGGTGACCATTGCGTTTTATGAGCAAGAAGGTTTGCTGCCGCCCCCAGGACGTTCCCGTGGTAATTTCCGCTTATACGGGGAAGAGCATGTTGAGCGTTTGCAATTTATCCGCCATTGCCGCTCACTTGACATGCCCTTATCCGATGTCCGCACATTGCTGTCATACCGCAAGCGTCCTGATCAAGATTGCGGGGAGGTGAACATGCTTCTGGATGAGCATATTCGTCAAGTAGAGAGTCGTATTGGCGCTCTGTTAGAGTTAAAACATCACTTGGTCGAGCTGCGCGAAGCATGCTCAGGGGCTCGCCCTGCACAAAGCTGCGGAATCCTTCAGGGCCTGAGTGATTGTGTT…
F21A	ATGAACATTCAGATCGGTGAACTGGCGAAACGTACTGCATGTCCAGTGGTGACCATTCGCGCGTATGAGCAAGAAGGTTTGCTGCCGCCCCCAGGACGTTCCCGTGGTAATTTCCGCTTATACGGGGAAGAGCATGTTGAGCGTTTGCAATTTATCCGCCATTGCCGCTCACTTGACATGCCCTTATCCGATGTCCGCACATTGCTGTCATACCGCAAGCGTCCTGATCAAGATTGCGGGGAGGTGAACATGCTTCTGGATGAGCATATTCGTCAAGTAGAGAGTCGTATTGGCGCTCTGTTAGAGTTAAAACATCACTTGGTCGAGCTGCGCGAAGCATGCTCAGGGGCTCGCCCTGCACAAAGCTGCGGAATCCTTCAGGGCCTGAGTGATTGTGTT…
Y22A	ATGAACATTCAGATCGGTGAACTGGCGAAACGTACTGCATGTCCAGTGGTGACCATTCGCTTTGCGGAGCAAGAAGGTTTGCTGCCGCCCCCAGGACGTTCCCGTGGTAATTTCCGCTTATACGGGGAAGAGCATGTTGAGCGTTTGCAATTTATCCGCCATTGCCGCTCACTTGACATGCCCTTATCCGATGTCCGCACATTGCTGTCATACCGCAAGCGTCCTGATCAAGATTGCGGGGAGGTGAACATGCTTCTGGATGAGCATATTCGTCAAGTAGAGAGTCGTATTGGCGCTCTGTTAGAGTTAAAACATCACTTGGTCGAGCTGCGCGAAGCATGCTCAGGGGCTCGCCCTGCACAAAGCTGCGGAATCCTTCAGGGCCTGAGTGATTGTGTT…
E23A	ATGAACATTCAGATCGGTGAACTGGCGAAACGTACTGCATGTCCAGTGGTGACCATTCGCTTTTATGCGCAAGAAGGTTTGCTGCCGCCCCCAGGACGTTCCCGTGGTAATTTCCGCTTATACGGGGAAGAGCATGTTGAGCGTTTGCAATTTATCCGCCATTGCCGCTCACTTGACATGCCCTTATCCGATGTCCGCACATTGCTGTCATACCGCAAGCGTCCTGATCAAGATTGCGGGGAGGTGAACATGCTTCTGGATGAGCATATTCGTCAAGTAGAGAGTCGTATTGGCGCTCTGTTAGAGTTAAAACATCACTTGGTCGAGCTGCGCGAAGCATGCTCAGGGGCTCGCCCTGCACAAAGCTGCGGAATCCTTCAGGGCCTGAGTGATTGTGTT…
Q24A	ATGAACATTCAGATCGGTGAACTGGCGAAACGTACTGCATGTCCAGTGGTGACCATTCGCTTTTATGAGGCGGAAGGTTTGCTGCCGCCCCCAGGACGTTCCCGTGGTAATTTCCGCTTATACGGGGAAGAGCATGTTGAGCGTTTGCAATTTATCCGCCATTGCCGCTCACTTGACATGCCCTTATCCGATGTCCGCACATTGCTGTCATACCGCAAGCGTCCTGATCAAGATTGCGGGGAGGTGAACATGCTTCTGGATGAGCATATTCGTCAAGTAGAGAGTCGTATTGGCGCTCTGTTAGAGTTAAAACATCACTTGGTCGAGCTGCGCGAAGCATGCTCAGGGGCTCGCCCTGCACAAAGCTGCGGAATCCTTCAGGGCCTGAGTGATTGTGTT…
E25A	ATGAACATTCAGATCGGTGAACTGGCGAAACGTACTGCATGTCCAGTGGTGACCATTCGCTTTTATGAGCAAGCGGGTTTGCTGCCGCCCCCAGGACGTTCCCGTGGTAATTTCCGCTTATACGGGGAAGAGCATGTTGAGCGTTTGCAATTTATCCGCCATTGCCGCTCACTTGACATGCCCTTATCCGATGTCCGCACATTGCTGTCATACCGCAAGCGTCCTGATCAAGATTGCGGGGAGGTGAACATGCTTCTGGATGAGCATATTCGTCAAGTAGAGAGTCGTATTGGCGCTCTGTTAGAGTTAAAACATCACTTGGTCGAGCTGCGCGAAGCATGCTCAGGGGCTCGCCCTGCACAAAGCTGCGGAATCCTTCAGGGCCTGAGTGATTGTGTT…
G26A	ATGAACATTCAGATCGGTGAACTGGCGAAACGTACTGCATGTCCAGTGGTGACCATTCGCTTTTATGAGCAAGAAGCGTTGCTGCCGCCCCCAGGACGTTCCCGTGGTAATTTCCGCTTATACGGGGAAGAGCATGTTGAGCGTTTGCAATTTATCCGCCATTGCCGCTCACTTGACATGCCCTTATCCGATGTCCGCACATTGCTGTCATACCGCAAGCGTCCTGATCAAGATTGCGGGGAGGTGAACATGCTTCTGGATGAGCATATTCGTCAAGTAGAGAGTCGTATTGGCGCTCTGTTAGAGTTAAAACATCACTTGGTCGAGCTGCGCGAAGCATGCTCAGGGGCTCGCCCTGCACAAAGCTGCGGAATCCTTCAGGGCCTGAGTGATTGTGTT…
L27A	ATGAACATTCAGATCGGTGAACTGGCGAAACGTACTGCATGTCCAGTGGTGACCATTCGCTTTTATGAGCAAGAAGGTGCGCTGCCGCCCCCAGGACGTTCCCGTGGTAATTTCCGCTTATACGGGGAAGAGCATGTTGAGCGTTTGCAATTTATCCGCCATTGCCGCTCACTTGACATGCCCTTATCCGATGTCCGCACATTGCTGTCATACCGCAAGCGTCCTGATCAAGATTGCGGGGAGGTGAACATGCTTCTGGATGAGCATATTCGTCAAGTAGAGAGTCGTATTGGCGCTCTGTTAGAGTTAAAACATCACTTGGTCGAGCTGCGCGAAGCATGCTCAGGGGCTCGCCCTGCACAAAGCTGCGGAATCCTTCAGGGCCTGAGTGATTGTGTT…
L28A	ATGAACATTCAGATCGGTGAACTGGCGAAACGTACTGCATGTCCAGTGGTGACCATTCGCTTTTATGAGCAAGAAGGTTTGGCGCCGCCCCCAGGACGTTCCCGTGGTAATTTCCGCTTATACGGGGAAGAGCATGTTGAGCGTTTGCAATTTATCCGCCATTGCCGCTCACTTGACATGCCCTTATCCGATGTCCGCACATTGCTGTCATACCGCAAGCGTCCTGATCAAGATTGCGGGGAGGTGAACATGCTTCTGGATGAGCATATTCGTCAAGTAGAGAGTCGTATTGGCGCTCTGTTAGAGTTAAAACATCACTTGGTCGAGCTGCGCGAAGCATGCTCAGGGGCTCGCCCTGCACAAAGCTGCGGAATCCTTCAGGGCCTGAGTGATTGTGTT…
P29A	ATGAACATTCAGATCGGTGAACTGGCGAAACGTACTGCATGTCCAGTGGTGACCATTCGCTTTTATGAGCAAGAAGGTTTGCTGGCGCCCCCAGGACGTTCCCGTGGTAATTTCCGCTTATACGGGGAAGAGCATGTTGAGCGTTTGCAATTTATCCGCCATTGCCGCTCACTTGACATGCCCTTATCCGATGTCCGCACATTGCTGTCATACCGCAAGCGTCCTGATCAAGATTGCGGGGAGGTGAACATGCTTCTGGATGAGCATATTCGTCAAGTAGAGAGTCGTATTGGCGCTCTGTTAGAGTTAAAACATCACTTGGTCGAGCTGCGCGAAGCATGCTCAGGGGCTCGCCCTGCACAAAGCTGCGGAATCCTTCAGGGCCTGAGTGATTGTGTT…
I3A	ATGAACGCGCAGATCGGTGAACTGGCGAAACGTACTGCATGTCCAGTGGTGACCATTCGCTTTTATGAGCAAGAAGGTTTGCTGCCGCCCCCAGGACGTTCCCGTGGTAATTTCCGCTTATACGGGGAAGAGCATGTTGAGCGTTTGCAATTTATCCGCCATTGCCGCTCACTTGACATGCCCTTATCCGATGTCCGCACATTGCTGTCATACCGCAAGCGTCCTGATCAAGATTGCGGGGAGGTGAACATGCTTCTGGATGAGCATATTCGTCAAGTAGAGAGTCGTATTGGCGCTCTGTTAGAGTTAAAACATCACTTGGTCGAGCTGCGCGAAGCATGCTCAGGGGCTCGCCCTGCACAAAGCTGCGGAATCCTTCAGGGCCTGAGTGATTGTGTT…
P30A	ATGAACATTCAGATCGGTGAACTGGCGAAACGTACTGCATGTCCAGTGGTGACCATTCGCTTTTATGAGCAAGAAGGTTTGCTGCCGGCGCCAGGACGTTCCCGTGGTAATTTCCGCTTATACGGGGAAGAGCATGTTGAGCGTTTGCAATTTATCCGCCATTGCCGCTCACTTGACATGCCCTTATCCGATGTCCGCACATTGCTGTCATACCGCAAGCGTCCTGATCAAGATTGCGGGGAGGTGAACATGCTTCTGGATGAGCATATTCGTCAAGTAGAGAGTCGTATTGGCGCTCTGTTAGAGTTAAAACATCACTTGGTCGAGCTGCGCGAAGCATGCTCAGGGGCTCGCCCTGCACAAAGCTGCGGAATCCTTCAGGGCCTGAGTGATTGTGTT…
P31A	ATGAACATTCAGATCGGTGAACTGGCGAAACGTACTGCATGTCCAGTGGTGACCATTCGCTTTTATGAGCAAGAAGGTTTGCTGCCGCCCGCGGGACGTTCCCGTGGTAATTTCCGCTTATACGGGGAAGAGCATGTTGAGCGTTTGCAATTTATCCGCCATTGCCGCTCACTTGACATGCCCTTATCCGATGTCCGCACATTGCTGTCATACCGCAAGCGTCCTGATCAAGATTGCGGGGAGGTGAACATGCTTCTGGATGAGCATATTCGTCAAGTAGAGAGTCGTATTGGCGCTCTGTTAGAGTTAAAACATCACTTGGTCGAGCTGCGCGAAGCATGCTCAGGGGCTCGCCCTGCACAAAGCTGCGGAATCCTTCAGGGCCTGAGTGATTGTGTT…
G32A	ATGAACATTCAGATCGGTGAACTGGCGAAACGTACTGCATGTCCAGTGGTGACCATTCGCTTTTATGAGCAAGAAGGTTTGCTGCCGCCCCCAGCGCGTTCCCGTGGTAATTTCCGCTTATACGGGGAAGAGCATGTTGAGCGTTTGCAATTTATCCGCCATTGCCGCTCACTTGACATGCCCTTATCCGATGTCCGCACATTGCTGTCATACCGCAAGCGTCCTGATCAAGATTGCGGGGAGGTGAACATGCTTCTGGATGAGCATATTCGTCAAGTAGAGAGTCGTATTGGCGCTCTGTTAGAGTTAAAACATCACTTGGTCGAGCTGCGCGAAGCATGCTCAGGGGCTCGCCCTGCACAAAGCTGCGGAATCCTTCAGGGCCTGAGTGATTGTGTT…
R33A	ATGAACATTCAGATCGGTGAACTGGCGAAACGTACTGCATGTCCAGTGGTGACCATTCGCTTTTATGAGCAAGAAGGTTTGCTGCCGCCCCCAGGAGCGTCCCGTGGTAATTTCCGCTTATACGGGGAAGAGCATGTTGAGCGTTTGCAATTTATCCGCCATTGCCGCTCACTTGACATGCCCTTATCCGATGTCCGCACATTGCTGTCATACCGCAAGCGTCCTGATCAAGATTGCGGGGAGGTGAACATGCTTCTGGATGAGCATATTCGTCAAGTAGAGAGTCGTATTGGCGCTCTGTTAGAGTTAAAACATCACTTGGTCGAGCTGCGCGAAGCATGCTCAGGGGCTCGCCCTGCACAAAGCTGCGGAATCCTTCAGGGCCTGAGTGATTGTGTT…
S34A	ATGAACATTCAGATCGGTGAACTGGCGAAACGTACTGCATGTCCAGTGGTGACCATTCGCTTTTATGAGCAAGAAGGTTTGCTGCCGCCCCCAGGACGTGCGCGTGGTAATTTCCGCTTATACGGGGAAGAGCATGTTGAGCGTTTGCAATTTATCCGCCATTGCCGCTCACTTGACATGCCCTTATCCGATGTCCGCACATTGCTGTCATACCGCAAGCGTCCTGATCAAGATTGCGGGGAGGTGAACATGCTTCTGGATGAGCATATTCGTCAAGTAGAGAGTCGTATTGGCGCTCTGTTAGAGTTAAAACATCACTTGGTCGAGCTGCGCGAAGCATGCTCAGGGGCTCGCCCTGCACAAAGCTGCGGAATCCTTCAGGGCCTGAGTGATTGTGTT…
R35A	ATGAACATTCAGATCGGTGAACTGGCGAAACGTACTGCATGTCCAGTGGTGACCATTCGCTTTTATGAGCAAGAAGGTTTGCTGCCGCCCCCAGGACGTTCCGCGGGTAATTTCCGCTTATACGGGGAAGAGCATGTTGAGCGTTTGCAATTTATCCGCCATTGCCGCTCACTTGACATGCCCTTATCCGATGTCCGCACATTGCTGTCATACCGCAAGCGTCCTGATCAAGATTGCGGGGAGGTGAACATGCTTCTGGATGAGCATATTCGTCAAGTAGAGAGTCGTATTGGCGCTCTGTTAGAGTTAAAACATCACTTGGTCGAGCTGCGCGAAGCATGCTCAGGGGCTCGCCCTGCACAAAGCTGCGGAATCCTTCAGGGCCTGAGTGATTGTGTT…
G36A	ATGAACATTCAGATCGGTGAACTGGCGAAACGTACTGCATGTCCAGTGGTGACCATTCGCTTTTATGAGCAAGAAGGTTTGCTGCCGCCCCCAGGACGTTCCCGTGCGAATTTCCGCTTATACGGGGAAGAGCATGTTGAGCGTTTGCAATTTATCCGCCATTGCCGCTCACTTGACATGCCCTTATCCGATGTCCGCACATTGCTGTCATACCGCAAGCGTCCTGATCAAGATTGCGGGGAGGTGAACATGCTTCTGGATGAGCATATTCGTCAAGTAGAGAGTCGTATTGGCGCTCTGTTAGAGTTAAAACATCACTTGGTCGAGCTGCGCGAAGCATGCTCAGGGGCTCGCCCTGCACAAAGCTGCGGAATCCTTCAGGGCCTGAGTGATTGTGTT…
N37A	ATGAACATTCAGATCGGTGAACTGGCGAAACGTACTGCATGTCCAGTGGTGACCATTCGCTTTTATGAGCAAGAAGGTTTGCTGCCGCCCCCAGGACGTTCCCGTGGTGCGTTCCGCTTATACGGGGAAGAGCATGTTGAGCGTTTGCAATTTATCCGCCATTGCCGCTCACTTGACATGCCCTTATCCGATGTCCGCACATTGCTGTCATACCGCAAGCGTCCTGATCAAGATTGCGGGGAGGTGAACATGCTTCTGGATGAGCATATTCGTCAAGTAGAGAGTCGTATTGGCGCTCTGTTAGAGTTAAAACATCACTTGGTCGAGCTGCGCGAAGCATGCTCAGGGGCTCGCCCTGCACAAAGCTGCGGAATCCTTCAGGGCCTGAGTGATTGTGTT…
F38A	ATGAACATTCAGATCGGTGAACTGGCGAAACGTACTGCATGTCCAGTGGTGACCATTCGCTTTTATGAGCAAGAAGGTTTGCTGCCGCCCCCAGGACGTTCCCGTGGTAATGCGCGCTTATACGGGGAAGAGCATGTTGAGCGTTTGCAATTTATCCGCCATTGCCGCTCACTTGACATGCCCTTATCCGATGTCCGCACATTGCTGTCATACCGCAAGCGTCCTGATCAAGATTGCGGGGAGGTGAACATGCTTCTGGATGAGCATATTCGTCAAGTAGAGAGTCGTATTGGCGCTCTGTTAGAGTTAAAACATCACTTGGTCGAGCTGCGCGAAGCATGCTCAGGGGCTCGCCCTGCACAAAGCTGCGGAATCCTTCAGGGCCTGAGTGATTGTGTT…
R39A	ATGAACATTCAGATCGGTGAACTGGCGAAACGTACTGCATGTCCAGTGGTGACCATTCGCTTTTATGAGCAAGAAGGTTTGCTGCCGCCCCCAGGACGTTCCCGTGGTAATTTCGCGTTATACGGGGAAGAGCATGTTGAGCGTTTGCAATTTATCCGCCATTGCCGCTCACTTGACATGCCCTTATCCGATGTCCGCACATTGCTGTCATACCGCAAGCGTCCTGATCAAGATTGCGGGGAGGTGAACATGCTTCTGGATGAGCATATTCGTCAAGTAGAGAGTCGTATTGGCGCTCTGTTAGAGTTAAAACATCACTTGGTCGAGCTGCGCGAAGCATGCTCAGGGGCTCGCCCTGCACAAAGCTGCGGAATCCTTCAGGGCCTGAGTGATTGTGTT…
Q4A	ATGAACATTGCGATCGGTGAACTGGCGAAACGTACTGCATGTCCAGTGGTGACCATTCGCTTTTATGAGCAAGAAGGTTTGCTGCCGCCCCCAGGACGTTCCCGTGGTAATTTCCGCTTATACGGGGAAGAGCATGTTGAGCGTTTGCAATTTATCCGCCATTGCCGCTCACTTGACATGCCCTTATCCGATGTCCGCACATTGCTGTCATACCGCAAGCGTCCTGATCAAGATTGCGGGGAGGTGAACATGCTTCTGGATGAGCATATTCGTCAAGTAGAGAGTCGTATTGGCGCTCTGTTAGAGTTAAAACATCACTTGGTCGAGCTGCGCGAAGCATGCTCAGGGGCTCGCCCTGCACAAAGCTGCGGAATCCTTCAGGGCCTGAGTGATTGTGTT…
L40A	ATGAACATTCAGATCGGTGAACTGGCGAAACGTACTGCATGTCCAGTGGTGACCATTCGCTTTTATGAGCAAGAAGGTTTGCTGCCGCCCCCAGGACGTTCCCGTGGTAATTTCCGCGCGTACGGGGAAGAGCATGTTGAGCGTTTGCAATTTATCCGCCATTGCCGCTCACTTGACATGCCCTTATCCGATGTCCGCACATTGCTGTCATACCGCAAGCGTCCTGATCAAGATTGCGGGGAGGTGAACATGCTTCTGGATGAGCATATTCGTCAAGTAGAGAGTCGTATTGGCGCTCTGTTAGAGTTAAAACATCACTTGGTCGAGCTGCGCGAAGCATGCTCAGGGGCTCGCCCTGCACAAAGCTGCGGAATCCTTCAGGGCCTGAGTGATTGTGTT…
Y41A	ATGAACATTCAGATCGGTGAACTGGCGAAACGTACTGCATGTCCAGTGGTGACCATTCGCTTTTATGAGCAAGAAGGTTTGCTGCCGCCCCCAGGACGTTCCCGTGGTAATTTCCGCTTAGCGGGGGAAGAGCATGTTGAGCGTTTGCAATTTATCCGCCATTGCCGCTCACTTGACATGCCCTTATCCGATGTCCGCACATTGCTGTCATACCGCAAGCGTCCTGATCAAGATTGCGGGGAGGTGAACATGCTTCTGGATGAGCATATTCGTCAAGTAGAGAGTCGTATTGGCGCTCTGTTAGAGTTAAAACATCACTTGGTCGAGCTGCGCGAAGCATGCTCAGGGGCTCGCCCTGCACAAAGCTGCGGAATCCTTCAGGGCCTGAGTGATTGTGTT…
G42A	ATGAACATTCAGATCGGTGAACTGGCGAAACGTACTGCATGTCCAGTGGTGACCATTCGCTTTTATGAGCAAGAAGGTTTGCTGCCGCCCCCAGGACGTTCCCGTGGTAATTTCCGCTTATACGCGGAAGAGCATGTTGAGCGTTTGCAATTTATCCGCCATTGCCGCTCACTTGACATGCCCTTATCCGATGTCCGCACATTGCTGTCATACCGCAAGCGTCCTGATCAAGATTGCGGGGAGGTGAACATGCTTCTGGATGAGCATATTCGTCAAGTAGAGAGTCGTATTGGCGCTCTGTTAGAGTTAAAACATCACTTGGTCGAGCTGCGCGAAGCATGCTCAGGGGCTCGCCCTGCACAAAGCTGCGGAATCCTTCAGGGCCTGAGTGATTGTGTT…
E43A	ATGAACATTCAGATCGGTGAACTGGCGAAACGTACTGCATGTCCAGTGGTGACCATTCGCTTTTATGAGCAAGAAGGTTTGCTGCCGCCCCCAGGACGTTCCCGTGGTAATTTCCGCTTATACGGGGCGGAGCATGTTGAGCGTTTGCAATTTATCCGCCATTGCCGCTCACTTGACATGCCCTTATCCGATGTCCGCACATTGCTGTCATACCGCAAGCGTCCTGATCAAGATTGCGGGGAGGTGAACATGCTTCTGGATGAGCATATTCGTCAAGTAGAGAGTCGTATTGGCGCTCTGTTAGAGTTAAAACATCACTTGGTCGAGCTGCGCGAAGCATGCTCAGGGGCTCGCCCTGCACAAAGCTGCGGAATCCTTCAGGGCCTGAGTGATTGTGTT…
E44A	ATGAACATTCAGATCGGTGAACTGGCGAAACGTACTGCATGTCCAGTGGTGACCATTCGCTTTTATGAGCAAGAAGGTTTGCTGCCGCCCCCAGGACGTTCCCGTGGTAATTTCCGCTTATACGGGGAAGCGCATGTTGAGCGTTTGCAATTTATCCGCCATTGCCGCTCACTTGACATGCCCTTATCCGATGTCCGCACATTGCTGTCATACCGCAAGCGTCCTGATCAAGATTGCGGGGAGGTGAACATGCTTCTGGATGAGCATATTCGTCAAGTAGAGAGTCGTATTGGCGCTCTGTTAGAGTTAAAACATCACTTGGTCGAGCTGCGCGAAGCATGCTCAGGGGCTCGCCCTGCACAAAGCTGCGGAATCCTTCAGGGCCTGAGTGATTGTGTT…
H45A	ATGAACATTCAGATCGGTGAACTGGCGAAACGTACTGCATGTCCAGTGGTGACCATTCGCTTTTATGAGCAAGAAGGTTTGCTGCCGCCCCCAGGACGTTCCCGTGGTAATTTCCGCTTATACGGGGAAGAGGCGGTTGAGCGTTTGCAATTTATCCGCCATTGCCGCTCACTTGACATGCCCTTATCCGATGTCCGCACATTGCTGTCATACCGCAAGCGTCCTGATCAAGATTGCGGGGAGGTGAACATGCTTCTGGATGAGCATATTCGTCAAGTAGAGAGTCGTATTGGCGCTCTGTTAGAGTTAAAACATCACTTGGTCGAGCTGCGCGAAGCATGCTCAGGGGCTCGCCCTGCACAAAGCTGCGGAATCCTTCAGGGCCTGAGTGATTGTGTT…
V46A	ATGAACATTCAGATCGGTGAACTGGCGAAACGTACTGCATGTCCAGTGGTGACCATTCGCTTTTATGAGCAAGAAGGTTTGCTGCCGCCCCCAGGACGTTCCCGTGGTAATTTCCGCTTATACGGGGAAGAGCATGCGGAGCGTTTGCAATTTATCCGCCATTGCCGCTCACTTGACATGCCCTTATCCGATGTCCGCACATTGCTGTCATACCGCAAGCGTCCTGATCAAGATTGCGGGGAGGTGAACATGCTTCTGGATGAGCATATTCGTCAAGTAGAGAGTCGTATTGGCGCTCTGTTAGAGTTAAAACATCACTTGGTCGAGCTGCGCGAAGCATGCTCAGGGGCTCGCCCTGCACAAAGCTGCGGAATCCTTCAGGGCCTGAGTGATTGTGTT…
E47A	ATGAACATTCAGATCGGTGAACTGGCGAAACGTACTGCATGTCCAGTGGTGACCATTCGCTTTTATGAGCAAGAAGGTTTGCTGCCGCCCCCAGGACGTTCCCGTGGTAATTTCCGCTTATACGGGGAAGAGCATGTTGCGCGTTTGCAATTTATCCGCCATTGCCGCTCACTTGACATGCCCTTATCCGATGTCCGCACATTGCTGTCATACCGCAAGCGTCCTGATCAAGATTGCGGGGAGGTGAACATGCTTCTGGATGAGCATATTCGTCAAGTAGAGAGTCGTATTGGCGCTCTGTTAGAGTTAAAACATCACTTGGTCGAGCTGCGCGAAGCATGCTCAGGGGCTCGCCCTGCACAAAGCTGCGGAATCCTTCAGGGCCTGAGTGATTGTGTT…
R48A	ATGAACATTCAGATCGGTGAACTGGCGAAACGTACTGCATGTCCAGTGGTGACCATTCGCTTTTATGAGCAAGAAGGTTTGCTGCCGCCCCCAGGACGTTCCCGTGGTAATTTCCGCTTATACGGGGAAGAGCATGTTGAGGCGTTGCAATTTATCCGCCATTGCCGCTCACTTGACATGCCCTTATCCGATGTCCGCACATTGCTGTCATACCGCAAGCGTCCTGATCAAGATTGCGGGGAGGTGAACATGCTTCTGGATGAGCATATTCGTCAAGTAGAGAGTCGTATTGGCGCTCTGTTAGAGTTAAAACATCACTTGGTCGAGCTGCGCGAAGCATGCTCAGGGGCTCGCCCTGCACAAAGCTGCGGAATCCTTCAGGGCCTGAGTGATTGTGTT…
L49A	ATGAACATTCAGATCGGTGAACTGGCGAAACGTACTGCATGTCCAGTGGTGACCATTCGCTTTTATGAGCAAGAAGGTTTGCTGCCGCCCCCAGGACGTTCCCGTGGTAATTTCCGCTTATACGGGGAAGAGCATGTTGAGCGTGCGCAATTTATCCGCCATTGCCGCTCACTTGACATGCCCTTATCCGATGTCCGCACATTGCTGTCATACCGCAAGCGTCCTGATCAAGATTGCGGGGAGGTGAACATGCTTCTGGATGAGCATATTCGTCAAGTAGAGAGTCGTATTGGCGCTCTGTTAGAGTTAAAACATCACTTGGTCGAGCTGCGCGAAGCATGCTCAGGGGCTCGCCCTGCACAAAGCTGCGGAATCCTTCAGGGCCTGAGTGATTGTGTT…
I5A	ATGAACATTCAGGCGGGTGAACTGGCGAAACGTACTGCATGTCCAGTGGTGACCATTCGCTTTTATGAGCAAGAAGGTTTGCTGCCGCCCCCAGGACGTTCCCGTGGTAATTTCCGCTTATACGGGGAAGAGCATGTTGAGCGTTTGCAATTTATCCGCCATTGCCGCTCACTTGACATGCCCTTATCCGATGTCCGCACATTGCTGTCATACCGCAAGCGTCCTGATCAAGATTGCGGGGAGGTGAACATGCTTCTGGATGAGCATATTCGTCAAGTAGAGAGTCGTATTGGCGCTCTGTTAGAGTTAAAACATCACTTGGTCGAGCTGCGCGAAGCATGCTCAGGGGCTCGCCCTGCACAAAGCTGCGGAATCCTTCAGGGCCTGAGTGATTGTGTT…
Q50A	ATGAACATTCAGATCGGTGAACTGGCGAAACGTACTGCATGTCCAGTGGTGACCATTCGCTTTTATGAGCAAGAAGGTTTGCTGCCGCCCCCAGGACGTTCCCGTGGTAATTTCCGCTTATACGGGGAAGAGCATGTTGAGCGTTTGGCGTTTATCCGCCATTGCCGCTCACTTGACATGCCCTTATCCGATGTCCGCACATTGCTGTCATACCGCAAGCGTCCTGATCAAGATTGCGGGGAGGTGAACATGCTTCTGGATGAGCATATTCGTCAAGTAGAGAGTCGTATTGGCGCTCTGTTAGAGTTAAAACATCACTTGGTCGAGCTGCGCGAAGCATGCTCAGGGGCTCGCCCTGCACAAAGCTGCGGAATCCTTCAGGGCCTGAGTGATTGTGTT…
F51A	ATGAACATTCAGATCGGTGAACTGGCGAAACGTACTGCATGTCCAGTGGTGACCATTCGCTTTTATGAGCAAGAAGGTTTGCTGCCGCCCCCAGGACGTTCCCGTGGTAATTTCCGCTTATACGGGGAAGAGCATGTTGAGCGTTTGCAAGCGATCCGCCATTGCCGCTCACTTGACATGCCCTTATCCGATGTCCGCACATTGCTGTCATACCGCAAGCGTCCTGATCAAGATTGCGGGGAGGTGAACATGCTTCTGGATGAGCATATTCGTCAAGTAGAGAGTCGTATTGGCGCTCTGTTAGAGTTAAAACATCACTTGGTCGAGCTGCGCGAAGCATGCTCAGGGGCTCGCCCTGCACAAAGCTGCGGAATCCTTCAGGGCCTGAGTGATTGTGTT…
I52A	ATGAACATTCAGATCGGTGAACTGGCGAAACGTACTGCATGTCCAGTGGTGACCATTCGCTTTTATGAGCAAGAAGGTTTGCTGCCGCCCCCAGGACGTTCCCGTGGTAATTTCCGCTTATACGGGGAAGAGCATGTTGAGCGTTTGCAATTTGCGCGCCATTGCCGCTCACTTGACATGCCCTTATCCGATGTCCGCACATTGCTGTCATACCGCAAGCGTCCTGATCAAGATTGCGGGGAGGTGAACATGCTTCTGGATGAGCATATTCGTCAAGTAGAGAGTCGTATTGGCGCTCTGTTAGAGTTAAAACATCACTTGGTCGAGCTGCGCGAAGCATGCTCAGGGGCTCGCCCTGCACAAAGCTGCGGAATCCTTCAGGGCCTGAGTGATTGTGTT…
R53A	ATGAACATTCAGATCGGTGAACTGGCGAAACGTACTGCATGTCCAGTGGTGACCATTCGCTTTTATGAGCAAGAAGGTTTGCTGCCGCCCCCAGGACGTTCCCGTGGTAATTTCCGCTTATACGGGGAAGAGCATGTTGAGCGTTTGCAATTTATCGCGCATTGCCGCTCACTTGACATGCCCTTATCCGATGTCCGCACATTGCTGTCATACCGCAAGCGTCCTGATCAAGATTGCGGGGAGGTGAACATGCTTCTGGATGAGCATATTCGTCAAGTAGAGAGTCGTATTGGCGCTCTGTTAGAGTTAAAACATCACTTGGTCGAGCTGCGCGAAGCATGCTCAGGGGCTCGCCCTGCACAAAGCTGCGGAATCCTTCAGGGCCTGAGTGATTGTGTT…
H54A	ATGAACATTCAGATCGGTGAACTGGCGAAACGTACTGCATGTCCAGTGGTGACCATTCGCTTTTATGAGCAAGAAGGTTTGCTGCCGCCCCCAGGACGTTCCCGTGGTAATTTCCGCTTATACGGGGAAGAGCATGTTGAGCGTTTGCAATTTATCCGCGCGTGCCGCTCACTTGACATGCCCTTATCCGATGTCCGCACATTGCTGTCATACCGCAAGCGTCCTGATCAAGATTGCGGGGAGGTGAACATGCTTCTGGATGAGCATATTCGTCAAGTAGAGAGTCGTATTGGCGCTCTGTTAGAGTTAAAACATCACTTGGTCGAGCTGCGCGAAGCATGCTCAGGGGCTCGCCCTGCACAAAGCTGCGGAATCCTTCAGGGCCTGAGTGATTGTGTT…
C55A	ATGAACATTCAGATCGGTGAACTGGCGAAACGTACTGCATGTCCAGTGGTGACCATTCGCTTTTATGAGCAAGAAGGTTTGCTGCCGCCCCCAGGACGTTCCCGTGGTAATTTCCGCTTATACGGGGAAGAGCATGTTGAGCGTTTGCAATTTATCCGCCATGCGCGCTCACTTGACATGCCCTTATCCGATGTCCGCACATTGCTGTCATACCGCAAGCGTCCTGATCAAGATTGCGGGGAGGTGAACATGCTTCTGGATGAGCATATTCGTCAAGTAGAGAGTCGTATTGGCGCTCTGTTAGAGTTAAAACATCACTTGGTCGAGCTGCGCGAAGCATGCTCAGGGGCTCGCCCTGCACAAAGCTGCGGAATCCTTCAGGGCCTGAGTGATTGTGTT…
R56A	ATGAACATTCAGATCGGTGAACTGGCGAAACGTACTGCATGTCCAGTGGTGACCATTCGCTTTTATGAGCAAGAAGGTTTGCTGCCGCCCCCAGGACGTTCCCGTGGTAATTTCCGCTTATACGGGGAAGAGCATGTTGAGCGTTTGCAATTTATCCGCCATTGCGCGTCACTTGACATGCCCTTATCCGATGTCCGCACATTGCTGTCATACCGCAAGCGTCCTGATCAAGATTGCGGGGAGGTGAACATGCTTCTGGATGAGCATATTCGTCAAGTAGAGAGTCGTATTGGCGCTCTGTTAGAGTTAAAACATCACTTGGTCGAGCTGCGCGAAGCATGCTCAGGGGCTCGCCCTGCACAAAGCTGCGGAATCCTTCAGGGCCTGAGTGATTGTGTT…
S57A	ATGAACATTCAGATCGGTGAACTGGCGAAACGTACTGCATGTCCAGTGGTGACCATTCGCTTTTATGAGCAAGAAGGTTTGCTGCCGCCCCCAGGACGTTCCCGTGGTAATTTCCGCTTATACGGGGAAGAGCATGTTGAGCGTTTGCAATTTATCCGCCATTGCCGCGCGCTTGACATGCCCTTATCCGATGTCCGCACATTGCTGTCATACCGCAAGCGTCCTGATCAAGATTGCGGGGAGGTGAACATGCTTCTGGATGAGCATATTCGTCAAGTAGAGAGTCGTATTGGCGCTCTGTTAGAGTTAAAACATCACTTGGTCGAGCTGCGCGAAGCATGCTCAGGGGCTCGCCCTGCACAAAGCTGCGGAATCCTTCAGGGCCTGAGTGATTGTGTT…
L58A	ATGAACATTCAGATCGGTGAACTGGCGAAACGTACTGCATGTCCAGTGGTGACCATTCGCTTTTATGAGCAAGAAGGTTTGCTGCCGCCCCCAGGACGTTCCCGTGGTAATTTCCGCTTATACGGGGAAGAGCATGTTGAGCGTTTGCAATTTATCCGCCATTGCCGCTCAGCGGACATGCCCTTATCCGATGTCCGCACATTGCTGTCATACCGCAAGCGTCCTGATCAAGATTGCGGGGAGGTGAACATGCTTCTGGATGAGCATATTCGTCAAGTAGAGAGTCGTATTGGCGCTCTGTTAGAGTTAAAACATCACTTGGTCGAGCTGCGCGAAGCATGCTCAGGGGCTCGCCCTGCACAAAGCTGCGGAATCCTTCAGGGCCTGAGTGATTGTGTT…
D59A	ATGAACATTCAGATCGGTGAACTGGCGAAACGTACTGCATGTCCAGTGGTGACCATTCGCTTTTATGAGCAAGAAGGTTTGCTGCCGCCCCCAGGACGTTCCCGTGGTAATTTCCGCTTATACGGGGAAGAGCATGTTGAGCGTTTGCAATTTATCCGCCATTGCCGCTCACTTGCGATGCCCTTATCCGATGTCCGCACATTGCTGTCATACCGCAAGCGTCCTGATCAAGATTGCGGGGAGGTGAACATGCTTCTGGATGAGCATATTCGTCAAGTAGAGAGTCGTATTGGCGCTCTGTTAGAGTTAAAACATCACTTGGTCGAGCTGCGCGAAGCATGCTCAGGGGCTCGCCCTGCACAAAGCTGCGGAATCCTTCAGGGCCTGAGTGATTGTGTT…
G6A	ATGAACATTCAGATCGCGGAACTGGCGAAACGTACTGCATGTCCAGTGGTGACCATTCGCTTTTATGAGCAAGAAGGTTTGCTGCCGCCCCCAGGACGTTCCCGTGGTAATTTCCGCTTATACGGGGAAGAGCATGTTGAGCGTTTGCAATTTATCCGCCATTGCCGCTCACTTGACATGCCCTTATCCGATGTCCGCACATTGCTGTCATACCGCAAGCGTCCTGATCAAGATTGCGGGGAGGTGAACATGCTTCTGGATGAGCATATTCGTCAAGTAGAGAGTCGTATTGGCGCTCTGTTAGAGTTAAAACATCACTTGGTCGAGCTGCGCGAAGCATGCTCAGGGGCTCGCCCTGCACAAAGCTGCGGAATCCTTCAGGGCCTGAGTGATTGTGTT…
M60A	ATGAACATTCAGATCGGTGAACTGGCGAAACGTACTGCATGTCCAGTGGTGACCATTCGCTTTTATGAGCAAGAAGGTTTGCTGCCGCCCCCAGGACGTTCCCGTGGTAATTTCCGCTTATACGGGGAAGAGCATGTTGAGCGTTTGCAATTTATCCGCCATTGCCGCTCACTTGACGCGCCCTTATCCGATGTCCGCACATTGCTGTCATACCGCAAGCGTCCTGATCAAGATTGCGGGGAGGTGAACATGCTTCTGGATGAGCATATTCGTCAAGTAGAGAGTCGTATTGGCGCTCTGTTAGAGTTAAAACATCACTTGGTCGAGCTGCGCGAAGCATGCTCAGGGGCTCGCCCTGCACAAAGCTGCGGAATCCTTCAGGGCCTGAGTGATTGTGTT…
P61A	ATGAACATTCAGATCGGTGAACTGGCGAAACGTACTGCATGTCCAGTGGTGACCATTCGCTTTTATGAGCAAGAAGGTTTGCTGCCGCCCCCAGGACGTTCCCGTGGTAATTTCCGCTTATACGGGGAAGAGCATGTTGAGCGTTTGCAATTTATCCGCCATTGCCGCTCACTTGACATGGCGTTATCCGATGTCCGCACATTGCTGTCATACCGCAAGCGTCCTGATCAAGATTGCGGGGAGGTGAACATGCTTCTGGATGAGCATATTCGTCAAGTAGAGAGTCGTATTGGCGCTCTGTTAGAGTTAAAACATCACTTGGTCGAGCTGCGCGAAGCATGCTCAGGGGCTCGCCCTGCACAAAGCTGCGGAATCCTTCAGGGCCTGAGTGATTGTGTT…
L62A	ATGAACATTCAGATCGGTGAACTGGCGAAACGTACTGCATGTCCAGTGGTGACCATTCGCTTTTATGAGCAAGAAGGTTTGCTGCCGCCCCCAGGACGTTCCCGTGGTAATTTCCGCTTATACGGGGAAGAGCATGTTGAGCGTTTGCAATTTATCCGCCATTGCCGCTCACTTGACATGCCCGCGTCCGATGTCCGCACATTGCTGTCATACCGCAAGCGTCCTGATCAAGATTGCGGGGAGGTGAACATGCTTCTGGATGAGCATATTCGTCAAGTAGAGAGTCGTATTGGCGCTCTGTTAGAGTTAAAACATCACTTGGTCGAGCTGCGCGAAGCATGCTCAGGGGCTCGCCCTGCACAAAGCTGCGGAATCCTTCAGGGCCTGAGTGATTGTGTT…
S63A	ATGAACATTCAGATCGGTGAACTGGCGAAACGTACTGCATGTCCAGTGGTGACCATTCGCTTTTATGAGCAAGAAGGTTTGCTGCCGCCCCCAGGACGTTCCCGTGGTAATTTCCGCTTATACGGGGAAGAGCATGTTGAGCGTTTGCAATTTATCCGCCATTGCCGCTCACTTGACATGCCCTTAGCGGATGTCCGCACATTGCTGTCATACCGCAAGCGTCCTGATCAAGATTGCGGGGAGGTGAACATGCTTCTGGATGAGCATATTCGTCAAGTAGAGAGTCGTATTGGCGCTCTGTTAGAGTTAAAACATCACTTGGTCGAGCTGCGCGAAGCATGCTCAGGGGCTCGCCCTGCACAAAGCTGCGGAATCCTTCAGGGCCTGAGTGATTGTGTT…
D64A	ATGAACATTCAGATCGGTGAACTGGCGAAACGTACTGCATGTCCAGTGGTGACCATTCGCTTTTATGAGCAAGAAGGTTTGCTGCCGCCCCCAGGACGTTCCCGTGGTAATTTCCGCTTATACGGGGAAGAGCATGTTGAGCGTTTGCAATTTATCCGCCATTGCCGCTCACTTGACATGCCCTTATCCGCGGTCCGCACATTGCTGTCATACCGCAAGCGTCCTGATCAAGATTGCGGGGAGGTGAACATGCTTCTGGATGAGCATATTCGTCAAGTAGAGAGTCGTATTGGCGCTCTGTTAGAGTTAAAACATCACTTGGTCGAGCTGCGCGAAGCATGCTCAGGGGCTCGCCCTGCACAAAGCTGCGGAATCCTTCAGGGCCTGAGTGATTGTGTT…
V65A	ATGAACATTCAGATCGGTGAACTGGCGAAACGTACTGCATGTCCAGTGGTGACCATTCGCTTTTATGAGCAAGAAGGTTTGCTGCCGCCCCCAGGACGTTCCCGTGGTAATTTCCGCTTATACGGGGAAGAGCATGTTGAGCGTTTGCAATTTATCCGCCATTGCCGCTCACTTGACATGCCCTTATCCGATGCGCGCACATTGCTGTCATACCGCAAGCGTCCTGATCAAGATTGCGGGGAGGTGAACATGCTTCTGGATGAGCATATTCGTCAAGTAGAGAGTCGTATTGGCGCTCTGTTAGAGTTAAAACATCACTTGGTCGAGCTGCGCGAAGCATGCTCAGGGGCTCGCCCTGCACAAAGCTGCGGAATCCTTCAGGGCCTGAGTGATTGTGTT…
R66A	ATGAACATTCAGATCGGTGAACTGGCGAAACGTACTGCATGTCCAGTGGTGACCATTCGCTTTTATGAGCAAGAAGGTTTGCTGCCGCCCCCAGGACGTTCCCGTGGTAATTTCCGCTTATACGGGGAAGAGCATGTTGAGCGTTTGCAATTTATCCGCCATTGCCGCTCACTTGACATGCCCTTATCCGATGTCGCGACATTGCTGTCATACCGCAAGCGTCCTGATCAAGATTGCGGGGAGGTGAACATGCTTCTGGATGAGCATATTCGTCAAGTAGAGAGTCGTATTGGCGCTCTGTTAGAGTTAAAACATCACTTGGTCGAGCTGCGCGAAGCATGCTCAGGGGCTCGCCCTGCACAAAGCTGCGGAATCCTTCAGGGCCTGAGTGATTGTGTT…
T67A	ATGAACATTCAGATCGGTGAACTGGCGAAACGTACTGCATGTCCAGTGGTGACCATTCGCTTTTATGAGCAAGAAGGTTTGCTGCCGCCCCCAGGACGTTCCCGTGGTAATTTCCGCTTATACGGGGAAGAGCATGTTGAGCGTTTGCAATTTATCCGCCATTGCCGCTCACTTGACATGCCCTTATCCGATGTCCGCGCGTTGCTGTCATACCGCAAGCGTCCTGATCAAGATTGCGGGGAGGTGAACATGCTTCTGGATGAGCATATTCGTCAAGTAGAGAGTCGTATTGGCGCTCTGTTAGAGTTAAAACATCACTTGGTCGAGCTGCGCGAAGCATGCTCAGGGGCTCGCCCTGCACAAAGCTGCGGAATCCTTCAGGGCCTGAGTGATTGTGTT…
L68A	ATGAACATTCAGATCGGTGAACTGGCGAAACGTACTGCATGTCCAGTGGTGACCATTCGCTTTTATGAGCAAGAAGGTTTGCTGCCGCCCCCAGGACGTTCCCGTGGTAATTTCCGCTTATACGGGGAAGAGCATGTTGAGCGTTTGCAATTTATCCGCCATTGCCGCTCACTTGACATGCCCTTATCCGATGTCCGCACAGCGCTGTCATACCGCAAGCGTCCTGATCAAGATTGCGGGGAGGTGAACATGCTTCTGGATGAGCATATTCGTCAAGTAGAGAGTCGTATTGGCGCTCTGTTAGAGTTAAAACATCACTTGGTCGAGCTGCGCGAAGCATGCTCAGGGGCTCGCCCTGCACAAAGCTGCGGAATCCTTCAGGGCCTGAGTGATTGTGTT…
L69A	ATGAACATTCAGATCGGTGAACTGGCGAAACGTACTGCATGTCCAGTGGTGACCATTCGCTTTTATGAGCAAGAAGGTTTGCTGCCGCCCCCAGGACGTTCCCGTGGTAATTTCCGCTTATACGGGGAAGAGCATGTTGAGCGTTTGCAATTTATCCGCCATTGCCGCTCACTTGACATGCCCTTATCCGATGTCCGCACATTGGCGTCATACCGCAAGCGTCCTGATCAAGATTGCGGGGAGGTGAACATGCTTCTGGATGAGCATATTCGTCAAGTAGAGAGTCGTATTGGCGCTCTGTTAGAGTTAAAACATCACTTGGTCGAGCTGCGCGAAGCATGCTCAGGGGCTCGCCCTGCACAAAGCTGCGGAATCCTTCAGGGCCTGAGTGATTGTGTT…
E7A	ATGAACATTCAGATCGGTGCGCTGGCGAAACGTACTGCATGTCCAGTGGTGACCATTCGCTTTTATGAGCAAGAAGGTTTGCTGCCGCCCCCAGGACGTTCCCGTGGTAATTTCCGCTTATACGGGGAAGAGCATGTTGAGCGTTTGCAATTTATCCGCCATTGCCGCTCACTTGACATGCCCTTATCCGATGTCCGCACATTGCTGTCATACCGCAAGCGTCCTGATCAAGATTGCGGGGAGGTGAACATGCTTCTGGATGAGCATATTCGTCAAGTAGAGAGTCGTATTGGCGCTCTGTTAGAGTTAAAACATCACTTGGTCGAGCTGCGCGAAGCATGCTCAGGGGCTCGCCCTGCACAAAGCTGCGGAATCCTTCAGGGCCTGAGTGATTGTGTT…
S70A	ATGAACATTCAGATCGGTGAACTGGCGAAACGTACTGCATGTCCAGTGGTGACCATTCGCTTTTATGAGCAAGAAGGTTTGCTGCCGCCCCCAGGACGTTCCCGTGGTAATTTCCGCTTATACGGGGAAGAGCATGTTGAGCGTTTGCAATTTATCCGCCATTGCCGCTCACTTGACATGCCCTTATCCGATGTCCGCACATTGCTGGCGTACCGCAAGCGTCCTGATCAAGATTGCGGGGAGGTGAACATGCTTCTGGATGAGCATATTCGTCAAGTAGAGAGTCGTATTGGCGCTCTGTTAGAGTTAAAACATCACTTGGTCGAGCTGCGCGAAGCATGCTCAGGGGCTCGCCCTGCACAAAGCTGCGGAATCCTTCAGGGCCTGAGTGATTGTGTT…
Y71A	ATGAACATTCAGATCGGTGAACTGGCGAAACGTACTGCATGTCCAGTGGTGACCATTCGCTTTTATGAGCAAGAAGGTTTGCTGCCGCCCCCAGGACGTTCCCGTGGTAATTTCCGCTTATACGGGGAAGAGCATGTTGAGCGTTTGCAATTTATCCGCCATTGCCGCTCACTTGACATGCCCTTATCCGATGTCCGCACATTGCTGTCAGCGCGCAAGCGTCCTGATCAAGATTGCGGGGAGGTGAACATGCTTCTGGATGAGCATATTCGTCAAGTAGAGAGTCGTATTGGCGCTCTGTTAGAGTTAAAACATCACTTGGTCGAGCTGCGCGAAGCATGCTCAGGGGCTCGCCCTGCACAAAGCTGCGGAATCCTTCAGGGCCTGAGTGATTGTGTT…
R72A	ATGAACATTCAGATCGGTGAACTGGCGAAACGTACTGCATGTCCAGTGGTGACCATTCGCTTTTATGAGCAAGAAGGTTTGCTGCCGCCCCCAGGACGTTCCCGTGGTAATTTCCGCTTATACGGGGAAGAGCATGTTGAGCGTTTGCAATTTATCCGCCATTGCCGCTCACTTGACATGCCCTTATCCGATGTCCGCACATTGCTGTCATACGCGAAGCGTCCTGATCAAGATTGCGGGGAGGTGAACATGCTTCTGGATGAGCATATTCGTCAAGTAGAGAGTCGTATTGGCGCTCTGTTAGAGTTAAAACATCACTTGGTCGAGCTGCGCGAAGCATGCTCAGGGGCTCGCCCTGCACAAAGCTGCGGAATCCTTCAGGGCCTGAGTGATTGTGTT…
K73A	ATGAACATTCAGATCGGTGAACTGGCGAAACGTACTGCATGTCCAGTGGTGACCATTCGCTTTTATGAGCAAGAAGGTTTGCTGCCGCCCCCAGGACGTTCCCGTGGTAATTTCCGCTTATACGGGGAAGAGCATGTTGAGCGTTTGCAATTTATCCGCCATTGCCGCTCACTTGACATGCCCTTATCCGATGTCCGCACATTGCTGTCATACCGCGCGCGTCCTGATCAAGATTGCGGGGAGGTGAACATGCTTCTGGATGAGCATATTCGTCAAGTAGAGAGTCGTATTGGCGCTCTGTTAGAGTTAAAACATCACTTGGTCGAGCTGCGCGAAGCATGCTCAGGGGCTCGCCCTGCACAAAGCTGCGGAATCCTTCAGGGCCTGAGTGATTGTGTT…
R74A	ATGAACATTCAGATCGGTGAACTGGCGAAACGTACTGCATGTCCAGTGGTGACCATTCGCTTTTATGAGCAAGAAGGTTTGCTGCCGCCCCCAGGACGTTCCCGTGGTAATTTCCGCTTATACGGGGAAGAGCATGTTGAGCGTTTGCAATTTATCCGCCATTGCCGCTCACTTGACATGCCCTTATCCGATGTCCGCACATTGCTGTCATACCGCAAGGCGCCTGATCAAGATTGCGGGGAGGTGAACATGCTTCTGGATGAGCATATTCGTCAAGTAGAGAGTCGTATTGGCGCTCTGTTAGAGTTAAAACATCACTTGGTCGAGCTGCGCGAAGCATGCTCAGGGGCTCGCCCTGCACAAAGCTGCGGAATCCTTCAGGGCCTGAGTGATTGTGTT…
P75A	ATGAACATTCAGATCGGTGAACTGGCGAAACGTACTGCATGTCCAGTGGTGACCATTCGCTTTTATGAGCAAGAAGGTTTGCTGCCGCCCCCAGGACGTTCCCGTGGTAATTTCCGCTTATACGGGGAAGAGCATGTTGAGCGTTTGCAATTTATCCGCCATTGCCGCTCACTTGACATGCCCTTATCCGATGTCCGCACATTGCTGTCATACCGCAAGCGTGCGGATCAAGATTGCGGGGAGGTGAACATGCTTCTGGATGAGCATATTCGTCAAGTAGAGAGTCGTATTGGCGCTCTGTTAGAGTTAAAACATCACTTGGTCGAGCTGCGCGAAGCATGCTCAGGGGCTCGCCCTGCACAAAGCTGCGGAATCCTTCAGGGCCTGAGTGATTGTGTT…
D76A	ATGAACATTCAGATCGGTGAACTGGCGAAACGTACTGCATGTCCAGTGGTGACCATTCGCTTTTATGAGCAAGAAGGTTTGCTGCCGCCCCCAGGACGTTCCCGTGGTAATTTCCGCTTATACGGGGAAGAGCATGTTGAGCGTTTGCAATTTATCCGCCATTGCCGCTCACTTGACATGCCCTTATCCGATGTCCGCACATTGCTGTCATACCGCAAGCGTCCTGCGCAAGATTGCGGGGAGGTGAACATGCTTCTGGATGAGCATATTCGTCAAGTAGAGAGTCGTATTGGCGCTCTGTTAGAGTTAAAACATCACTTGGTCGAGCTGCGCGAAGCATGCTCAGGGGCTCGCCCTGCACAAAGCTGCGGAATCCTTCAGGGCCTGAGTGATTGTGTT…
Q77A	ATGAACATTCAGATCGGTGAACTGGCGAAACGTACTGCATGTCCAGTGGTGACCATTCGCTTTTATGAGCAAGAAGGTTTGCTGCCGCCCCCAGGACGTTCCCGTGGTAATTTCCGCTTATACGGGGAAGAGCATGTTGAGCGTTTGCAATTTATCCGCCATTGCCGCTCACTTGACATGCCCTTATCCGATGTCCGCACATTGCTGTCATACCGCAAGCGTCCTGATGCGGATTGCGGGGAGGTGAACATGCTTCTGGATGAGCATATTCGTCAAGTAGAGAGTCGTATTGGCGCTCTGTTAGAGTTAAAACATCACTTGGTCGAGCTGCGCGAAGCATGCTCAGGGGCTCGCCCTGCACAAAGCTGCGGAATCCTTCAGGGCCTGAGTGATTGTGTT…
D78A	ATGAACATTCAGATCGGTGAACTGGCGAAACGTACTGCATGTCCAGTGGTGACCATTCGCTTTTATGAGCAAGAAGGTTTGCTGCCGCCCCCAGGACGTTCCCGTGGTAATTTCCGCTTATACGGGGAAGAGCATGTTGAGCGTTTGCAATTTATCCGCCATTGCCGCTCACTTGACATGCCCTTATCCGATGTCCGCACATTGCTGTCATACCGCAAGCGTCCTGATCAAGCGTGCGGGGAGGTGAACATGCTTCTGGATGAGCATATTCGTCAAGTAGAGAGTCGTATTGGCGCTCTGTTAGAGTTAAAACATCACTTGGTCGAGCTGCGCGAAGCATGCTCAGGGGCTCGCCCTGCACAAAGCTGCGGAATCCTTCAGGGCCTGAGTGATTGTGTT…
C79A	ATGAACATTCAGATCGGTGAACTGGCGAAACGTACTGCATGTCCAGTGGTGACCATTCGCTTTTATGAGCAAGAAGGTTTGCTGCCGCCCCCAGGACGTTCCCGTGGTAATTTCCGCTTATACGGGGAAGAGCATGTTGAGCGTTTGCAATTTATCCGCCATTGCCGCTCACTTGACATGCCCTTATCCGATGTCCGCACATTGCTGTCATACCGCAAGCGTCCTGATCAAGATGCGGGGGAGGTGAACATGCTTCTGGATGAGCATATTCGTCAAGTAGAGAGTCGTATTGGCGCTCTGTTAGAGTTAAAACATCACTTGGTCGAGCTGCGCGAAGCATGCTCAGGGGCTCGCCCTGCACAAAGCTGCGGAATCCTTCAGGGCCTGAGTGATTGTGTT…
L8A	ATGAACATTCAGATCGGTGAAGCGGCGAAACGTACTGCATGTCCAGTGGTGACCATTCGCTTTTATGAGCAAGAAGGTTTGCTGCCGCCCCCAGGACGTTCCCGTGGTAATTTCCGCTTATACGGGGAAGAGCATGTTGAGCGTTTGCAATTTATCCGCCATTGCCGCTCACTTGACATGCCCTTATCCGATGTCCGCACATTGCTGTCATACCGCAAGCGTCCTGATCAAGATTGCGGGGAGGTGAACATGCTTCTGGATGAGCATATTCGTCAAGTAGAGAGTCGTATTGGCGCTCTGTTAGAGTTAAAACATCACTTGGTCGAGCTGCGCGAAGCATGCTCAGGGGCTCGCCCTGCACAAAGCTGCGGAATCCTTCAGGGCCTGAGTGATTGTGTT…
G80A	ATGAACATTCAGATCGGTGAACTGGCGAAACGTACTGCATGTCCAGTGGTGACCATTCGCTTTTATGAGCAAGAAGGTTTGCTGCCGCCCCCAGGACGTTCCCGTGGTAATTTCCGCTTATACGGGGAAGAGCATGTTGAGCGTTTGCAATTTATCCGCCATTGCCGCTCACTTGACATGCCCTTATCCGATGTCCGCACATTGCTGTCATACCGCAAGCGTCCTGATCAAGATTGCGCGGAGGTGAACATGCTTCTGGATGAGCATATTCGTCAAGTAGAGAGTCGTATTGGCGCTCTGTTAGAGTTAAAACATCACTTGGTCGAGCTGCGCGAAGCATGCTCAGGGGCTCGCCCTGCACAAAGCTGCGGAATCCTTCAGGGCCTGAGTGATTGTGTT…
E81A	ATGAACATTCAGATCGGTGAACTGGCGAAACGTACTGCATGTCCAGTGGTGACCATTCGCTTTTATGAGCAAGAAGGTTTGCTGCCGCCCCCAGGACGTTCCCGTGGTAATTTCCGCTTATACGGGGAAGAGCATGTTGAGCGTTTGCAATTTATCCGCCATTGCCGCTCACTTGACATGCCCTTATCCGATGTCCGCACATTGCTGTCATACCGCAAGCGTCCTGATCAAGATTGCGGGGCGGTGAACATGCTTCTGGATGAGCATATTCGTCAAGTAGAGAGTCGTATTGGCGCTCTGTTAGAGTTAAAACATCACTTGGTCGAGCTGCGCGAAGCATGCTCAGGGGCTCGCCCTGCACAAAGCTGCGGAATCCTTCAGGGCCTGAGTGATTGTGTT…
V82A	ATGAACATTCAGATCGGTGAACTGGCGAAACGTACTGCATGTCCAGTGGTGACCATTCGCTTTTATGAGCAAGAAGGTTTGCTGCCGCCCCCAGGACGTTCCCGTGGTAATTTCCGCTTATACGGGGAAGAGCATGTTGAGCGTTTGCAATTTATCCGCCATTGCCGCTCACTTGACATGCCCTTATCCGATGTCCGCACATTGCTGTCATACCGCAAGCGTCCTGATCAAGATTGCGGGGAGGCGAACATGCTTCTGGATGAGCATATTCGTCAAGTAGAGAGTCGTATTGGCGCTCTGTTAGAGTTAAAACATCACTTGGTCGAGCTGCGCGAAGCATGCTCAGGGGCTCGCCCTGCACAAAGCTGCGGAATCCTTCAGGGCCTGAGTGATTGTGTT…
N83A	ATGAACATTCAGATCGGTGAACTGGCGAAACGTACTGCATGTCCAGTGGTGACCATTCGCTTTTATGAGCAAGAAGGTTTGCTGCCGCCCCCAGGACGTTCCCGTGGTAATTTCCGCTTATACGGGGAAGAGCATGTTGAGCGTTTGCAATTTATCCGCCATTGCCGCTCACTTGACATGCCCTTATCCGATGTCCGCACATTGCTGTCATACCGCAAGCGTCCTGATCAAGATTGCGGGGAGGTGGCGATGCTTCTGGATGAGCATATTCGTCAAGTAGAGAGTCGTATTGGCGCTCTGTTAGAGTTAAAACATCACTTGGTCGAGCTGCGCGAAGCATGCTCAGGGGCTCGCCCTGCACAAAGCTGCGGAATCCTTCAGGGCCTGAGTGATTGTGTT…
M84A	ATGAACATTCAGATCGGTGAACTGGCGAAACGTACTGCATGTCCAGTGGTGACCATTCGCTTTTATGAGCAAGAAGGTTTGCTGCCGCCCCCAGGACGTTCCCGTGGTAATTTCCGCTTATACGGGGAAGAGCATGTTGAGCGTTTGCAATTTATCCGCCATTGCCGCTCACTTGACATGCCCTTATCCGATGTCCGCACATTGCTGTCATACCGCAAGCGTCCTGATCAAGATTGCGGGGAGGTGAACGCGCTTCTGGATGAGCATATTCGTCAAGTAGAGAGTCGTATTGGCGCTCTGTTAGAGTTAAAACATCACTTGGTCGAGCTGCGCGAAGCATGCTCAGGGGCTCGCCCTGCACAAAGCTGCGGAATCCTTCAGGGCCTGAGTGATTGTGTT…
L85A	ATGAACATTCAGATCGGTGAACTGGCGAAACGTACTGCATGTCCAGTGGTGACCATTCGCTTTTATGAGCAAGAAGGTTTGCTGCCGCCCCCAGGACGTTCCCGTGGTAATTTCCGCTTATACGGGGAAGAGCATGTTGAGCGTTTGCAATTTATCCGCCATTGCCGCTCACTTGACATGCCCTTATCCGATGTCCGCACATTGCTGTCATACCGCAAGCGTCCTGATCAAGATTGCGGGGAGGTGAACATGGCGCTGGATGAGCATATTCGTCAAGTAGAGAGTCGTATTGGCGCTCTGTTAGAGTTAAAACATCACTTGGTCGAGCTGCGCGAAGCATGCTCAGGGGCTCGCCCTGCACAAAGCTGCGGAATCCTTCAGGGCCTGAGTGATTGTGTT…
L86A	ATGAACATTCAGATCGGTGAACTGGCGAAACGTACTGCATGTCCAGTGGTGACCATTCGCTTTTATGAGCAAGAAGGTTTGCTGCCGCCCCCAGGACGTTCCCGTGGTAATTTCCGCTTATACGGGGAAGAGCATGTTGAGCGTTTGCAATTTATCCGCCATTGCCGCTCACTTGACATGCCCTTATCCGATGTCCGCACATTGCTGTCATACCGCAAGCGTCCTGATCAAGATTGCGGGGAGGTGAACATGCTTGCGGATGAGCATATTCGTCAAGTAGAGAGTCGTATTGGCGCTCTGTTAGAGTTAAAACATCACTTGGTCGAGCTGCGCGAAGCATGCTCAGGGGCTCGCCCTGCACAAAGCTGCGGAATCCTTCAGGGCCTGAGTGATTGTGTT…
D87A	ATGAACATTCAGATCGGTGAACTGGCGAAACGTACTGCATGTCCAGTGGTGACCATTCGCTTTTATGAGCAAGAAGGTTTGCTGCCGCCCCCAGGACGTTCCCGTGGTAATTTCCGCTTATACGGGGAAGAGCATGTTGAGCGTTTGCAATTTATCCGCCATTGCCGCTCACTTGACATGCCCTTATCCGATGTCCGCACATTGCTGTCATACCGCAAGCGTCCTGATCAAGATTGCGGGGAGGTGAACATGCTTCTGGCGGAGCATATTCGTCAAGTAGAGAGTCGTATTGGCGCTCTGTTAGAGTTAAAACATCACTTGGTCGAGCTGCGCGAAGCATGCTCAGGGGCTCGCCCTGCACAAAGCTGCGGAATCCTTCAGGGCCTGAGTGATTGTGTT…
E88A	ATGAACATTCAGATCGGTGAACTGGCGAAACGTACTGCATGTCCAGTGGTGACCATTCGCTTTTATGAGCAAGAAGGTTTGCTGCCGCCCCCAGGACGTTCCCGTGGTAATTTCCGCTTATACGGGGAAGAGCATGTTGAGCGTTTGCAATTTATCCGCCATTGCCGCTCACTTGACATGCCCTTATCCGATGTCCGCACATTGCTGTCATACCGCAAGCGTCCTGATCAAGATTGCGGGGAGGTGAACATGCTTCTGGATGCGCATATTCGTCAAGTAGAGAGTCGTATTGGCGCTCTGTTAGAGTTAAAACATCACTTGGTCGAGCTGCGCGAAGCATGCTCAGGGGCTCGCCCTGCACAAAGCTGCGGAATCCTTCAGGGCCTGAGTGATTGTGTT…
H89A	ATGAACATTCAGATCGGTGAACTGGCGAAACGTACTGCATGTCCAGTGGTGACCATTCGCTTTTATGAGCAAGAAGGTTTGCTGCCGCCCCCAGGACGTTCCCGTGGTAATTTCCGCTTATACGGGGAAGAGCATGTTGAGCGTTTGCAATTTATCCGCCATTGCCGCTCACTTGACATGCCCTTATCCGATGTCCGCACATTGCTGTCATACCGCAAGCGTCCTGATCAAGATTGCGGGGAGGTGAACATGCTTCTGGATGAGGCGATTCGTCAAGTAGAGAGTCGTATTGGCGCTCTGTTAGAGTTAAAACATCACTTGGTCGAGCTGCGCGAAGCATGCTCAGGGGCTCGCCCTGCACAAAGCTGCGGAATCCTTCAGGGCCTGAGTGATTGTGTT…
A9A	ATGAACATTCAGATCGGTGAACTGGCGAAACGTACTGCATGTCCAGTGGTGACCATTCGCTTTTATGAGCAAGAAGGTTTGCTGCCGCCCCCAGGACGTTCCCGTGGTAATTTCCGCTTATACGGGGAAGAGCATGTTGAGCGTTTGCAATTTATCCGCCATTGCCGCTCACTTGACATGCCCTTATCCGATGTCCGCACATTGCTGTCATACCGCAAGCGTCCTGATCAAGATTGCGGGGAGGTGAACATGCTTCTGGATGAGCATATTCGTCAAGTAGAGAGTCGTATTGGCGCTCTGTTAGAGTTAAAACATCACTTGGTCGAGCTGCGCGAAGCATGCTCAGGGGCTCGCCCTGCACAAAGCTGCGGAATCCTTCAGGGCCTGAGTGATTGTGTT…
I90A	ATGAACATTCAGATCGGTGAACTGGCGAAACGTACTGCATGTCCAGTGGTGACCATTCGCTTTTATGAGCAAGAAGGTTTGCTGCCGCCCCCAGGACGTTCCCGTGGTAATTTCCGCTTATACGGGGAAGAGCATGTTGAGCGTTTGCAATTTATCCGCCATTGCCGCTCACTTGACATGCCCTTATCCGATGTCCGCACATTGCTGTCATACCGCAAGCGTCCTGATCAAGATTGCGGGGAGGTGAACATGCTTCTGGATGAGCATGCGCGTCAAGTAGAGAGTCGTATTGGCGCTCTGTTAGAGTTAAAACATCACTTGGTCGAGCTGCGCGAAGCATGCTCAGGGGCTCGCCCTGCACAAAGCTGCGGAATCCTTCAGGGCCTGAGTGATTGTGTT…
R91A	ATGAACATTCAGATCGGTGAACTGGCGAAACGTACTGCATGTCCAGTGGTGACCATTCGCTTTTATGAGCAAGAAGGTTTGCTGCCGCCCCCAGGACGTTCCCGTGGTAATTTCCGCTTATACGGGGAAGAGCATGTTGAGCGTTTGCAATTTATCCGCCATTGCCGCTCACTTGACATGCCCTTATCCGATGTCCGCACATTGCTGTCATACCGCAAGCGTCCTGATCAAGATTGCGGGGAGGTGAACATGCTTCTGGATGAGCATATTGCGCAAGTAGAGAGTCGTATTGGCGCTCTGTTAGAGTTAAAACATCACTTGGTCGAGCTGCGCGAAGCATGCTCAGGGGCTCGCCCTGCACAAAGCTGCGGAATCCTTCAGGGCCTGAGTGATTGTGTT…
Q92A	ATGAACATTCAGATCGGTGAACTGGCGAAACGTACTGCATGTCCAGTGGTGACCATTCGCTTTTATGAGCAAGAAGGTTTGCTGCCGCCCCCAGGACGTTCCCGTGGTAATTTCCGCTTATACGGGGAAGAGCATGTTGAGCGTTTGCAATTTATCCGCCATTGCCGCTCACTTGACATGCCCTTATCCGATGTCCGCACATTGCTGTCATACCGCAAGCGTCCTGATCAAGATTGCGGGGAGGTGAACATGCTTCTGGATGAGCATATTCGTGCGGTAGAGAGTCGTATTGGCGCTCTGTTAGAGTTAAAACATCACTTGGTCGAGCTGCGCGAAGCATGCTCAGGGGCTCGCCCTGCACAAAGCTGCGGAATCCTTCAGGGCCTGAGTGATTGTGTT…
V93A	ATGAACATTCAGATCGGTGAACTGGCGAAACGTACTGCATGTCCAGTGGTGACCATTCGCTTTTATGAGCAAGAAGGTTTGCTGCCGCCCCCAGGACGTTCCCGTGGTAATTTCCGCTTATACGGGGAAGAGCATGTTGAGCGTTTGCAATTTATCCGCCATTGCCGCTCACTTGACATGCCCTTATCCGATGTCCGCACATTGCTGTCATACCGCAAGCGTCCTGATCAAGATTGCGGGGAGGTGAACATGCTTCTGGATGAGCATATTCGTCAAGCGGAGAGTCGTATTGGCGCTCTGTTAGAGTTAAAACATCACTTGGTCGAGCTGCGCGAAGCATGCTCAGGGGCTCGCCCTGCACAAAGCTGCGGAATCCTTCAGGGCCTGAGTGATTGTGTT…
E94A	ATGAACATTCAGATCGGTGAACTGGCGAAACGTACTGCATGTCCAGTGGTGACCATTCGCTTTTATGAGCAAGAAGGTTTGCTGCCGCCCCCAGGACGTTCCCGTGGTAATTTCCGCTTATACGGGGAAGAGCATGTTGAGCGTTTGCAATTTATCCGCCATTGCCGCTCACTTGACATGCCCTTATCCGATGTCCGCACATTGCTGTCATACCGCAAGCGTCCTGATCAAGATTGCGGGGAGGTGAACATGCTTCTGGATGAGCATATTCGTCAAGTAGCGAGTCGTATTGGCGCTCTGTTAGAGTTAAAACATCACTTGGTCGAGCTGCGCGAAGCATGCTCAGGGGCTCGCCCTGCACAAAGCTGCGGAATCCTTCAGGGCCTGAGTGATTGTGTT…
S95A	ATGAACATTCAGATCGGTGAACTGGCGAAACGTACTGCATGTCCAGTGGTGACCATTCGCTTTTATGAGCAAGAAGGTTTGCTGCCGCCCCCAGGACGTTCCCGTGGTAATTTCCGCTTATACGGGGAAGAGCATGTTGAGCGTTTGCAATTTATCCGCCATTGCCGCTCACTTGACATGCCCTTATCCGATGTCCGCACATTGCTGTCATACCGCAAGCGTCCTGATCAAGATTGCGGGGAGGTGAACATGCTTCTGGATGAGCATATTCGTCAAGTAGAGGCGCGTATTGGCGCTCTGTTAGAGTTAAAACATCACTTGGTCGAGCTGCGCGAAGCATGCTCAGGGGCTCGCCCTGCACAAAGCTGCGGAATCCTTCAGGGCCTGAGTGATTGTGTT…
R96A	ATGAACATTCAGATCGGTGAACTGGCGAAACGTACTGCATGTCCAGTGGTGACCATTCGCTTTTATGAGCAAGAAGGTTTGCTGCCGCCCCCAGGACGTTCCCGTGGTAATTTCCGCTTATACGGGGAAGAGCATGTTGAGCGTTTGCAATTTATCCGCCATTGCCGCTCACTTGACATGCCCTTATCCGATGTCCGCACATTGCTGTCATACCGCAAGCGTCCTGATCAAGATTGCGGGGAGGTGAACATGCTTCTGGATGAGCATATTCGTCAAGTAGAGAGTGCGATTGGCGCTCTGTTAGAGTTAAAACATCACTTGGTCGAGCTGCGCGAAGCATGCTCAGGGGCTCGCCCTGCACAAAGCTGCGGAATCCTTCAGGGCCTGAGTGATTGTGTT…
I97A	ATGAACATTCAGATCGGTGAACTGGCGAAACGTACTGCATGTCCAGTGGTGACCATTCGCTTTTATGAGCAAGAAGGTTTGCTGCCGCCCCCAGGACGTTCCCGTGGTAATTTCCGCTTATACGGGGAAGAGCATGTTGAGCGTTTGCAATTTATCCGCCATTGCCGCTCACTTGACATGCCCTTATCCGATGTCCGCACATTGCTGTCATACCGCAAGCGTCCTGATCAAGATTGCGGGGAGGTGAACATGCTTCTGGATGAGCATATTCGTCAAGTAGAGAGTCGTGCGGGCGCTCTGTTAGAGTTAAAACATCACTTGGTCGAGCTGCGCGAAGCATGCTCAGGGGCTCGCCCTGCACAAAGCTGCGGAATCCTTCAGGGCCTGAGTGATTGTGTT…
G98A	ATGAACATTCAGATCGGTGAACTGGCGAAACGTACTGCATGTCCAGTGGTGACCATTCGCTTTTATGAGCAAGAAGGTTTGCTGCCGCCCCCAGGACGTTCCCGTGGTAATTTCCGCTTATACGGGGAAGAGCATGTTGAGCGTTTGCAATTTATCCGCCATTGCCGCTCACTTGACATGCCCTTATCCGATGTCCGCACATTGCTGTCATACCGCAAGCGTCCTGATCAAGATTGCGGGGAGGTGAACATGCTTCTGGATGAGCATATTCGTCAAGTAGAGAGTCGTATTGCGGCTCTGTTAGAGTTAAAACATCACTTGGTCGAGCTGCGCGAAGCATGCTCAGGGGCTCGCCCTGCACAAAGCTGCGGAATCCTTCAGGGCCTGAGTGATTGTGTT…
A99A	ATGAACATTCAGATCGGTGAACTGGCGAAACGTACTGCATGTCCAGTGGTGACCATTCGCTTTTATGAGCAAGAAGGTTTGCTGCCGCCCCCAGGACGTTCCCGTGGTAATTTCCGCTTATACGGGGAAGAGCATGTTGAGCGTTTGCAATTTATCCGCCATTGCCGCTCACTTGACATGCCCTTATCCGATGTCCGCACATTGCTGTCATACCGCAAGCGTCCTGATCAAGATTGCGGGGAGGTGAACATGCTTCTGGATGAGCATATTCGTCAAGTAGAGAGTCGTATTGGCGCGCTGTTAGAGTTAAAACATCACTTGGTCGAGCTGCGCGAAGCATGCTCAGGGGCTCGCCCTGCACAAAGCTGCGGAATCCTTCAGGGCCTGAGTGATTGTGTT…
I3G	ATGAACGGCCAGATCGGTGAACTGGCGAAACGTACTGCATGTCCAGTGGTGACCATTCGCTTTTATGAGCAAGAAGGTTTGCTGCCGCCCCCAGGACGTTCCCGTGGTAATTTCCGCTTATACGGGGAAGAGCATGTTGAGCGTTTGCAATTTATCCGCCATTGCCGCTCACTTGACATGCCCTTATCCGATGTCCGCACATTGCTGTCATACCGCAAGCGTCCTGATCAAGATTGCGGGGAGGTGAACATGCTTCTGGATGAGCATATTCGTCAAGTAGAGAGTCGTATTGGCGCTCTGTTAGAGTTAAAACATCACTTGGTCGAGCTGCGCGAAGCATGCTCAGGGGCTCGCCCTGCACAAAGCTGCGGAATCCTTCAGGGCCTGAGTGATTGTGTT…
I3I	ATGAACATCCAGATCGGTGAACTGGCGAAACGTACTGCATGTCCAGTGGTGACCATTCGCTTTTATGAGCAAGAAGGTTTGCTGCCGCCCCCAGGACGTTCCCGTGGTAATTTCCGCTTATACGGGGAAGAGCATGTTGAGCGTTTGCAATTTATCCGCCATTGCCGCTCACTTGACATGCCCTTATCCGATGTCCGCACATTGCTGTCATACCGCAAGCGTCCTGATCAAGATTGCGGGGAGGTGAACATGCTTCTGGATGAGCATATTCGTCAAGTAGAGAGTCGTATTGGCGCTCTGTTAGAGTTAAAACATCACTTGGTCGAGCTGCGCGAAGCATGCTCAGGGGCTCGCCCTGCACAAAGCTGCGGAATCCTTCAGGGCCTGAGTGATTGTGTT…
I3L	ATGAACCTTCAGATCGGTGAACTGGCGAAACGTACTGCATGTCCAGTGGTGACCATTCGCTTTTATGAGCAAGAAGGTTTGCTGCCGCCCCCAGGACGTTCCCGTGGTAATTTCCGCTTATACGGGGAAGAGCATGTTGAGCGTTTGCAATTTATCCGCCATTGCCGCTCACTTGACATGCCCTTATCCGATGTCCGCACATTGCTGTCATACCGCAAGCGTCCTGATCAAGATTGCGGGGAGGTGAACATGCTTCTGGATGAGCATATTCGTCAAGTAGAGAGTCGTATTGGCGCTCTGTTAGAGTTAAAACATCACTTGGTCGAGCTGCGCGAAGCATGCTCAGGGGCTCGCCCTGCACAAAGCTGCGGAATCCTTCAGGGCCTGAGTGATTGTGTT…
I3P	ATGAACCCACAGATCGGTGAACTGGCGAAACGTACTGCATGTCCAGTGGTGACCATTCGCTTTTATGAGCAAGAAGGTTTGCTGCCGCCCCCAGGACGTTCCCGTGGTAATTTCCGCTTATACGGGGAAGAGCATGTTGAGCGTTTGCAATTTATCCGCCATTGCCGCTCACTTGACATGCCCTTATCCGATGTCCGCACATTGCTGTCATACCGCAAGCGTCCTGATCAAGATTGCGGGGAGGTGAACATGCTTCTGGATGAGCATATTCGTCAAGTAGAGAGTCGTATTGGCGCTCTGTTAGAGTTAAAACATCACTTGGTCGAGCTGCGCGAAGCATGCTCAGGGGCTCGCCCTGCACAAAGCTGCGGAATCCTTCAGGGCCTGAGTGATTGTGTT…
I3V	ATGAACGTCCAGATCGGTGAACTGGCGAAACGTACTGCATGTCCAGTGGTGACCATTCGCTTTTATGAGCAAGAAGGTTTGCTGCCGCCCCCAGGACGTTCCCGTGGTAATTTCCGCTTATACGGGGAAGAGCATGTTGAGCGTTTGCAATTTATCCGCCATTGCCGCTCACTTGACATGCCCTTATCCGATGTCCGCACATTGCTGTCATACCGCAAGCGTCCTGATCAAGATTGCGGGGAGGTGAACATGCTTCTGGATGAGCATATTCGTCAAGTAGAGAGTCGTATTGGCGCTCTGTTAGAGTTAAAACATCACTTGGTCGAGCTGCGCGAAGCATGCTCAGGGGCTCGCCCTGCACAAAGCTGCGGAATCCTTCAGGGCCTGAGTGATTGTGTT…
I3F	ATGAACTTTCAGATCGGTGAACTGGCGAAACGTACTGCATGTCCAGTGGTGACCATTCGCTTTTATGAGCAAGAAGGTTTGCTGCCGCCCCCAGGACGTTCCCGTGGTAATTTCCGCTTATACGGGGAAGAGCATGTTGAGCGTTTGCAATTTATCCGCCATTGCCGCTCACTTGACATGCCCTTATCCGATGTCCGCACATTGCTGTCATACCGCAAGCGTCCTGATCAAGATTGCGGGGAGGTGAACATGCTTCTGGATGAGCATATTCGTCAAGTAGAGAGTCGTATTGGCGCTCTGTTAGAGTTAAAACATCACTTGGTCGAGCTGCGCGAAGCATGCTCAGGGGCTCGCCCTGCACAAAGCTGCGGAATCCTTCAGGGCCTGAGTGATTGTGTT…
I3W	ATGAACTGGCAGATCGGTGAACTGGCGAAACGTACTGCATGTCCAGTGGTGACCATTCGCTTTTATGAGCAAGAAGGTTTGCTGCCGCCCCCAGGACGTTCCCGTGGTAATTTCCGCTTATACGGGGAAGAGCATGTTGAGCGTTTGCAATTTATCCGCCATTGCCGCTCACTTGACATGCCCTTATCCGATGTCCGCACATTGCTGTCATACCGCAAGCGTCCTGATCAAGATTGCGGGGAGGTGAACATGCTTCTGGATGAGCATATTCGTCAAGTAGAGAGTCGTATTGGCGCTCTGTTAGAGTTAAAACATCACTTGGTCGAGCTGCGCGAAGCATGCTCAGGGGCTCGCCCTGCACAAAGCTGCGGAATCCTTCAGGGCCTGAGTGATTGTGTT…
I3Y	ATGAACTATCAGATCGGTGAACTGGCGAAACGTACTGCATGTCCAGTGGTGACCATTCGCTTTTATGAGCAAGAAGGTTTGCTGCCGCCCCCAGGACGTTCCCGTGGTAATTTCCGCTTATACGGGGAAGAGCATGTTGAGCGTTTGCAATTTATCCGCCATTGCCGCTCACTTGACATGCCCTTATCCGATGTCCGCACATTGCTGTCATACCGCAAGCGTCCTGATCAAGATTGCGGGGAGGTGAACATGCTTCTGGATGAGCATATTCGTCAAGTAGAGAGTCGTATTGGCGCTCTGTTAGAGTTAAAACATCACTTGGTCGAGCTGCGCGAAGCATGCTCAGGGGCTCGCCCTGCACAAAGCTGCGGAATCCTTCAGGGCCTGAGTGATTGTGTT…
I3D	ATGAACGATCAGATCGGTGAACTGGCGAAACGTACTGCATGTCCAGTGGTGACCATTCGCTTTTATGAGCAAGAAGGTTTGCTGCCGCCCCCAGGACGTTCCCGTGGTAATTTCCGCTTATACGGGGAAGAGCATGTTGAGCGTTTGCAATTTATCCGCCATTGCCGCTCACTTGACATGCCCTTATCCGATGTCCGCACATTGCTGTCATACCGCAAGCGTCCTGATCAAGATTGCGGGGAGGTGAACATGCTTCTGGATGAGCATATTCGTCAAGTAGAGAGTCGTATTGGCGCTCTGTTAGAGTTAAAACATCACTTGGTCGAGCTGCGCGAAGCATGCTCAGGGGCTCGCCCTGCACAAAGCTGCGGAATCCTTCAGGGCCTGAGTGATTGTGTT…
I3E	ATGAACGAACAGATCGGTGAACTGGCGAAACGTACTGCATGTCCAGTGGTGACCATTCGCTTTTATGAGCAAGAAGGTTTGCTGCCGCCCCCAGGACGTTCCCGTGGTAATTTCCGCTTATACGGGGAAGAGCATGTTGAGCGTTTGCAATTTATCCGCCATTGCCGCTCACTTGACATGCCCTTATCCGATGTCCGCACATTGCTGTCATACCGCAAGCGTCCTGATCAAGATTGCGGGGAGGTGAACATGCTTCTGGATGAGCATATTCGTCAAGTAGAGAGTCGTATTGGCGCTCTGTTAGAGTTAAAACATCACTTGGTCGAGCTGCGCGAAGCATGCTCAGGGGCTCGCCCTGCACAAAGCTGCGGAATCCTTCAGGGCCTGAGTGATTGTGTT…
I3R	ATGAACCGGCAGATCGGTGAACTGGCGAAACGTACTGCATGTCCAGTGGTGACCATTCGCTTTTATGAGCAAGAAGGTTTGCTGCCGCCCCCAGGACGTTCCCGTGGTAATTTCCGCTTATACGGGGAAGAGCATGTTGAGCGTTTGCAATTTATCCGCCATTGCCGCTCACTTGACATGCCCTTATCCGATGTCCGCACATTGCTGTCATACCGCAAGCGTCCTGATCAAGATTGCGGGGAGGTGAACATGCTTCTGGATGAGCATATTCGTCAAGTAGAGAGTCGTATTGGCGCTCTGTTAGAGTTAAAACATCACTTGGTCGAGCTGCGCGAAGCATGCTCAGGGGCTCGCCCTGCACAAAGCTGCGGAATCCTTCAGGGCCTGAGTGATTGTGTT…
I3H	ATGAACCACCAGATCGGTGAACTGGCGAAACGTACTGCATGTCCAGTGGTGACCATTCGCTTTTATGAGCAAGAAGGTTTGCTGCCGCCCCCAGGACGTTCCCGTGGTAATTTCCGCTTATACGGGGAAGAGCATGTTGAGCGTTTGCAATTTATCCGCCATTGCCGCTCACTTGACATGCCCTTATCCGATGTCCGCACATTGCTGTCATACCGCAAGCGTCCTGATCAAGATTGCGGGGAGGTGAACATGCTTCTGGATGAGCATATTCGTCAAGTAGAGAGTCGTATTGGCGCTCTGTTAGAGTTAAAACATCACTTGGTCGAGCTGCGCGAAGCATGCTCAGGGGCTCGCCCTGCACAAAGCTGCGGAATCCTTCAGGGCCTGAGTGATTGTGTT…
I3K	ATGAACAAGCAGATCGGTGAACTGGCGAAACGTACTGCATGTCCAGTGGTGACCATTCGCTTTTATGAGCAAGAAGGTTTGCTGCCGCCCCCAGGACGTTCCCGTGGTAATTTCCGCTTATACGGGGAAGAGCATGTTGAGCGTTTGCAATTTATCCGCCATTGCCGCTCACTTGACATGCCCTTATCCGATGTCCGCACATTGCTGTCATACCGCAAGCGTCCTGATCAAGATTGCGGGGAGGTGAACATGCTTCTGGATGAGCATATTCGTCAAGTAGAGAGTCGTATTGGCGCTCTGTTAGAGTTAAAACATCACTTGGTCGAGCTGCGCGAAGCATGCTCAGGGGCTCGCCCTGCACAAAGCTGCGGAATCCTTCAGGGCCTGAGTGATTGTGTT…
I3S	ATGAACTCACAGATCGGTGAACTGGCGAAACGTACTGCATGTCCAGTGGTGACCATTCGCTTTTATGAGCAAGAAGGTTTGCTGCCGCCCCCAGGACGTTCCCGTGGTAATTTCCGCTTATACGGGGAAGAGCATGTTGAGCGTTTGCAATTTATCCGCCATTGCCGCTCACTTGACATGCCCTTATCCGATGTCCGCACATTGCTGTCATACCGCAAGCGTCCTGATCAAGATTGCGGGGAGGTGAACATGCTTCTGGATGAGCATATTCGTCAAGTAGAGAGTCGTATTGGCGCTCTGTTAGAGTTAAAACATCACTTGGTCGAGCTGCGCGAAGCATGCTCAGGGGCTCGCCCTGCACAAAGCTGCGGAATCCTTCAGGGCCTGAGTGATTGTGTT…
I3T	ATGAACACTCAGATCGGTGAACTGGCGAAACGTACTGCATGTCCAGTGGTGACCATTCGCTTTTATGAGCAAGAAGGTTTGCTGCCGCCCCCAGGACGTTCCCGTGGTAATTTCCGCTTATACGGGGAAGAGCATGTTGAGCGTTTGCAATTTATCCGCCATTGCCGCTCACTTGACATGCCCTTATCCGATGTCCGCACATTGCTGTCATACCGCAAGCGTCCTGATCAAGATTGCGGGGAGGTGAACATGCTTCTGGATGAGCATATTCGTCAAGTAGAGAGTCGTATTGGCGCTCTGTTAGAGTTAAAACATCACTTGGTCGAGCTGCGCGAAGCATGCTCAGGGGCTCGCCCTGCACAAAGCTGCGGAATCCTTCAGGGCCTGAGTGATTGTGTT…
I3C	ATGAACTGTCAGATCGGTGAACTGGCGAAACGTACTGCATGTCCAGTGGTGACCATTCGCTTTTATGAGCAAGAAGGTTTGCTGCCGCCCCCAGGACGTTCCCGTGGTAATTTCCGCTTATACGGGGAAGAGCATGTTGAGCGTTTGCAATTTATCCGCCATTGCCGCTCACTTGACATGCCCTTATCCGATGTCCGCACATTGCTGTCATACCGCAAGCGTCCTGATCAAGATTGCGGGGAGGTGAACATGCTTCTGGATGAGCATATTCGTCAAGTAGAGAGTCGTATTGGCGCTCTGTTAGAGTTAAAACATCACTTGGTCGAGCTGCGCGAAGCATGCTCAGGGGCTCGCCCTGCACAAAGCTGCGGAATCCTTCAGGGCCTGAGTGATTGTGTT…
I3M	ATGAACATGCAGATCGGTGAACTGGCGAAACGTACTGCATGTCCAGTGGTGACCATTCGCTTTTATGAGCAAGAAGGTTTGCTGCCGCCCCCAGGACGTTCCCGTGGTAATTTCCGCTTATACGGGGAAGAGCATGTTGAGCGTTTGCAATTTATCCGCCATTGCCGCTCACTTGACATGCCCTTATCCGATGTCCGCACATTGCTGTCATACCGCAAGCGTCCTGATCAAGATTGCGGGGAGGTGAACATGCTTCTGGATGAGCATATTCGTCAAGTAGAGAGTCGTATTGGCGCTCTGTTAGAGTTAAAACATCACTTGGTCGAGCTGCGCGAAGCATGCTCAGGGGCTCGCCCTGCACAAAGCTGCGGAATCCTTCAGGGCCTGAGTGATTGTGTT…
I3N	ATGAACAATCAGATCGGTGAACTGGCGAAACGTACTGCATGTCCAGTGGTGACCATTCGCTTTTATGAGCAAGAAGGTTTGCTGCCGCCCCCAGGACGTTCCCGTGGTAATTTCCGCTTATACGGGGAAGAGCATGTTGAGCGTTTGCAATTTATCCGCCATTGCCGCTCACTTGACATGCCCTTATCCGATGTCCGCACATTGCTGTCATACCGCAAGCGTCCTGATCAAGATTGCGGGGAGGTGAACATGCTTCTGGATGAGCATATTCGTCAAGTAGAGAGTCGTATTGGCGCTCTGTTAGAGTTAAAACATCACTTGGTCGAGCTGCGCGAAGCATGCTCAGGGGCTCGCCCTGCACAAAGCTGCGGAATCCTTCAGGGCCTGAGTGATTGTGTT…
I3Q	ATGAACCAACAGATCGGTGAACTGGCGAAACGTACTGCATGTCCAGTGGTGACCATTCGCTTTTATGAGCAAGAAGGTTTGCTGCCGCCCCCAGGACGTTCCCGTGGTAATTTCCGCTTATACGGGGAAGAGCATGTTGAGCGTTTGCAATTTATCCGCCATTGCCGCTCACTTGACATGCCCTTATCCGATGTCCGCACATTGCTGTCATACCGCAAGCGTCCTGATCAAGATTGCGGGGAGGTGAACATGCTTCTGGATGAGCATATTCGTCAAGTAGAGAGTCGTATTGGCGCTCTGTTAGAGTTAAAACATCACTTGGTCGAGCTGCGCGAAGCATGCTCAGGGGCTCGCCCTGCACAAAGCTGCGGAATCCTTCAGGGCCTGAGTGATTGTGTT…
G6G	ATGAACATTCAGATCGGCGAACTGGCGAAACGTACTGCATGTCCAGTGGTGACCATTCGCTTTTATGAGCAAGAAGGTTTGCTGCCGCCCCCAGGACGTTCCCGTGGTAATTTCCGCTTATACGGGGAAGAGCATGTTGAGCGTTTGCAATTTATCCGCCATTGCCGCTCACTTGACATGCCCTTATCCGATGTCCGCACATTGCTGTCATACCGCAAGCGTCCTGATCAAGATTGCGGGGAGGTGAACATGCTTCTGGATGAGCATATTCGTCAAGTAGAGAGTCGTATTGGCGCTCTGTTAGAGTTAAAACATCACTTGGTCGAGCTGCGCGAAGCATGCTCAGGGGCTCGCCCTGCACAAAGCTGCGGAATCCTTCAGGGCCTGAGTGATTGTGTT…
G6I	ATGAACATTCAGATCATCGAACTGGCGAAACGTACTGCATGTCCAGTGGTGACCATTCGCTTTTATGAGCAAGAAGGTTTGCTGCCGCCCCCAGGACGTTCCCGTGGTAATTTCCGCTTATACGGGGAAGAGCATGTTGAGCGTTTGCAATTTATCCGCCATTGCCGCTCACTTGACATGCCCTTATCCGATGTCCGCACATTGCTGTCATACCGCAAGCGTCCTGATCAAGATTGCGGGGAGGTGAACATGCTTCTGGATGAGCATATTCGTCAAGTAGAGAGTCGTATTGGCGCTCTGTTAGAGTTAAAACATCACTTGGTCGAGCTGCGCGAAGCATGCTCAGGGGCTCGCCCTGCACAAAGCTGCGGAATCCTTCAGGGCCTGAGTGATTGTGTT…
G6L	ATGAACATTCAGATCCTTGAACTGGCGAAACGTACTGCATGTCCAGTGGTGACCATTCGCTTTTATGAGCAAGAAGGTTTGCTGCCGCCCCCAGGACGTTCCCGTGGTAATTTCCGCTTATACGGGGAAGAGCATGTTGAGCGTTTGCAATTTATCCGCCATTGCCGCTCACTTGACATGCCCTTATCCGATGTCCGCACATTGCTGTCATACCGCAAGCGTCCTGATCAAGATTGCGGGGAGGTGAACATGCTTCTGGATGAGCATATTCGTCAAGTAGAGAGTCGTATTGGCGCTCTGTTAGAGTTAAAACATCACTTGGTCGAGCTGCGCGAAGCATGCTCAGGGGCTCGCCCTGCACAAAGCTGCGGAATCCTTCAGGGCCTGAGTGATTGTGTT…
G6P	ATGAACATTCAGATCCCAGAACTGGCGAAACGTACTGCATGTCCAGTGGTGACCATTCGCTTTTATGAGCAAGAAGGTTTGCTGCCGCCCCCAGGACGTTCCCGTGGTAATTTCCGCTTATACGGGGAAGAGCATGTTGAGCGTTTGCAATTTATCCGCCATTGCCGCTCACTTGACATGCCCTTATCCGATGTCCGCACATTGCTGTCATACCGCAAGCGTCCTGATCAAGATTGCGGGGAGGTGAACATGCTTCTGGATGAGCATATTCGTCAAGTAGAGAGTCGTATTGGCGCTCTGTTAGAGTTAAAACATCACTTGGTCGAGCTGCGCGAAGCATGCTCAGGGGCTCGCCCTGCACAAAGCTGCGGAATCCTTCAGGGCCTGAGTGATTGTGTT…
G6V	ATGAACATTCAGATCGTCGAACTGGCGAAACGTACTGCATGTCCAGTGGTGACCATTCGCTTTTATGAGCAAGAAGGTTTGCTGCCGCCCCCAGGACGTTCCCGTGGTAATTTCCGCTTATACGGGGAAGAGCATGTTGAGCGTTTGCAATTTATCCGCCATTGCCGCTCACTTGACATGCCCTTATCCGATGTCCGCACATTGCTGTCATACCGCAAGCGTCCTGATCAAGATTGCGGGGAGGTGAACATGCTTCTGGATGAGCATATTCGTCAAGTAGAGAGTCGTATTGGCGCTCTGTTAGAGTTAAAACATCACTTGGTCGAGCTGCGCGAAGCATGCTCAGGGGCTCGCCCTGCACAAAGCTGCGGAATCCTTCAGGGCCTGAGTGATTGTGTT…
G6F	ATGAACATTCAGATCTTTGAACTGGCGAAACGTACTGCATGTCCAGTGGTGACCATTCGCTTTTATGAGCAAGAAGGTTTGCTGCCGCCCCCAGGACGTTCCCGTGGTAATTTCCGCTTATACGGGGAAGAGCATGTTGAGCGTTTGCAATTTATCCGCCATTGCCGCTCACTTGACATGCCCTTATCCGATGTCCGCACATTGCTGTCATACCGCAAGCGTCCTGATCAAGATTGCGGGGAGGTGAACATGCTTCTGGATGAGCATATTCGTCAAGTAGAGAGTCGTATTGGCGCTCTGTTAGAGTTAAAACATCACTTGGTCGAGCTGCGCGAAGCATGCTCAGGGGCTCGCCCTGCACAAAGCTGCGGAATCCTTCAGGGCCTGAGTGATTGTGTT…
G6W	ATGAACATTCAGATCTGGGAACTGGCGAAACGTACTGCATGTCCAGTGGTGACCATTCGCTTTTATGAGCAAGAAGGTTTGCTGCCGCCCCCAGGACGTTCCCGTGGTAATTTCCGCTTATACGGGGAAGAGCATGTTGAGCGTTTGCAATTTATCCGCCATTGCCGCTCACTTGACATGCCCTTATCCGATGTCCGCACATTGCTGTCATACCGCAAGCGTCCTGATCAAGATTGCGGGGAGGTGAACATGCTTCTGGATGAGCATATTCGTCAAGTAGAGAGTCGTATTGGCGCTCTGTTAGAGTTAAAACATCACTTGGTCGAGCTGCGCGAAGCATGCTCAGGGGCTCGCCCTGCACAAAGCTGCGGAATCCTTCAGGGCCTGAGTGATTGTGTT…
G6Y	ATGAACATTCAGATCTATGAACTGGCGAAACGTACTGCATGTCCAGTGGTGACCATTCGCTTTTATGAGCAAGAAGGTTTGCTGCCGCCCCCAGGACGTTCCCGTGGTAATTTCCGCTTATACGGGGAAGAGCATGTTGAGCGTTTGCAATTTATCCGCCATTGCCGCTCACTTGACATGCCCTTATCCGATGTCCGCACATTGCTGTCATACCGCAAGCGTCCTGATCAAGATTGCGGGGAGGTGAACATGCTTCTGGATGAGCATATTCGTCAAGTAGAGAGTCGTATTGGCGCTCTGTTAGAGTTAAAACATCACTTGGTCGAGCTGCGCGAAGCATGCTCAGGGGCTCGCCCTGCACAAAGCTGCGGAATCCTTCAGGGCCTGAGTGATTGTGTT…
G6D	ATGAACATTCAGATCGATGAACTGGCGAAACGTACTGCATGTCCAGTGGTGACCATTCGCTTTTATGAGCAAGAAGGTTTGCTGCCGCCCCCAGGACGTTCCCGTGGTAATTTCCGCTTATACGGGGAAGAGCATGTTGAGCGTTTGCAATTTATCCGCCATTGCCGCTCACTTGACATGCCCTTATCCGATGTCCGCACATTGCTGTCATACCGCAAGCGTCCTGATCAAGATTGCGGGGAGGTGAACATGCTTCTGGATGAGCATATTCGTCAAGTAGAGAGTCGTATTGGCGCTCTGTTAGAGTTAAAACATCACTTGGTCGAGCTGCGCGAAGCATGCTCAGGGGCTCGCCCTGCACAAAGCTGCGGAATCCTTCAGGGCCTGAGTGATTGTGTT…
G6E	ATGAACATTCAGATCGAAGAACTGGCGAAACGTACTGCATGTCCAGTGGTGACCATTCGCTTTTATGAGCAAGAAGGTTTGCTGCCGCCCCCAGGACGTTCCCGTGGTAATTTCCGCTTATACGGGGAAGAGCATGTTGAGCGTTTGCAATTTATCCGCCATTGCCGCTCACTTGACATGCCCTTATCCGATGTCCGCACATTGCTGTCATACCGCAAGCGTCCTGATCAAGATTGCGGGGAGGTGAACATGCTTCTGGATGAGCATATTCGTCAAGTAGAGAGTCGTATTGGCGCTCTGTTAGAGTTAAAACATCACTTGGTCGAGCTGCGCGAAGCATGCTCAGGGGCTCGCCCTGCACAAAGCTGCGGAATCCTTCAGGGCCTGAGTGATTGTGTT…
G6R	ATGAACATTCAGATCCGGGAACTGGCGAAACGTACTGCATGTCCAGTGGTGACCATTCGCTTTTATGAGCAAGAAGGTTTGCTGCCGCCCCCAGGACGTTCCCGTGGTAATTTCCGCTTATACGGGGAAGAGCATGTTGAGCGTTTGCAATTTATCCGCCATTGCCGCTCACTTGACATGCCCTTATCCGATGTCCGCACATTGCTGTCATACCGCAAGCGTCCTGATCAAGATTGCGGGGAGGTGAACATGCTTCTGGATGAGCATATTCGTCAAGTAGAGAGTCGTATTGGCGCTCTGTTAGAGTTAAAACATCACTTGGTCGAGCTGCGCGAAGCATGCTCAGGGGCTCGCCCTGCACAAAGCTGCGGAATCCTTCAGGGCCTGAGTGATTGTGTT…
G6H	ATGAACATTCAGATCCACGAACTGGCGAAACGTACTGCATGTCCAGTGGTGACCATTCGCTTTTATGAGCAAGAAGGTTTGCTGCCGCCCCCAGGACGTTCCCGTGGTAATTTCCGCTTATACGGGGAAGAGCATGTTGAGCGTTTGCAATTTATCCGCCATTGCCGCTCACTTGACATGCCCTTATCCGATGTCCGCACATTGCTGTCATACCGCAAGCGTCCTGATCAAGATTGCGGGGAGGTGAACATGCTTCTGGATGAGCATATTCGTCAAGTAGAGAGTCGTATTGGCGCTCTGTTAGAGTTAAAACATCACTTGGTCGAGCTGCGCGAAGCATGCTCAGGGGCTCGCCCTGCACAAAGCTGCGGAATCCTTCAGGGCCTGAGTGATTGTGTT…
G6K	ATGAACATTCAGATCAAGGAACTGGCGAAACGTACTGCATGTCCAGTGGTGACCATTCGCTTTTATGAGCAAGAAGGTTTGCTGCCGCCCCCAGGACGTTCCCGTGGTAATTTCCGCTTATACGGGGAAGAGCATGTTGAGCGTTTGCAATTTATCCGCCATTGCCGCTCACTTGACATGCCCTTATCCGATGTCCGCACATTGCTGTCATACCGCAAGCGTCCTGATCAAGATTGCGGGGAGGTGAACATGCTTCTGGATGAGCATATTCGTCAAGTAGAGAGTCGTATTGGCGCTCTGTTAGAGTTAAAACATCACTTGGTCGAGCTGCGCGAAGCATGCTCAGGGGCTCGCCCTGCACAAAGCTGCGGAATCCTTCAGGGCCTGAGTGATTGTGTT…
G6S	ATGAACATTCAGATCTCAGAACTGGCGAAACGTACTGCATGTCCAGTGGTGACCATTCGCTTTTATGAGCAAGAAGGTTTGCTGCCGCCCCCAGGACGTTCCCGTGGTAATTTCCGCTTATACGGGGAAGAGCATGTTGAGCGTTTGCAATTTATCCGCCATTGCCGCTCACTTGACATGCCCTTATCCGATGTCCGCACATTGCTGTCATACCGCAAGCGTCCTGATCAAGATTGCGGGGAGGTGAACATGCTTCTGGATGAGCATATTCGTCAAGTAGAGAGTCGTATTGGCGCTCTGTTAGAGTTAAAACATCACTTGGTCGAGCTGCGCGAAGCATGCTCAGGGGCTCGCCCTGCACAAAGCTGCGGAATCCTTCAGGGCCTGAGTGATTGTGTT…
G6T	ATGAACATTCAGATCACTGAACTGGCGAAACGTACTGCATGTCCAGTGGTGACCATTCGCTTTTATGAGCAAGAAGGTTTGCTGCCGCCCCCAGGACGTTCCCGTGGTAATTTCCGCTTATACGGGGAAGAGCATGTTGAGCGTTTGCAATTTATCCGCCATTGCCGCTCACTTGACATGCCCTTATCCGATGTCCGCACATTGCTGTCATACCGCAAGCGTCCTGATCAAGATTGCGGGGAGGTGAACATGCTTCTGGATGAGCATATTCGTCAAGTAGAGAGTCGTATTGGCGCTCTGTTAGAGTTAAAACATCACTTGGTCGAGCTGCGCGAAGCATGCTCAGGGGCTCGCCCTGCACAAAGCTGCGGAATCCTTCAGGGCCTGAGTGATTGTGTT…
G6C	ATGAACATTCAGATCTGTGAACTGGCGAAACGTACTGCATGTCCAGTGGTGACCATTCGCTTTTATGAGCAAGAAGGTTTGCTGCCGCCCCCAGGACGTTCCCGTGGTAATTTCCGCTTATACGGGGAAGAGCATGTTGAGCGTTTGCAATTTATCCGCCATTGCCGCTCACTTGACATGCCCTTATCCGATGTCCGCACATTGCTGTCATACCGCAAGCGTCCTGATCAAGATTGCGGGGAGGTGAACATGCTTCTGGATGAGCATATTCGTCAAGTAGAGAGTCGTATTGGCGCTCTGTTAGAGTTAAAACATCACTTGGTCGAGCTGCGCGAAGCATGCTCAGGGGCTCGCCCTGCACAAAGCTGCGGAATCCTTCAGGGCCTGAGTGATTGTGTT…
G6M	ATGAACATTCAGATCATGGAACTGGCGAAACGTACTGCATGTCCAGTGGTGACCATTCGCTTTTATGAGCAAGAAGGTTTGCTGCCGCCCCCAGGACGTTCCCGTGGTAATTTCCGCTTATACGGGGAAGAGCATGTTGAGCGTTTGCAATTTATCCGCCATTGCCGCTCACTTGACATGCCCTTATCCGATGTCCGCACATTGCTGTCATACCGCAAGCGTCCTGATCAAGATTGCGGGGAGGTGAACATGCTTCTGGATGAGCATATTCGTCAAGTAGAGAGTCGTATTGGCGCTCTGTTAGAGTTAAAACATCACTTGGTCGAGCTGCGCGAAGCATGCTCAGGGGCTCGCCCTGCACAAAGCTGCGGAATCCTTCAGGGCCTGAGTGATTGTGTT…
G6N	ATGAACATTCAGATCAATGAACTGGCGAAACGTACTGCATGTCCAGTGGTGACCATTCGCTTTTATGAGCAAGAAGGTTTGCTGCCGCCCCCAGGACGTTCCCGTGGTAATTTCCGCTTATACGGGGAAGAGCATGTTGAGCGTTTGCAATTTATCCGCCATTGCCGCTCACTTGACATGCCCTTATCCGATGTCCGCACATTGCTGTCATACCGCAAGCGTCCTGATCAAGATTGCGGGGAGGTGAACATGCTTCTGGATGAGCATATTCGTCAAGTAGAGAGTCGTATTGGCGCTCTGTTAGAGTTAAAACATCACTTGGTCGAGCTGCGCGAAGCATGCTCAGGGGCTCGCCCTGCACAAAGCTGCGGAATCCTTCAGGGCCTGAGTGATTGTGTT…
G6Q	ATGAACATTCAGATCCAAGAACTGGCGAAACGTACTGCATGTCCAGTGGTGACCATTCGCTTTTATGAGCAAGAAGGTTTGCTGCCGCCCCCAGGACGTTCCCGTGGTAATTTCCGCTTATACGGGGAAGAGCATGTTGAGCGTTTGCAATTTATCCGCCATTGCCGCTCACTTGACATGCCCTTATCCGATGTCCGCACATTGCTGTCATACCGCAAGCGTCCTGATCAAGATTGCGGGGAGGTGAACATGCTTCTGGATGAGCATATTCGTCAAGTAGAGAGTCGTATTGGCGCTCTGTTAGAGTTAAAACATCACTTGGTCGAGCTGCGCGAAGCATGCTCAGGGGCTCGCCCTGCACAAAGCTGCGGAATCCTTCAGGGCCTGAGTGATTGTGTT…
E7G	ATGAACATTCAGATCGGTGGCCTGGCGAAACGTACTGCATGTCCAGTGGTGACCATTCGCTTTTATGAGCAAGAAGGTTTGCTGCCGCCCCCAGGACGTTCCCGTGGTAATTTCCGCTTATACGGGGAAGAGCATGTTGAGCGTTTGCAATTTATCCGCCATTGCCGCTCACTTGACATGCCCTTATCCGATGTCCGCACATTGCTGTCATACCGCAAGCGTCCTGATCAAGATTGCGGGGAGGTGAACATGCTTCTGGATGAGCATATTCGTCAAGTAGAGAGTCGTATTGGCGCTCTGTTAGAGTTAAAACATCACTTGGTCGAGCTGCGCGAAGCATGCTCAGGGGCTCGCCCTGCACAAAGCTGCGGAATCCTTCAGGGCCTGAGTGATTGTGTT…
E7I	ATGAACATTCAGATCGGTATCCTGGCGAAACGTACTGCATGTCCAGTGGTGACCATTCGCTTTTATGAGCAAGAAGGTTTGCTGCCGCCCCCAGGACGTTCCCGTGGTAATTTCCGCTTATACGGGGAAGAGCATGTTGAGCGTTTGCAATTTATCCGCCATTGCCGCTCACTTGACATGCCCTTATCCGATGTCCGCACATTGCTGTCATACCGCAAGCGTCCTGATCAAGATTGCGGGGAGGTGAACATGCTTCTGGATGAGCATATTCGTCAAGTAGAGAGTCGTATTGGCGCTCTGTTAGAGTTAAAACATCACTTGGTCGAGCTGCGCGAAGCATGCTCAGGGGCTCGCCCTGCACAAAGCTGCGGAATCCTTCAGGGCCTGAGTGATTGTGTT…
E7L	ATGAACATTCAGATCGGTCTTCTGGCGAAACGTACTGCATGTCCAGTGGTGACCATTCGCTTTTATGAGCAAGAAGGTTTGCTGCCGCCCCCAGGACGTTCCCGTGGTAATTTCCGCTTATACGGGGAAGAGCATGTTGAGCGTTTGCAATTTATCCGCCATTGCCGCTCACTTGACATGCCCTTATCCGATGTCCGCACATTGCTGTCATACCGCAAGCGTCCTGATCAAGATTGCGGGGAGGTGAACATGCTTCTGGATGAGCATATTCGTCAAGTAGAGAGTCGTATTGGCGCTCTGTTAGAGTTAAAACATCACTTGGTCGAGCTGCGCGAAGCATGCTCAGGGGCTCGCCCTGCACAAAGCTGCGGAATCCTTCAGGGCCTGAGTGATTGTGTT…
E7P	ATGAACATTCAGATCGGTCCACTGGCGAAACGTACTGCATGTCCAGTGGTGACCATTCGCTTTTATGAGCAAGAAGGTTTGCTGCCGCCCCCAGGACGTTCCCGTGGTAATTTCCGCTTATACGGGGAAGAGCATGTTGAGCGTTTGCAATTTATCCGCCATTGCCGCTCACTTGACATGCCCTTATCCGATGTCCGCACATTGCTGTCATACCGCAAGCGTCCTGATCAAGATTGCGGGGAGGTGAACATGCTTCTGGATGAGCATATTCGTCAAGTAGAGAGTCGTATTGGCGCTCTGTTAGAGTTAAAACATCACTTGGTCGAGCTGCGCGAAGCATGCTCAGGGGCTCGCCCTGCACAAAGCTGCGGAATCCTTCAGGGCCTGAGTGATTGTGTT…
E7V	ATGAACATTCAGATCGGTGTCCTGGCGAAACGTACTGCATGTCCAGTGGTGACCATTCGCTTTTATGAGCAAGAAGGTTTGCTGCCGCCCCCAGGACGTTCCCGTGGTAATTTCCGCTTATACGGGGAAGAGCATGTTGAGCGTTTGCAATTTATCCGCCATTGCCGCTCACTTGACATGCCCTTATCCGATGTCCGCACATTGCTGTCATACCGCAAGCGTCCTGATCAAGATTGCGGGGAGGTGAACATGCTTCTGGATGAGCATATTCGTCAAGTAGAGAGTCGTATTGGCGCTCTGTTAGAGTTAAAACATCACTTGGTCGAGCTGCGCGAAGCATGCTCAGGGGCTCGCCCTGCACAAAGCTGCGGAATCCTTCAGGGCCTGAGTGATTGTGTT…
E7F	ATGAACATTCAGATCGGTTTTCTGGCGAAACGTACTGCATGTCCAGTGGTGACCATTCGCTTTTATGAGCAAGAAGGTTTGCTGCCGCCCCCAGGACGTTCCCGTGGTAATTTCCGCTTATACGGGGAAGAGCATGTTGAGCGTTTGCAATTTATCCGCCATTGCCGCTCACTTGACATGCCCTTATCCGATGTCCGCACATTGCTGTCATACCGCAAGCGTCCTGATCAAGATTGCGGGGAGGTGAACATGCTTCTGGATGAGCATATTCGTCAAGTAGAGAGTCGTATTGGCGCTCTGTTAGAGTTAAAACATCACTTGGTCGAGCTGCGCGAAGCATGCTCAGGGGCTCGCCCTGCACAAAGCTGCGGAATCCTTCAGGGCCTGAGTGATTGTGTT…
E7W	ATGAACATTCAGATCGGTTGGCTGGCGAAACGTACTGCATGTCCAGTGGTGACCATTCGCTTTTATGAGCAAGAAGGTTTGCTGCCGCCCCCAGGACGTTCCCGTGGTAATTTCCGCTTATACGGGGAAGAGCATGTTGAGCGTTTGCAATTTATCCGCCATTGCCGCTCACTTGACATGCCCTTATCCGATGTCCGCACATTGCTGTCATACCGCAAGCGTCCTGATCAAGATTGCGGGGAGGTGAACATGCTTCTGGATGAGCATATTCGTCAAGTAGAGAGTCGTATTGGCGCTCTGTTAGAGTTAAAACATCACTTGGTCGAGCTGCGCGAAGCATGCTCAGGGGCTCGCCCTGCACAAAGCTGCGGAATCCTTCAGGGCCTGAGTGATTGTGTT…
E7Y	ATGAACATTCAGATCGGTTATCTGGCGAAACGTACTGCATGTCCAGTGGTGACCATTCGCTTTTATGAGCAAGAAGGTTTGCTGCCGCCCCCAGGACGTTCCCGTGGTAATTTCCGCTTATACGGGGAAGAGCATGTTGAGCGTTTGCAATTTATCCGCCATTGCCGCTCACTTGACATGCCCTTATCCGATGTCCGCACATTGCTGTCATACCGCAAGCGTCCTGATCAAGATTGCGGGGAGGTGAACATGCTTCTGGATGAGCATATTCGTCAAGTAGAGAGTCGTATTGGCGCTCTGTTAGAGTTAAAACATCACTTGGTCGAGCTGCGCGAAGCATGCTCAGGGGCTCGCCCTGCACAAAGCTGCGGAATCCTTCAGGGCCTGAGTGATTGTGTT…
E7D	ATGAACATTCAGATCGGTGATCTGGCGAAACGTACTGCATGTCCAGTGGTGACCATTCGCTTTTATGAGCAAGAAGGTTTGCTGCCGCCCCCAGGACGTTCCCGTGGTAATTTCCGCTTATACGGGGAAGAGCATGTTGAGCGTTTGCAATTTATCCGCCATTGCCGCTCACTTGACATGCCCTTATCCGATGTCCGCACATTGCTGTCATACCGCAAGCGTCCTGATCAAGATTGCGGGGAGGTGAACATGCTTCTGGATGAGCATATTCGTCAAGTAGAGAGTCGTATTGGCGCTCTGTTAGAGTTAAAACATCACTTGGTCGAGCTGCGCGAAGCATGCTCAGGGGCTCGCCCTGCACAAAGCTGCGGAATCCTTCAGGGCCTGAGTGATTGTGTT…
E7E	ATGAACATTCAGATCGGTGAACTGGCGAAACGTACTGCATGTCCAGTGGTGACCATTCGCTTTTATGAGCAAGAAGGTTTGCTGCCGCCCCCAGGACGTTCCCGTGGTAATTTCCGCTTATACGGGGAAGAGCATGTTGAGCGTTTGCAATTTATCCGCCATTGCCGCTCACTTGACATGCCCTTATCCGATGTCCGCACATTGCTGTCATACCGCAAGCGTCCTGATCAAGATTGCGGGGAGGTGAACATGCTTCTGGATGAGCATATTCGTCAAGTAGAGAGTCGTATTGGCGCTCTGTTAGAGTTAAAACATCACTTGGTCGAGCTGCGCGAAGCATGCTCAGGGGCTCGCCCTGCACAAAGCTGCGGAATCCTTCAGGGCCTGAGTGATTGTGTT…
E7R	ATGAACATTCAGATCGGTCGGCTGGCGAAACGTACTGCATGTCCAGTGGTGACCATTCGCTTTTATGAGCAAGAAGGTTTGCTGCCGCCCCCAGGACGTTCCCGTGGTAATTTCCGCTTATACGGGGAAGAGCATGTTGAGCGTTTGCAATTTATCCGCCATTGCCGCTCACTTGACATGCCCTTATCCGATGTCCGCACATTGCTGTCATACCGCAAGCGTCCTGATCAAGATTGCGGGGAGGTGAACATGCTTCTGGATGAGCATATTCGTCAAGTAGAGAGTCGTATTGGCGCTCTGTTAGAGTTAAAACATCACTTGGTCGAGCTGCGCGAAGCATGCTCAGGGGCTCGCCCTGCACAAAGCTGCGGAATCCTTCAGGGCCTGAGTGATTGTGTT…
E7H	ATGAACATTCAGATCGGTCACCTGGCGAAACGTACTGCATGTCCAGTGGTGACCATTCGCTTTTATGAGCAAGAAGGTTTGCTGCCGCCCCCAGGACGTTCCCGTGGTAATTTCCGCTTATACGGGGAAGAGCATGTTGAGCGTTTGCAATTTATCCGCCATTGCCGCTCACTTGACATGCCCTTATCCGATGTCCGCACATTGCTGTCATACCGCAAGCGTCCTGATCAAGATTGCGGGGAGGTGAACATGCTTCTGGATGAGCATATTCGTCAAGTAGAGAGTCGTATTGGCGCTCTGTTAGAGTTAAAACATCACTTGGTCGAGCTGCGCGAAGCATGCTCAGGGGCTCGCCCTGCACAAAGCTGCGGAATCCTTCAGGGCCTGAGTGATTGTGTT…
E7K	ATGAACATTCAGATCGGTAAGCTGGCGAAACGTACTGCATGTCCAGTGGTGACCATTCGCTTTTATGAGCAAGAAGGTTTGCTGCCGCCCCCAGGACGTTCCCGTGGTAATTTCCGCTTATACGGGGAAGAGCATGTTGAGCGTTTGCAATTTATCCGCCATTGCCGCTCACTTGACATGCCCTTATCCGATGTCCGCACATTGCTGTCATACCGCAAGCGTCCTGATCAAGATTGCGGGGAGGTGAACATGCTTCTGGATGAGCATATTCGTCAAGTAGAGAGTCGTATTGGCGCTCTGTTAGAGTTAAAACATCACTTGGTCGAGCTGCGCGAAGCATGCTCAGGGGCTCGCCCTGCACAAAGCTGCGGAATCCTTCAGGGCCTGAGTGATTGTGTT…
E7S	ATGAACATTCAGATCGGTTCACTGGCGAAACGTACTGCATGTCCAGTGGTGACCATTCGCTTTTATGAGCAAGAAGGTTTGCTGCCGCCCCCAGGACGTTCCCGTGGTAATTTCCGCTTATACGGGGAAGAGCATGTTGAGCGTTTGCAATTTATCCGCCATTGCCGCTCACTTGACATGCCCTTATCCGATGTCCGCACATTGCTGTCATACCGCAAGCGTCCTGATCAAGATTGCGGGGAGGTGAACATGCTTCTGGATGAGCATATTCGTCAAGTAGAGAGTCGTATTGGCGCTCTGTTAGAGTTAAAACATCACTTGGTCGAGCTGCGCGAAGCATGCTCAGGGGCTCGCCCTGCACAAAGCTGCGGAATCCTTCAGGGCCTGAGTGATTGTGTT…
E7T	ATGAACATTCAGATCGGTACTCTGGCGAAACGTACTGCATGTCCAGTGGTGACCATTCGCTTTTATGAGCAAGAAGGTTTGCTGCCGCCCCCAGGACGTTCCCGTGGTAATTTCCGCTTATACGGGGAAGAGCATGTTGAGCGTTTGCAATTTATCCGCCATTGCCGCTCACTTGACATGCCCTTATCCGATGTCCGCACATTGCTGTCATACCGCAAGCGTCCTGATCAAGATTGCGGGGAGGTGAACATGCTTCTGGATGAGCATATTCGTCAAGTAGAGAGTCGTATTGGCGCTCTGTTAGAGTTAAAACATCACTTGGTCGAGCTGCGCGAAGCATGCTCAGGGGCTCGCCCTGCACAAAGCTGCGGAATCCTTCAGGGCCTGAGTGATTGTGTT…
E7C	ATGAACATTCAGATCGGTTGTCTGGCGAAACGTACTGCATGTCCAGTGGTGACCATTCGCTTTTATGAGCAAGAAGGTTTGCTGCCGCCCCCAGGACGTTCCCGTGGTAATTTCCGCTTATACGGGGAAGAGCATGTTGAGCGTTTGCAATTTATCCGCCATTGCCGCTCACTTGACATGCCCTTATCCGATGTCCGCACATTGCTGTCATACCGCAAGCGTCCTGATCAAGATTGCGGGGAGGTGAACATGCTTCTGGATGAGCATATTCGTCAAGTAGAGAGTCGTATTGGCGCTCTGTTAGAGTTAAAACATCACTTGGTCGAGCTGCGCGAAGCATGCTCAGGGGCTCGCCCTGCACAAAGCTGCGGAATCCTTCAGGGCCTGAGTGATTGTGTT…
E7M	ATGAACATTCAGATCGGTATGCTGGCGAAACGTACTGCATGTCCAGTGGTGACCATTCGCTTTTATGAGCAAGAAGGTTTGCTGCCGCCCCCAGGACGTTCCCGTGGTAATTTCCGCTTATACGGGGAAGAGCATGTTGAGCGTTTGCAATTTATCCGCCATTGCCGCTCACTTGACATGCCCTTATCCGATGTCCGCACATTGCTGTCATACCGCAAGCGTCCTGATCAAGATTGCGGGGAGGTGAACATGCTTCTGGATGAGCATATTCGTCAAGTAGAGAGTCGTATTGGCGCTCTGTTAGAGTTAAAACATCACTTGGTCGAGCTGCGCGAAGCATGCTCAGGGGCTCGCCCTGCACAAAGCTGCGGAATCCTTCAGGGCCTGAGTGATTGTGTT…
E7N	ATGAACATTCAGATCGGTAATCTGGCGAAACGTACTGCATGTCCAGTGGTGACCATTCGCTTTTATGAGCAAGAAGGTTTGCTGCCGCCCCCAGGACGTTCCCGTGGTAATTTCCGCTTATACGGGGAAGAGCATGTTGAGCGTTTGCAATTTATCCGCCATTGCCGCTCACTTGACATGCCCTTATCCGATGTCCGCACATTGCTGTCATACCGCAAGCGTCCTGATCAAGATTGCGGGGAGGTGAACATGCTTCTGGATGAGCATATTCGTCAAGTAGAGAGTCGTATTGGCGCTCTGTTAGAGTTAAAACATCACTTGGTCGAGCTGCGCGAAGCATGCTCAGGGGCTCGCCCTGCACAAAGCTGCGGAATCCTTCAGGGCCTGAGTGATTGTGTT…
E7Q	ATGAACATTCAGATCGGTCAACTGGCGAAACGTACTGCATGTCCAGTGGTGACCATTCGCTTTTATGAGCAAGAAGGTTTGCTGCCGCCCCCAGGACGTTCCCGTGGTAATTTCCGCTTATACGGGGAAGAGCATGTTGAGCGTTTGCAATTTATCCGCCATTGCCGCTCACTTGACATGCCCTTATCCGATGTCCGCACATTGCTGTCATACCGCAAGCGTCCTGATCAAGATTGCGGGGAGGTGAACATGCTTCTGGATGAGCATATTCGTCAAGTAGAGAGTCGTATTGGCGCTCTGTTAGAGTTAAAACATCACTTGGTCGAGCTGCGCGAAGCATGCTCAGGGGCTCGCCCTGCACAAAGCTGCGGAATCCTTCAGGGCCTGAGTGATTGTGTT…
P15G	ATGAACATTCAGATCGGTGAACTGGCGAAACGTACTGCATGTGGCGTGGTGACCATTCGCTTTTATGAGCAAGAAGGTTTGCTGCCGCCCCCAGGACGTTCCCGTGGTAATTTCCGCTTATACGGGGAAGAGCATGTTGAGCGTTTGCAATTTATCCGCCATTGCCGCTCACTTGACATGCCCTTATCCGATGTCCGCACATTGCTGTCATACCGCAAGCGTCCTGATCAAGATTGCGGGGAGGTGAACATGCTTCTGGATGAGCATATTCGTCAAGTAGAGAGTCGTATTGGCGCTCTGTTAGAGTTAAAACATCACTTGGTCGAGCTGCGCGAAGCATGCTCAGGGGCTCGCCCTGCACAAAGCTGCGGAATCCTTCAGGGCCTGAGTGATTGTGTT…
P15I	ATGAACATTCAGATCGGTGAACTGGCGAAACGTACTGCATGTATCGTGGTGACCATTCGCTTTTATGAGCAAGAAGGTTTGCTGCCGCCCCCAGGACGTTCCCGTGGTAATTTCCGCTTATACGGGGAAGAGCATGTTGAGCGTTTGCAATTTATCCGCCATTGCCGCTCACTTGACATGCCCTTATCCGATGTCCGCACATTGCTGTCATACCGCAAGCGTCCTGATCAAGATTGCGGGGAGGTGAACATGCTTCTGGATGAGCATATTCGTCAAGTAGAGAGTCGTATTGGCGCTCTGTTAGAGTTAAAACATCACTTGGTCGAGCTGCGCGAAGCATGCTCAGGGGCTCGCCCTGCACAAAGCTGCGGAATCCTTCAGGGCCTGAGTGATTGTGTT…
P15L	ATGAACATTCAGATCGGTGAACTGGCGAAACGTACTGCATGTCTTGTGGTGACCATTCGCTTTTATGAGCAAGAAGGTTTGCTGCCGCCCCCAGGACGTTCCCGTGGTAATTTCCGCTTATACGGGGAAGAGCATGTTGAGCGTTTGCAATTTATCCGCCATTGCCGCTCACTTGACATGCCCTTATCCGATGTCCGCACATTGCTGTCATACCGCAAGCGTCCTGATCAAGATTGCGGGGAGGTGAACATGCTTCTGGATGAGCATATTCGTCAAGTAGAGAGTCGTATTGGCGCTCTGTTAGAGTTAAAACATCACTTGGTCGAGCTGCGCGAAGCATGCTCAGGGGCTCGCCCTGCACAAAGCTGCGGAATCCTTCAGGGCCTGAGTGATTGTGTT…
P15P	ATGAACATTCAGATCGGTGAACTGGCGAAACGTACTGCATGTCCAGTGGTGACCATTCGCTTTTATGAGCAAGAAGGTTTGCTGCCGCCCCCAGGACGTTCCCGTGGTAATTTCCGCTTATACGGGGAAGAGCATGTTGAGCGTTTGCAATTTATCCGCCATTGCCGCTCACTTGACATGCCCTTATCCGATGTCCGCACATTGCTGTCATACCGCAAGCGTCCTGATCAAGATTGCGGGGAGGTGAACATGCTTCTGGATGAGCATATTCGTCAAGTAGAGAGTCGTATTGGCGCTCTGTTAGAGTTAAAACATCACTTGGTCGAGCTGCGCGAAGCATGCTCAGGGGCTCGCCCTGCACAAAGCTGCGGAATCCTTCAGGGCCTGAGTGATTGTGTT…
P15V	ATGAACATTCAGATCGGTGAACTGGCGAAACGTACTGCATGTGTCGTGGTGACCATTCGCTTTTATGAGCAAGAAGGTTTGCTGCCGCCCCCAGGACGTTCCCGTGGTAATTTCCGCTTATACGGGGAAGAGCATGTTGAGCGTTTGCAATTTATCCGCCATTGCCGCTCACTTGACATGCCCTTATCCGATGTCCGCACATTGCTGTCATACCGCAAGCGTCCTGATCAAGATTGCGGGGAGGTGAACATGCTTCTGGATGAGCATATTCGTCAAGTAGAGAGTCGTATTGGCGCTCTGTTAGAGTTAAAACATCACTTGGTCGAGCTGCGCGAAGCATGCTCAGGGGCTCGCCCTGCACAAAGCTGCGGAATCCTTCAGGGCCTGAGTGATTGTGTT…
P15F	ATGAACATTCAGATCGGTGAACTGGCGAAACGTACTGCATGTTTTGTGGTGACCATTCGCTTTTATGAGCAAGAAGGTTTGCTGCCGCCCCCAGGACGTTCCCGTGGTAATTTCCGCTTATACGGGGAAGAGCATGTTGAGCGTTTGCAATTTATCCGCCATTGCCGCTCACTTGACATGCCCTTATCCGATGTCCGCACATTGCTGTCATACCGCAAGCGTCCTGATCAAGATTGCGGGGAGGTGAACATGCTTCTGGATGAGCATATTCGTCAAGTAGAGAGTCGTATTGGCGCTCTGTTAGAGTTAAAACATCACTTGGTCGAGCTGCGCGAAGCATGCTCAGGGGCTCGCCCTGCACAAAGCTGCGGAATCCTTCAGGGCCTGAGTGATTGTGTT…
P15W	ATGAACATTCAGATCGGTGAACTGGCGAAACGTACTGCATGTTGGGTGGTGACCATTCGCTTTTATGAGCAAGAAGGTTTGCTGCCGCCCCCAGGACGTTCCCGTGGTAATTTCCGCTTATACGGGGAAGAGCATGTTGAGCGTTTGCAATTTATCCGCCATTGCCGCTCACTTGACATGCCCTTATCCGATGTCCGCACATTGCTGTCATACCGCAAGCGTCCTGATCAAGATTGCGGGGAGGTGAACATGCTTCTGGATGAGCATATTCGTCAAGTAGAGAGTCGTATTGGCGCTCTGTTAGAGTTAAAACATCACTTGGTCGAGCTGCGCGAAGCATGCTCAGGGGCTCGCCCTGCACAAAGCTGCGGAATCCTTCAGGGCCTGAGTGATTGTGTT…
P15Y	ATGAACATTCAGATCGGTGAACTGGCGAAACGTACTGCATGTTATGTGGTGACCATTCGCTTTTATGAGCAAGAAGGTTTGCTGCCGCCCCCAGGACGTTCCCGTGGTAATTTCCGCTTATACGGGGAAGAGCATGTTGAGCGTTTGCAATTTATCCGCCATTGCCGCTCACTTGACATGCCCTTATCCGATGTCCGCACATTGCTGTCATACCGCAAGCGTCCTGATCAAGATTGCGGGGAGGTGAACATGCTTCTGGATGAGCATATTCGTCAAGTAGAGAGTCGTATTGGCGCTCTGTTAGAGTTAAAACATCACTTGGTCGAGCTGCGCGAAGCATGCTCAGGGGCTCGCCCTGCACAAAGCTGCGGAATCCTTCAGGGCCTGAGTGATTGTGTT…
P15D	ATGAACATTCAGATCGGTGAACTGGCGAAACGTACTGCATGTGATGTGGTGACCATTCGCTTTTATGAGCAAGAAGGTTTGCTGCCGCCCCCAGGACGTTCCCGTGGTAATTTCCGCTTATACGGGGAAGAGCATGTTGAGCGTTTGCAATTTATCCGCCATTGCCGCTCACTTGACATGCCCTTATCCGATGTCCGCACATTGCTGTCATACCGCAAGCGTCCTGATCAAGATTGCGGGGAGGTGAACATGCTTCTGGATGAGCATATTCGTCAAGTAGAGAGTCGTATTGGCGCTCTGTTAGAGTTAAAACATCACTTGGTCGAGCTGCGCGAAGCATGCTCAGGGGCTCGCCCTGCACAAAGCTGCGGAATCCTTCAGGGCCTGAGTGATTGTGTT…
P15E	ATGAACATTCAGATCGGTGAACTGGCGAAACGTACTGCATGTGAAGTGGTGACCATTCGCTTTTATGAGCAAGAAGGTTTGCTGCCGCCCCCAGGACGTTCCCGTGGTAATTTCCGCTTATACGGGGAAGAGCATGTTGAGCGTTTGCAATTTATCCGCCATTGCCGCTCACTTGACATGCCCTTATCCGATGTCCGCACATTGCTGTCATACCGCAAGCGTCCTGATCAAGATTGCGGGGAGGTGAACATGCTTCTGGATGAGCATATTCGTCAAGTAGAGAGTCGTATTGGCGCTCTGTTAGAGTTAAAACATCACTTGGTCGAGCTGCGCGAAGCATGCTCAGGGGCTCGCCCTGCACAAAGCTGCGGAATCCTTCAGGGCCTGAGTGATTGTGTT…
P15R	ATGAACATTCAGATCGGTGAACTGGCGAAACGTACTGCATGTCGGGTGGTGACCATTCGCTTTTATGAGCAAGAAGGTTTGCTGCCGCCCCCAGGACGTTCCCGTGGTAATTTCCGCTTATACGGGGAAGAGCATGTTGAGCGTTTGCAATTTATCCGCCATTGCCGCTCACTTGACATGCCCTTATCCGATGTCCGCACATTGCTGTCATACCGCAAGCGTCCTGATCAAGATTGCGGGGAGGTGAACATGCTTCTGGATGAGCATATTCGTCAAGTAGAGAGTCGTATTGGCGCTCTGTTAGAGTTAAAACATCACTTGGTCGAGCTGCGCGAAGCATGCTCAGGGGCTCGCCCTGCACAAAGCTGCGGAATCCTTCAGGGCCTGAGTGATTGTGTT…
P15H	ATGAACATTCAGATCGGTGAACTGGCGAAACGTACTGCATGTCACGTGGTGACCATTCGCTTTTATGAGCAAGAAGGTTTGCTGCCGCCCCCAGGACGTTCCCGTGGTAATTTCCGCTTATACGGGGAAGAGCATGTTGAGCGTTTGCAATTTATCCGCCATTGCCGCTCACTTGACATGCCCTTATCCGATGTCCGCACATTGCTGTCATACCGCAAGCGTCCTGATCAAGATTGCGGGGAGGTGAACATGCTTCTGGATGAGCATATTCGTCAAGTAGAGAGTCGTATTGGCGCTCTGTTAGAGTTAAAACATCACTTGGTCGAGCTGCGCGAAGCATGCTCAGGGGCTCGCCCTGCACAAAGCTGCGGAATCCTTCAGGGCCTGAGTGATTGTGTT…
P15K	ATGAACATTCAGATCGGTGAACTGGCGAAACGTACTGCATGTAAGGTGGTGACCATTCGCTTTTATGAGCAAGAAGGTTTGCTGCCGCCCCCAGGACGTTCCCGTGGTAATTTCCGCTTATACGGGGAAGAGCATGTTGAGCGTTTGCAATTTATCCGCCATTGCCGCTCACTTGACATGCCCTTATCCGATGTCCGCACATTGCTGTCATACCGCAAGCGTCCTGATCAAGATTGCGGGGAGGTGAACATGCTTCTGGATGAGCATATTCGTCAAGTAGAGAGTCGTATTGGCGCTCTGTTAGAGTTAAAACATCACTTGGTCGAGCTGCGCGAAGCATGCTCAGGGGCTCGCCCTGCACAAAGCTGCGGAATCCTTCAGGGCCTGAGTGATTGTGTT…
P15S	ATGAACATTCAGATCGGTGAACTGGCGAAACGTACTGCATGTTCAGTGGTGACCATTCGCTTTTATGAGCAAGAAGGTTTGCTGCCGCCCCCAGGACGTTCCCGTGGTAATTTCCGCTTATACGGGGAAGAGCATGTTGAGCGTTTGCAATTTATCCGCCATTGCCGCTCACTTGACATGCCCTTATCCGATGTCCGCACATTGCTGTCATACCGCAAGCGTCCTGATCAAGATTGCGGGGAGGTGAACATGCTTCTGGATGAGCATATTCGTCAAGTAGAGAGTCGTATTGGCGCTCTGTTAGAGTTAAAACATCACTTGGTCGAGCTGCGCGAAGCATGCTCAGGGGCTCGCCCTGCACAAAGCTGCGGAATCCTTCAGGGCCTGAGTGATTGTGTT…
P15T	ATGAACATTCAGATCGGTGAACTGGCGAAACGTACTGCATGTACTGTGGTGACCATTCGCTTTTATGAGCAAGAAGGTTTGCTGCCGCCCCCAGGACGTTCCCGTGGTAATTTCCGCTTATACGGGGAAGAGCATGTTGAGCGTTTGCAATTTATCCGCCATTGCCGCTCACTTGACATGCCCTTATCCGATGTCCGCACATTGCTGTCATACCGCAAGCGTCCTGATCAAGATTGCGGGGAGGTGAACATGCTTCTGGATGAGCATATTCGTCAAGTAGAGAGTCGTATTGGCGCTCTGTTAGAGTTAAAACATCACTTGGTCGAGCTGCGCGAAGCATGCTCAGGGGCTCGCCCTGCACAAAGCTGCGGAATCCTTCAGGGCCTGAGTGATTGTGTT…
P15C	ATGAACATTCAGATCGGTGAACTGGCGAAACGTACTGCATGTTGTGTGGTGACCATTCGCTTTTATGAGCAAGAAGGTTTGCTGCCGCCCCCAGGACGTTCCCGTGGTAATTTCCGCTTATACGGGGAAGAGCATGTTGAGCGTTTGCAATTTATCCGCCATTGCCGCTCACTTGACATGCCCTTATCCGATGTCCGCACATTGCTGTCATACCGCAAGCGTCCTGATCAAGATTGCGGGGAGGTGAACATGCTTCTGGATGAGCATATTCGTCAAGTAGAGAGTCGTATTGGCGCTCTGTTAGAGTTAAAACATCACTTGGTCGAGCTGCGCGAAGCATGCTCAGGGGCTCGCCCTGCACAAAGCTGCGGAATCCTTCAGGGCCTGAGTGATTGTGTT…
P15M	ATGAACATTCAGATCGGTGAACTGGCGAAACGTACTGCATGTATGGTGGTGACCATTCGCTTTTATGAGCAAGAAGGTTTGCTGCCGCCCCCAGGACGTTCCCGTGGTAATTTCCGCTTATACGGGGAAGAGCATGTTGAGCGTTTGCAATTTATCCGCCATTGCCGCTCACTTGACATGCCCTTATCCGATGTCCGCACATTGCTGTCATACCGCAAGCGTCCTGATCAAGATTGCGGGGAGGTGAACATGCTTCTGGATGAGCATATTCGTCAAGTAGAGAGTCGTATTGGCGCTCTGTTAGAGTTAAAACATCACTTGGTCGAGCTGCGCGAAGCATGCTCAGGGGCTCGCCCTGCACAAAGCTGCGGAATCCTTCAGGGCCTGAGTGATTGTGTT…
P15N	ATGAACATTCAGATCGGTGAACTGGCGAAACGTACTGCATGTAATGTGGTGACCATTCGCTTTTATGAGCAAGAAGGTTTGCTGCCGCCCCCAGGACGTTCCCGTGGTAATTTCCGCTTATACGGGGAAGAGCATGTTGAGCGTTTGCAATTTATCCGCCATTGCCGCTCACTTGACATGCCCTTATCCGATGTCCGCACATTGCTGTCATACCGCAAGCGTCCTGATCAAGATTGCGGGGAGGTGAACATGCTTCTGGATGAGCATATTCGTCAAGTAGAGAGTCGTATTGGCGCTCTGTTAGAGTTAAAACATCACTTGGTCGAGCTGCGCGAAGCATGCTCAGGGGCTCGCCCTGCACAAAGCTGCGGAATCCTTCAGGGCCTGAGTGATTGTGTT…
P15Q	ATGAACATTCAGATCGGTGAACTGGCGAAACGTACTGCATGTCAAGTGGTGACCATTCGCTTTTATGAGCAAGAAGGTTTGCTGCCGCCCCCAGGACGTTCCCGTGGTAATTTCCGCTTATACGGGGAAGAGCATGTTGAGCGTTTGCAATTTATCCGCCATTGCCGCTCACTTGACATGCCCTTATCCGATGTCCGCACATTGCTGTCATACCGCAAGCGTCCTGATCAAGATTGCGGGGAGGTGAACATGCTTCTGGATGAGCATATTCGTCAAGTAGAGAGTCGTATTGGCGCTCTGTTAGAGTTAAAACATCACTTGGTCGAGCTGCGCGAAGCATGCTCAGGGGCTCGCCCTGCACAAAGCTGCGGAATCCTTCAGGGCCTGAGTGATTGTGTT…
V16G	ATGAACATTCAGATCGGTGAACTGGCGAAACGTACTGCATGTCCAGGCGTGACCATTCGCTTTTATGAGCAAGAAGGTTTGCTGCCGCCCCCAGGACGTTCCCGTGGTAATTTCCGCTTATACGGGGAAGAGCATGTTGAGCGTTTGCAATTTATCCGCCATTGCCGCTCACTTGACATGCCCTTATCCGATGTCCGCACATTGCTGTCATACCGCAAGCGTCCTGATCAAGATTGCGGGGAGGTGAACATGCTTCTGGATGAGCATATTCGTCAAGTAGAGAGTCGTATTGGCGCTCTGTTAGAGTTAAAACATCACTTGGTCGAGCTGCGCGAAGCATGCTCAGGGGCTCGCCCTGCACAAAGCTGCGGAATCCTTCAGGGCCTGAGTGATTGTGTT…
V16I	ATGAACATTCAGATCGGTGAACTGGCGAAACGTACTGCATGTCCAATCGTGACCATTCGCTTTTATGAGCAAGAAGGTTTGCTGCCGCCCCCAGGACGTTCCCGTGGTAATTTCCGCTTATACGGGGAAGAGCATGTTGAGCGTTTGCAATTTATCCGCCATTGCCGCTCACTTGACATGCCCTTATCCGATGTCCGCACATTGCTGTCATACCGCAAGCGTCCTGATCAAGATTGCGGGGAGGTGAACATGCTTCTGGATGAGCATATTCGTCAAGTAGAGAGTCGTATTGGCGCTCTGTTAGAGTTAAAACATCACTTGGTCGAGCTGCGCGAAGCATGCTCAGGGGCTCGCCCTGCACAAAGCTGCGGAATCCTTCAGGGCCTGAGTGATTGTGTT…
V16L	ATGAACATTCAGATCGGTGAACTGGCGAAACGTACTGCATGTCCACTTGTGACCATTCGCTTTTATGAGCAAGAAGGTTTGCTGCCGCCCCCAGGACGTTCCCGTGGTAATTTCCGCTTATACGGGGAAGAGCATGTTGAGCGTTTGCAATTTATCCGCCATTGCCGCTCACTTGACATGCCCTTATCCGATGTCCGCACATTGCTGTCATACCGCAAGCGTCCTGATCAAGATTGCGGGGAGGTGAACATGCTTCTGGATGAGCATATTCGTCAAGTAGAGAGTCGTATTGGCGCTCTGTTAGAGTTAAAACATCACTTGGTCGAGCTGCGCGAAGCATGCTCAGGGGCTCGCCCTGCACAAAGCTGCGGAATCCTTCAGGGCCTGAGTGATTGTGTT…
V16P	ATGAACATTCAGATCGGTGAACTGGCGAAACGTACTGCATGTCCACCAGTGACCATTCGCTTTTATGAGCAAGAAGGTTTGCTGCCGCCCCCAGGACGTTCCCGTGGTAATTTCCGCTTATACGGGGAAGAGCATGTTGAGCGTTTGCAATTTATCCGCCATTGCCGCTCACTTGACATGCCCTTATCCGATGTCCGCACATTGCTGTCATACCGCAAGCGTCCTGATCAAGATTGCGGGGAGGTGAACATGCTTCTGGATGAGCATATTCGTCAAGTAGAGAGTCGTATTGGCGCTCTGTTAGAGTTAAAACATCACTTGGTCGAGCTGCGCGAAGCATGCTCAGGGGCTCGCCCTGCACAAAGCTGCGGAATCCTTCAGGGCCTGAGTGATTGTGTT…
V16V	ATGAACATTCAGATCGGTGAACTGGCGAAACGTACTGCATGTCCAGTCGTGACCATTCGCTTTTATGAGCAAGAAGGTTTGCTGCCGCCCCCAGGACGTTCCCGTGGTAATTTCCGCTTATACGGGGAAGAGCATGTTGAGCGTTTGCAATTTATCCGCCATTGCCGCTCACTTGACATGCCCTTATCCGATGTCCGCACATTGCTGTCATACCGCAAGCGTCCTGATCAAGATTGCGGGGAGGTGAACATGCTTCTGGATGAGCATATTCGTCAAGTAGAGAGTCGTATTGGCGCTCTGTTAGAGTTAAAACATCACTTGGTCGAGCTGCGCGAAGCATGCTCAGGGGCTCGCCCTGCACAAAGCTGCGGAATCCTTCAGGGCCTGAGTGATTGTGTT…
V16F	ATGAACATTCAGATCGGTGAACTGGCGAAACGTACTGCATGTCCATTTGTGACCATTCGCTTTTATGAGCAAGAAGGTTTGCTGCCGCCCCCAGGACGTTCCCGTGGTAATTTCCGCTTATACGGGGAAGAGCATGTTGAGCGTTTGCAATTTATCCGCCATTGCCGCTCACTTGACATGCCCTTATCCGATGTCCGCACATTGCTGTCATACCGCAAGCGTCCTGATCAAGATTGCGGGGAGGTGAACATGCTTCTGGATGAGCATATTCGTCAAGTAGAGAGTCGTATTGGCGCTCTGTTAGAGTTAAAACATCACTTGGTCGAGCTGCGCGAAGCATGCTCAGGGGCTCGCCCTGCACAAAGCTGCGGAATCCTTCAGGGCCTGAGTGATTGTGTT…
V16W	ATGAACATTCAGATCGGTGAACTGGCGAAACGTACTGCATGTCCATGGGTGACCATTCGCTTTTATGAGCAAGAAGGTTTGCTGCCGCCCCCAGGACGTTCCCGTGGTAATTTCCGCTTATACGGGGAAGAGCATGTTGAGCGTTTGCAATTTATCCGCCATTGCCGCTCACTTGACATGCCCTTATCCGATGTCCGCACATTGCTGTCATACCGCAAGCGTCCTGATCAAGATTGCGGGGAGGTGAACATGCTTCTGGATGAGCATATTCGTCAAGTAGAGAGTCGTATTGGCGCTCTGTTAGAGTTAAAACATCACTTGGTCGAGCTGCGCGAAGCATGCTCAGGGGCTCGCCCTGCACAAAGCTGCGGAATCCTTCAGGGCCTGAGTGATTGTGTT…
V16Y	ATGAACATTCAGATCGGTGAACTGGCGAAACGTACTGCATGTCCATATGTGACCATTCGCTTTTATGAGCAAGAAGGTTTGCTGCCGCCCCCAGGACGTTCCCGTGGTAATTTCCGCTTATACGGGGAAGAGCATGTTGAGCGTTTGCAATTTATCCGCCATTGCCGCTCACTTGACATGCCCTTATCCGATGTCCGCACATTGCTGTCATACCGCAAGCGTCCTGATCAAGATTGCGGGGAGGTGAACATGCTTCTGGATGAGCATATTCGTCAAGTAGAGAGTCGTATTGGCGCTCTGTTAGAGTTAAAACATCACTTGGTCGAGCTGCGCGAAGCATGCTCAGGGGCTCGCCCTGCACAAAGCTGCGGAATCCTTCAGGGCCTGAGTGATTGTGTT…
V16D	ATGAACATTCAGATCGGTGAACTGGCGAAACGTACTGCATGTCCAGATGTGACCATTCGCTTTTATGAGCAAGAAGGTTTGCTGCCGCCCCCAGGACGTTCCCGTGGTAATTTCCGCTTATACGGGGAAGAGCATGTTGAGCGTTTGCAATTTATCCGCCATTGCCGCTCACTTGACATGCCCTTATCCGATGTCCGCACATTGCTGTCATACCGCAAGCGTCCTGATCAAGATTGCGGGGAGGTGAACATGCTTCTGGATGAGCATATTCGTCAAGTAGAGAGTCGTATTGGCGCTCTGTTAGAGTTAAAACATCACTTGGTCGAGCTGCGCGAAGCATGCTCAGGGGCTCGCCCTGCACAAAGCTGCGGAATCCTTCAGGGCCTGAGTGATTGTGTT…
V16E	ATGAACATTCAGATCGGTGAACTGGCGAAACGTACTGCATGTCCAGAAGTGACCATTCGCTTTTATGAGCAAGAAGGTTTGCTGCCGCCCCCAGGACGTTCCCGTGGTAATTTCCGCTTATACGGGGAAGAGCATGTTGAGCGTTTGCAATTTATCCGCCATTGCCGCTCACTTGACATGCCCTTATCCGATGTCCGCACATTGCTGTCATACCGCAAGCGTCCTGATCAAGATTGCGGGGAGGTGAACATGCTTCTGGATGAGCATATTCGTCAAGTAGAGAGTCGTATTGGCGCTCTGTTAGAGTTAAAACATCACTTGGTCGAGCTGCGCGAAGCATGCTCAGGGGCTCGCCCTGCACAAAGCTGCGGAATCCTTCAGGGCCTGAGTGATTGTGTT…
V16R	ATGAACATTCAGATCGGTGAACTGGCGAAACGTACTGCATGTCCACGGGTGACCATTCGCTTTTATGAGCAAGAAGGTTTGCTGCCGCCCCCAGGACGTTCCCGTGGTAATTTCCGCTTATACGGGGAAGAGCATGTTGAGCGTTTGCAATTTATCCGCCATTGCCGCTCACTTGACATGCCCTTATCCGATGTCCGCACATTGCTGTCATACCGCAAGCGTCCTGATCAAGATTGCGGGGAGGTGAACATGCTTCTGGATGAGCATATTCGTCAAGTAGAGAGTCGTATTGGCGCTCTGTTAGAGTTAAAACATCACTTGGTCGAGCTGCGCGAAGCATGCTCAGGGGCTCGCCCTGCACAAAGCTGCGGAATCCTTCAGGGCCTGAGTGATTGTGTT…
V16H	ATGAACATTCAGATCGGTGAACTGGCGAAACGTACTGCATGTCCACACGTGACCATTCGCTTTTATGAGCAAGAAGGTTTGCTGCCGCCCCCAGGACGTTCCCGTGGTAATTTCCGCTTATACGGGGAAGAGCATGTTGAGCGTTTGCAATTTATCCGCCATTGCCGCTCACTTGACATGCCCTTATCCGATGTCCGCACATTGCTGTCATACCGCAAGCGTCCTGATCAAGATTGCGGGGAGGTGAACATGCTTCTGGATGAGCATATTCGTCAAGTAGAGAGTCGTATTGGCGCTCTGTTAGAGTTAAAACATCACTTGGTCGAGCTGCGCGAAGCATGCTCAGGGGCTCGCCCTGCACAAAGCTGCGGAATCCTTCAGGGCCTGAGTGATTGTGTT…
V16K	ATGAACATTCAGATCGGTGAACTGGCGAAACGTACTGCATGTCCAAAGGTGACCATTCGCTTTTATGAGCAAGAAGGTTTGCTGCCGCCCCCAGGACGTTCCCGTGGTAATTTCCGCTTATACGGGGAAGAGCATGTTGAGCGTTTGCAATTTATCCGCCATTGCCGCTCACTTGACATGCCCTTATCCGATGTCCGCACATTGCTGTCATACCGCAAGCGTCCTGATCAAGATTGCGGGGAGGTGAACATGCTTCTGGATGAGCATATTCGTCAAGTAGAGAGTCGTATTGGCGCTCTGTTAGAGTTAAAACATCACTTGGTCGAGCTGCGCGAAGCATGCTCAGGGGCTCGCCCTGCACAAAGCTGCGGAATCCTTCAGGGCCTGAGTGATTGTGTT…
V16S	ATGAACATTCAGATCGGTGAACTGGCGAAACGTACTGCATGTCCATCAGTGACCATTCGCTTTTATGAGCAAGAAGGTTTGCTGCCGCCCCCAGGACGTTCCCGTGGTAATTTCCGCTTATACGGGGAAGAGCATGTTGAGCGTTTGCAATTTATCCGCCATTGCCGCTCACTTGACATGCCCTTATCCGATGTCCGCACATTGCTGTCATACCGCAAGCGTCCTGATCAAGATTGCGGGGAGGTGAACATGCTTCTGGATGAGCATATTCGTCAAGTAGAGAGTCGTATTGGCGCTCTGTTAGAGTTAAAACATCACTTGGTCGAGCTGCGCGAAGCATGCTCAGGGGCTCGCCCTGCACAAAGCTGCGGAATCCTTCAGGGCCTGAGTGATTGTGTT…
V16T	ATGAACATTCAGATCGGTGAACTGGCGAAACGTACTGCATGTCCAACTGTGACCATTCGCTTTTATGAGCAAGAAGGTTTGCTGCCGCCCCCAGGACGTTCCCGTGGTAATTTCCGCTTATACGGGGAAGAGCATGTTGAGCGTTTGCAATTTATCCGCCATTGCCGCTCACTTGACATGCCCTTATCCGATGTCCGCACATTGCTGTCATACCGCAAGCGTCCTGATCAAGATTGCGGGGAGGTGAACATGCTTCTGGATGAGCATATTCGTCAAGTAGAGAGTCGTATTGGCGCTCTGTTAGAGTTAAAACATCACTTGGTCGAGCTGCGCGAAGCATGCTCAGGGGCTCGCCCTGCACAAAGCTGCGGAATCCTTCAGGGCCTGAGTGATTGTGTT…
V16C	ATGAACATTCAGATCGGTGAACTGGCGAAACGTACTGCATGTCCATGTGTGACCATTCGCTTTTATGAGCAAGAAGGTTTGCTGCCGCCCCCAGGACGTTCCCGTGGTAATTTCCGCTTATACGGGGAAGAGCATGTTGAGCGTTTGCAATTTATCCGCCATTGCCGCTCACTTGACATGCCCTTATCCGATGTCCGCACATTGCTGTCATACCGCAAGCGTCCTGATCAAGATTGCGGGGAGGTGAACATGCTTCTGGATGAGCATATTCGTCAAGTAGAGAGTCGTATTGGCGCTCTGTTAGAGTTAAAACATCACTTGGTCGAGCTGCGCGAAGCATGCTCAGGGGCTCGCCCTGCACAAAGCTGCGGAATCCTTCAGGGCCTGAGTGATTGTGTT…
V16M	ATGAACATTCAGATCGGTGAACTGGCGAAACGTACTGCATGTCCAATGGTGACCATTCGCTTTTATGAGCAAGAAGGTTTGCTGCCGCCCCCAGGACGTTCCCGTGGTAATTTCCGCTTATACGGGGAAGAGCATGTTGAGCGTTTGCAATTTATCCGCCATTGCCGCTCACTTGACATGCCCTTATCCGATGTCCGCACATTGCTGTCATACCGCAAGCGTCCTGATCAAGATTGCGGGGAGGTGAACATGCTTCTGGATGAGCATATTCGTCAAGTAGAGAGTCGTATTGGCGCTCTGTTAGAGTTAAAACATCACTTGGTCGAGCTGCGCGAAGCATGCTCAGGGGCTCGCCCTGCACAAAGCTGCGGAATCCTTCAGGGCCTGAGTGATTGTGTT…
V16N	ATGAACATTCAGATCGGTGAACTGGCGAAACGTACTGCATGTCCAAATGTGACCATTCGCTTTTATGAGCAAGAAGGTTTGCTGCCGCCCCCAGGACGTTCCCGTGGTAATTTCCGCTTATACGGGGAAGAGCATGTTGAGCGTTTGCAATTTATCCGCCATTGCCGCTCACTTGACATGCCCTTATCCGATGTCCGCACATTGCTGTCATACCGCAAGCGTCCTGATCAAGATTGCGGGGAGGTGAACATGCTTCTGGATGAGCATATTCGTCAAGTAGAGAGTCGTATTGGCGCTCTGTTAGAGTTAAAACATCACTTGGTCGAGCTGCGCGAAGCATGCTCAGGGGCTCGCCCTGCACAAAGCTGCGGAATCCTTCAGGGCCTGAGTGATTGTGTT…
V16Q	ATGAACATTCAGATCGGTGAACTGGCGAAACGTACTGCATGTCCACAAGTGACCATTCGCTTTTATGAGCAAGAAGGTTTGCTGCCGCCCCCAGGACGTTCCCGTGGTAATTTCCGCTTATACGGGGAAGAGCATGTTGAGCGTTTGCAATTTATCCGCCATTGCCGCTCACTTGACATGCCCTTATCCGATGTCCGCACATTGCTGTCATACCGCAAGCGTCCTGATCAAGATTGCGGGGAGGTGAACATGCTTCTGGATGAGCATATTCGTCAAGTAGAGAGTCGTATTGGCGCTCTGTTAGAGTTAAAACATCACTTGGTCGAGCTGCGCGAAGCATGCTCAGGGGCTCGCCCTGCACAAAGCTGCGGAATCCTTCAGGGCCTGAGTGATTGTGTT…
R20G	ATGAACATTCAGATCGGTGAACTGGCGAAACGTACTGCATGTCCAGTGGTGACCATTGGCTTTTATGAGCAAGAAGGTTTGCTGCCGCCCCCAGGACGTTCCCGTGGTAATTTCCGCTTATACGGGGAAGAGCATGTTGAGCGTTTGCAATTTATCCGCCATTGCCGCTCACTTGACATGCCCTTATCCGATGTCCGCACATTGCTGTCATACCGCAAGCGTCCTGATCAAGATTGCGGGGAGGTGAACATGCTTCTGGATGAGCATATTCGTCAAGTAGAGAGTCGTATTGGCGCTCTGTTAGAGTTAAAACATCACTTGGTCGAGCTGCGCGAAGCATGCTCAGGGGCTCGCCCTGCACAAAGCTGCGGAATCCTTCAGGGCCTGAGTGATTGTGTT…
R20I	ATGAACATTCAGATCGGTGAACTGGCGAAACGTACTGCATGTCCAGTGGTGACCATTATCTTTTATGAGCAAGAAGGTTTGCTGCCGCCCCCAGGACGTTCCCGTGGTAATTTCCGCTTATACGGGGAAGAGCATGTTGAGCGTTTGCAATTTATCCGCCATTGCCGCTCACTTGACATGCCCTTATCCGATGTCCGCACATTGCTGTCATACCGCAAGCGTCCTGATCAAGATTGCGGGGAGGTGAACATGCTTCTGGATGAGCATATTCGTCAAGTAGAGAGTCGTATTGGCGCTCTGTTAGAGTTAAAACATCACTTGGTCGAGCTGCGCGAAGCATGCTCAGGGGCTCGCCCTGCACAAAGCTGCGGAATCCTTCAGGGCCTGAGTGATTGTGTT…
R20L	ATGAACATTCAGATCGGTGAACTGGCGAAACGTACTGCATGTCCAGTGGTGACCATTCTTTTTTATGAGCAAGAAGGTTTGCTGCCGCCCCCAGGACGTTCCCGTGGTAATTTCCGCTTATACGGGGAAGAGCATGTTGAGCGTTTGCAATTTATCCGCCATTGCCGCTCACTTGACATGCCCTTATCCGATGTCCGCACATTGCTGTCATACCGCAAGCGTCCTGATCAAGATTGCGGGGAGGTGAACATGCTTCTGGATGAGCATATTCGTCAAGTAGAGAGTCGTATTGGCGCTCTGTTAGAGTTAAAACATCACTTGGTCGAGCTGCGCGAAGCATGCTCAGGGGCTCGCCCTGCACAAAGCTGCGGAATCCTTCAGGGCCTGAGTGATTGTGTT…
R20P	ATGAACATTCAGATCGGTGAACTGGCGAAACGTACTGCATGTCCAGTGGTGACCATTCCATTTTATGAGCAAGAAGGTTTGCTGCCGCCCCCAGGACGTTCCCGTGGTAATTTCCGCTTATACGGGGAAGAGCATGTTGAGCGTTTGCAATTTATCCGCCATTGCCGCTCACTTGACATGCCCTTATCCGATGTCCGCACATTGCTGTCATACCGCAAGCGTCCTGATCAAGATTGCGGGGAGGTGAACATGCTTCTGGATGAGCATATTCGTCAAGTAGAGAGTCGTATTGGCGCTCTGTTAGAGTTAAAACATCACTTGGTCGAGCTGCGCGAAGCATGCTCAGGGGCTCGCCCTGCACAAAGCTGCGGAATCCTTCAGGGCCTGAGTGATTGTGTT…
R20V	ATGAACATTCAGATCGGTGAACTGGCGAAACGTACTGCATGTCCAGTGGTGACCATTGTCTTTTATGAGCAAGAAGGTTTGCTGCCGCCCCCAGGACGTTCCCGTGGTAATTTCCGCTTATACGGGGAAGAGCATGTTGAGCGTTTGCAATTTATCCGCCATTGCCGCTCACTTGACATGCCCTTATCCGATGTCCGCACATTGCTGTCATACCGCAAGCGTCCTGATCAAGATTGCGGGGAGGTGAACATGCTTCTGGATGAGCATATTCGTCAAGTAGAGAGTCGTATTGGCGCTCTGTTAGAGTTAAAACATCACTTGGTCGAGCTGCGCGAAGCATGCTCAGGGGCTCGCCCTGCACAAAGCTGCGGAATCCTTCAGGGCCTGAGTGATTGTGTT…
R20F	ATGAACATTCAGATCGGTGAACTGGCGAAACGTACTGCATGTCCAGTGGTGACCATTTTTTTTTATGAGCAAGAAGGTTTGCTGCCGCCCCCAGGACGTTCCCGTGGTAATTTCCGCTTATACGGGGAAGAGCATGTTGAGCGTTTGCAATTTATCCGCCATTGCCGCTCACTTGACATGCCCTTATCCGATGTCCGCACATTGCTGTCATACCGCAAGCGTCCTGATCAAGATTGCGGGGAGGTGAACATGCTTCTGGATGAGCATATTCGTCAAGTAGAGAGTCGTATTGGCGCTCTGTTAGAGTTAAAACATCACTTGGTCGAGCTGCGCGAAGCATGCTCAGGGGCTCGCCCTGCACAAAGCTGCGGAATCCTTCAGGGCCTGAGTGATTGTGTT…
R20W	ATGAACATTCAGATCGGTGAACTGGCGAAACGTACTGCATGTCCAGTGGTGACCATTTGGTTTTATGAGCAAGAAGGTTTGCTGCCGCCCCCAGGACGTTCCCGTGGTAATTTCCGCTTATACGGGGAAGAGCATGTTGAGCGTTTGCAATTTATCCGCCATTGCCGCTCACTTGACATGCCCTTATCCGATGTCCGCACATTGCTGTCATACCGCAAGCGTCCTGATCAAGATTGCGGGGAGGTGAACATGCTTCTGGATGAGCATATTCGTCAAGTAGAGAGTCGTATTGGCGCTCTGTTAGAGTTAAAACATCACTTGGTCGAGCTGCGCGAAGCATGCTCAGGGGCTCGCCCTGCACAAAGCTGCGGAATCCTTCAGGGCCTGAGTGATTGTGTT…
R20Y	ATGAACATTCAGATCGGTGAACTGGCGAAACGTACTGCATGTCCAGTGGTGACCATTTATTTTTATGAGCAAGAAGGTTTGCTGCCGCCCCCAGGACGTTCCCGTGGTAATTTCCGCTTATACGGGGAAGAGCATGTTGAGCGTTTGCAATTTATCCGCCATTGCCGCTCACTTGACATGCCCTTATCCGATGTCCGCACATTGCTGTCATACCGCAAGCGTCCTGATCAAGATTGCGGGGAGGTGAACATGCTTCTGGATGAGCATATTCGTCAAGTAGAGAGTCGTATTGGCGCTCTGTTAGAGTTAAAACATCACTTGGTCGAGCTGCGCGAAGCATGCTCAGGGGCTCGCCCTGCACAAAGCTGCGGAATCCTTCAGGGCCTGAGTGATTGTGTT…
R20D	ATGAACATTCAGATCGGTGAACTGGCGAAACGTACTGCATGTCCAGTGGTGACCATTGATTTTTATGAGCAAGAAGGTTTGCTGCCGCCCCCAGGACGTTCCCGTGGTAATTTCCGCTTATACGGGGAAGAGCATGTTGAGCGTTTGCAATTTATCCGCCATTGCCGCTCACTTGACATGCCCTTATCCGATGTCCGCACATTGCTGTCATACCGCAAGCGTCCTGATCAAGATTGCGGGGAGGTGAACATGCTTCTGGATGAGCATATTCGTCAAGTAGAGAGTCGTATTGGCGCTCTGTTAGAGTTAAAACATCACTTGGTCGAGCTGCGCGAAGCATGCTCAGGGGCTCGCCCTGCACAAAGCTGCGGAATCCTTCAGGGCCTGAGTGATTGTGTT…
R20E	ATGAACATTCAGATCGGTGAACTGGCGAAACGTACTGCATGTCCAGTGGTGACCATTGAATTTTATGAGCAAGAAGGTTTGCTGCCGCCCCCAGGACGTTCCCGTGGTAATTTCCGCTTATACGGGGAAGAGCATGTTGAGCGTTTGCAATTTATCCGCCATTGCCGCTCACTTGACATGCCCTTATCCGATGTCCGCACATTGCTGTCATACCGCAAGCGTCCTGATCAAGATTGCGGGGAGGTGAACATGCTTCTGGATGAGCATATTCGTCAAGTAGAGAGTCGTATTGGCGCTCTGTTAGAGTTAAAACATCACTTGGTCGAGCTGCGCGAAGCATGCTCAGGGGCTCGCCCTGCACAAAGCTGCGGAATCCTTCAGGGCCTGAGTGATTGTGTT…
R20R	ATGAACATTCAGATCGGTGAACTGGCGAAACGTACTGCATGTCCAGTGGTGACCATTCGGTTTTATGAGCAAGAAGGTTTGCTGCCGCCCCCAGGACGTTCCCGTGGTAATTTCCGCTTATACGGGGAAGAGCATGTTGAGCGTTTGCAATTTATCCGCCATTGCCGCTCACTTGACATGCCCTTATCCGATGTCCGCACATTGCTGTCATACCGCAAGCGTCCTGATCAAGATTGCGGGGAGGTGAACATGCTTCTGGATGAGCATATTCGTCAAGTAGAGAGTCGTATTGGCGCTCTGTTAGAGTTAAAACATCACTTGGTCGAGCTGCGCGAAGCATGCTCAGGGGCTCGCCCTGCACAAAGCTGCGGAATCCTTCAGGGCCTGAGTGATTGTGTT…
R20H	ATGAACATTCAGATCGGTGAACTGGCGAAACGTACTGCATGTCCAGTGGTGACCATTCACTTTTATGAGCAAGAAGGTTTGCTGCCGCCCCCAGGACGTTCCCGTGGTAATTTCCGCTTATACGGGGAAGAGCATGTTGAGCGTTTGCAATTTATCCGCCATTGCCGCTCACTTGACATGCCCTTATCCGATGTCCGCACATTGCTGTCATACCGCAAGCGTCCTGATCAAGATTGCGGGGAGGTGAACATGCTTCTGGATGAGCATATTCGTCAAGTAGAGAGTCGTATTGGCGCTCTGTTAGAGTTAAAACATCACTTGGTCGAGCTGCGCGAAGCATGCTCAGGGGCTCGCCCTGCACAAAGCTGCGGAATCCTTCAGGGCCTGAGTGATTGTGTT…
R20K	ATGAACATTCAGATCGGTGAACTGGCGAAACGTACTGCATGTCCAGTGGTGACCATTAAGTTTTATGAGCAAGAAGGTTTGCTGCCGCCCCCAGGACGTTCCCGTGGTAATTTCCGCTTATACGGGGAAGAGCATGTTGAGCGTTTGCAATTTATCCGCCATTGCCGCTCACTTGACATGCCCTTATCCGATGTCCGCACATTGCTGTCATACCGCAAGCGTCCTGATCAAGATTGCGGGGAGGTGAACATGCTTCTGGATGAGCATATTCGTCAAGTAGAGAGTCGTATTGGCGCTCTGTTAGAGTTAAAACATCACTTGGTCGAGCTGCGCGAAGCATGCTCAGGGGCTCGCCCTGCACAAAGCTGCGGAATCCTTCAGGGCCTGAGTGATTGTGTT…
R20S	ATGAACATTCAGATCGGTGAACTGGCGAAACGTACTGCATGTCCAGTGGTGACCATTTCATTTTATGAGCAAGAAGGTTTGCTGCCGCCCCCAGGACGTTCCCGTGGTAATTTCCGCTTATACGGGGAAGAGCATGTTGAGCGTTTGCAATTTATCCGCCATTGCCGCTCACTTGACATGCCCTTATCCGATGTCCGCACATTGCTGTCATACCGCAAGCGTCCTGATCAAGATTGCGGGGAGGTGAACATGCTTCTGGATGAGCATATTCGTCAAGTAGAGAGTCGTATTGGCGCTCTGTTAGAGTTAAAACATCACTTGGTCGAGCTGCGCGAAGCATGCTCAGGGGCTCGCCCTGCACAAAGCTGCGGAATCCTTCAGGGCCTGAGTGATTGTGTT…
R20T	ATGAACATTCAGATCGGTGAACTGGCGAAACGTACTGCATGTCCAGTGGTGACCATTACTTTTTATGAGCAAGAAGGTTTGCTGCCGCCCCCAGGACGTTCCCGTGGTAATTTCCGCTTATACGGGGAAGAGCATGTTGAGCGTTTGCAATTTATCCGCCATTGCCGCTCACTTGACATGCCCTTATCCGATGTCCGCACATTGCTGTCATACCGCAAGCGTCCTGATCAAGATTGCGGGGAGGTGAACATGCTTCTGGATGAGCATATTCGTCAAGTAGAGAGTCGTATTGGCGCTCTGTTAGAGTTAAAACATCACTTGGTCGAGCTGCGCGAAGCATGCTCAGGGGCTCGCCCTGCACAAAGCTGCGGAATCCTTCAGGGCCTGAGTGATTGTGTT…
R20C	ATGAACATTCAGATCGGTGAACTGGCGAAACGTACTGCATGTCCAGTGGTGACCATTTGTTTTTATGAGCAAGAAGGTTTGCTGCCGCCCCCAGGACGTTCCCGTGGTAATTTCCGCTTATACGGGGAAGAGCATGTTGAGCGTTTGCAATTTATCCGCCATTGCCGCTCACTTGACATGCCCTTATCCGATGTCCGCACATTGCTGTCATACCGCAAGCGTCCTGATCAAGATTGCGGGGAGGTGAACATGCTTCTGGATGAGCATATTCGTCAAGTAGAGAGTCGTATTGGCGCTCTGTTAGAGTTAAAACATCACTTGGTCGAGCTGCGCGAAGCATGCTCAGGGGCTCGCCCTGCACAAAGCTGCGGAATCCTTCAGGGCCTGAGTGATTGTGTT…
R20M	ATGAACATTCAGATCGGTGAACTGGCGAAACGTACTGCATGTCCAGTGGTGACCATTATGTTTTATGAGCAAGAAGGTTTGCTGCCGCCCCCAGGACGTTCCCGTGGTAATTTCCGCTTATACGGGGAAGAGCATGTTGAGCGTTTGCAATTTATCCGCCATTGCCGCTCACTTGACATGCCCTTATCCGATGTCCGCACATTGCTGTCATACCGCAAGCGTCCTGATCAAGATTGCGGGGAGGTGAACATGCTTCTGGATGAGCATATTCGTCAAGTAGAGAGTCGTATTGGCGCTCTGTTAGAGTTAAAACATCACTTGGTCGAGCTGCGCGAAGCATGCTCAGGGGCTCGCCCTGCACAAAGCTGCGGAATCCTTCAGGGCCTGAGTGATTGTGTT…
R20N	ATGAACATTCAGATCGGTGAACTGGCGAAACGTACTGCATGTCCAGTGGTGACCATTAATTTTTATGAGCAAGAAGGTTTGCTGCCGCCCCCAGGACGTTCCCGTGGTAATTTCCGCTTATACGGGGAAGAGCATGTTGAGCGTTTGCAATTTATCCGCCATTGCCGCTCACTTGACATGCCCTTATCCGATGTCCGCACATTGCTGTCATACCGCAAGCGTCCTGATCAAGATTGCGGGGAGGTGAACATGCTTCTGGATGAGCATATTCGTCAAGTAGAGAGTCGTATTGGCGCTCTGTTAGAGTTAAAACATCACTTGGTCGAGCTGCGCGAAGCATGCTCAGGGGCTCGCCCTGCACAAAGCTGCGGAATCCTTCAGGGCCTGAGTGATTGTGTT…
R20Q	ATGAACATTCAGATCGGTGAACTGGCGAAACGTACTGCATGTCCAGTGGTGACCATTCAATTTTATGAGCAAGAAGGTTTGCTGCCGCCCCCAGGACGTTCCCGTGGTAATTTCCGCTTATACGGGGAAGAGCATGTTGAGCGTTTGCAATTTATCCGCCATTGCCGCTCACTTGACATGCCCTTATCCGATGTCCGCACATTGCTGTCATACCGCAAGCGTCCTGATCAAGATTGCGGGGAGGTGAACATGCTTCTGGATGAGCATATTCGTCAAGTAGAGAGTCGTATTGGCGCTCTGTTAGAGTTAAAACATCACTTGGTCGAGCTGCGCGAAGCATGCTCAGGGGCTCGCCCTGCACAAAGCTGCGGAATCCTTCAGGGCCTGAGTGATTGTGTT…
F21G	ATGAACATTCAGATCGGTGAACTGGCGAAACGTACTGCATGTCCAGTGGTGACCATTCGCGGCTATGAGCAAGAAGGTTTGCTGCCGCCCCCAGGACGTTCCCGTGGTAATTTCCGCTTATACGGGGAAGAGCATGTTGAGCGTTTGCAATTTATCCGCCATTGCCGCTCACTTGACATGCCCTTATCCGATGTCCGCACATTGCTGTCATACCGCAAGCGTCCTGATCAAGATTGCGGGGAGGTGAACATGCTTCTGGATGAGCATATTCGTCAAGTAGAGAGTCGTATTGGCGCTCTGTTAGAGTTAAAACATCACTTGGTCGAGCTGCGCGAAGCATGCTCAGGGGCTCGCCCTGCACAAAGCTGCGGAATCCTTCAGGGCCTGAGTGATTGTGTT…
F21I	ATGAACATTCAGATCGGTGAACTGGCGAAACGTACTGCATGTCCAGTGGTGACCATTCGCATCTATGAGCAAGAAGGTTTGCTGCCGCCCCCAGGACGTTCCCGTGGTAATTTCCGCTTATACGGGGAAGAGCATGTTGAGCGTTTGCAATTTATCCGCCATTGCCGCTCACTTGACATGCCCTTATCCGATGTCCGCACATTGCTGTCATACCGCAAGCGTCCTGATCAAGATTGCGGGGAGGTGAACATGCTTCTGGATGAGCATATTCGTCAAGTAGAGAGTCGTATTGGCGCTCTGTTAGAGTTAAAACATCACTTGGTCGAGCTGCGCGAAGCATGCTCAGGGGCTCGCCCTGCACAAAGCTGCGGAATCCTTCAGGGCCTGAGTGATTGTGTT…
F21L	ATGAACATTCAGATCGGTGAACTGGCGAAACGTACTGCATGTCCAGTGGTGACCATTCGCCTTTATGAGCAAGAAGGTTTGCTGCCGCCCCCAGGACGTTCCCGTGGTAATTTCCGCTTATACGGGGAAGAGCATGTTGAGCGTTTGCAATTTATCCGCCATTGCCGCTCACTTGACATGCCCTTATCCGATGTCCGCACATTGCTGTCATACCGCAAGCGTCCTGATCAAGATTGCGGGGAGGTGAACATGCTTCTGGATGAGCATATTCGTCAAGTAGAGAGTCGTATTGGCGCTCTGTTAGAGTTAAAACATCACTTGGTCGAGCTGCGCGAAGCATGCTCAGGGGCTCGCCCTGCACAAAGCTGCGGAATCCTTCAGGGCCTGAGTGATTGTGTT…
F21P	ATGAACATTCAGATCGGTGAACTGGCGAAACGTACTGCATGTCCAGTGGTGACCATTCGCCCATATGAGCAAGAAGGTTTGCTGCCGCCCCCAGGACGTTCCCGTGGTAATTTCCGCTTATACGGGGAAGAGCATGTTGAGCGTTTGCAATTTATCCGCCATTGCCGCTCACTTGACATGCCCTTATCCGATGTCCGCACATTGCTGTCATACCGCAAGCGTCCTGATCAAGATTGCGGGGAGGTGAACATGCTTCTGGATGAGCATATTCGTCAAGTAGAGAGTCGTATTGGCGCTCTGTTAGAGTTAAAACATCACTTGGTCGAGCTGCGCGAAGCATGCTCAGGGGCTCGCCCTGCACAAAGCTGCGGAATCCTTCAGGGCCTGAGTGATTGTGTT…
F21V	ATGAACATTCAGATCGGTGAACTGGCGAAACGTACTGCATGTCCAGTGGTGACCATTCGCGTCTATGAGCAAGAAGGTTTGCTGCCGCCCCCAGGACGTTCCCGTGGTAATTTCCGCTTATACGGGGAAGAGCATGTTGAGCGTTTGCAATTTATCCGCCATTGCCGCTCACTTGACATGCCCTTATCCGATGTCCGCACATTGCTGTCATACCGCAAGCGTCCTGATCAAGATTGCGGGGAGGTGAACATGCTTCTGGATGAGCATATTCGTCAAGTAGAGAGTCGTATTGGCGCTCTGTTAGAGTTAAAACATCACTTGGTCGAGCTGCGCGAAGCATGCTCAGGGGCTCGCCCTGCACAAAGCTGCGGAATCCTTCAGGGCCTGAGTGATTGTGTT…
F21F	ATGAACATTCAGATCGGTGAACTGGCGAAACGTACTGCATGTCCAGTGGTGACCATTCGCTTTTATGAGCAAGAAGGTTTGCTGCCGCCCCCAGGACGTTCCCGTGGTAATTTCCGCTTATACGGGGAAGAGCATGTTGAGCGTTTGCAATTTATCCGCCATTGCCGCTCACTTGACATGCCCTTATCCGATGTCCGCACATTGCTGTCATACCGCAAGCGTCCTGATCAAGATTGCGGGGAGGTGAACATGCTTCTGGATGAGCATATTCGTCAAGTAGAGAGTCGTATTGGCGCTCTGTTAGAGTTAAAACATCACTTGGTCGAGCTGCGCGAAGCATGCTCAGGGGCTCGCCCTGCACAAAGCTGCGGAATCCTTCAGGGCCTGAGTGATTGTGTT…
F21W	ATGAACATTCAGATCGGTGAACTGGCGAAACGTACTGCATGTCCAGTGGTGACCATTCGCTGGTATGAGCAAGAAGGTTTGCTGCCGCCCCCAGGACGTTCCCGTGGTAATTTCCGCTTATACGGGGAAGAGCATGTTGAGCGTTTGCAATTTATCCGCCATTGCCGCTCACTTGACATGCCCTTATCCGATGTCCGCACATTGCTGTCATACCGCAAGCGTCCTGATCAAGATTGCGGGGAGGTGAACATGCTTCTGGATGAGCATATTCGTCAAGTAGAGAGTCGTATTGGCGCTCTGTTAGAGTTAAAACATCACTTGGTCGAGCTGCGCGAAGCATGCTCAGGGGCTCGCCCTGCACAAAGCTGCGGAATCCTTCAGGGCCTGAGTGATTGTGTT…
F21Y	ATGAACATTCAGATCGGTGAACTGGCGAAACGTACTGCATGTCCAGTGGTGACCATTCGCTATTATGAGCAAGAAGGTTTGCTGCCGCCCCCAGGACGTTCCCGTGGTAATTTCCGCTTATACGGGGAAGAGCATGTTGAGCGTTTGCAATTTATCCGCCATTGCCGCTCACTTGACATGCCCTTATCCGATGTCCGCACATTGCTGTCATACCGCAAGCGTCCTGATCAAGATTGCGGGGAGGTGAACATGCTTCTGGATGAGCATATTCGTCAAGTAGAGAGTCGTATTGGCGCTCTGTTAGAGTTAAAACATCACTTGGTCGAGCTGCGCGAAGCATGCTCAGGGGCTCGCCCTGCACAAAGCTGCGGAATCCTTCAGGGCCTGAGTGATTGTGTT…
F21D	ATGAACATTCAGATCGGTGAACTGGCGAAACGTACTGCATGTCCAGTGGTGACCATTCGCGATTATGAGCAAGAAGGTTTGCTGCCGCCCCCAGGACGTTCCCGTGGTAATTTCCGCTTATACGGGGAAGAGCATGTTGAGCGTTTGCAATTTATCCGCCATTGCCGCTCACTTGACATGCCCTTATCCGATGTCCGCACATTGCTGTCATACCGCAAGCGTCCTGATCAAGATTGCGGGGAGGTGAACATGCTTCTGGATGAGCATATTCGTCAAGTAGAGAGTCGTATTGGCGCTCTGTTAGAGTTAAAACATCACTTGGTCGAGCTGCGCGAAGCATGCTCAGGGGCTCGCCCTGCACAAAGCTGCGGAATCCTTCAGGGCCTGAGTGATTGTGTT…
F21E	ATGAACATTCAGATCGGTGAACTGGCGAAACGTACTGCATGTCCAGTGGTGACCATTCGCGAATATGAGCAAGAAGGTTTGCTGCCGCCCCCAGGACGTTCCCGTGGTAATTTCCGCTTATACGGGGAAGAGCATGTTGAGCGTTTGCAATTTATCCGCCATTGCCGCTCACTTGACATGCCCTTATCCGATGTCCGCACATTGCTGTCATACCGCAAGCGTCCTGATCAAGATTGCGGGGAGGTGAACATGCTTCTGGATGAGCATATTCGTCAAGTAGAGAGTCGTATTGGCGCTCTGTTAGAGTTAAAACATCACTTGGTCGAGCTGCGCGAAGCATGCTCAGGGGCTCGCCCTGCACAAAGCTGCGGAATCCTTCAGGGCCTGAGTGATTGTGTT…
F21R	ATGAACATTCAGATCGGTGAACTGGCGAAACGTACTGCATGTCCAGTGGTGACCATTCGCCGGTATGAGCAAGAAGGTTTGCTGCCGCCCCCAGGACGTTCCCGTGGTAATTTCCGCTTATACGGGGAAGAGCATGTTGAGCGTTTGCAATTTATCCGCCATTGCCGCTCACTTGACATGCCCTTATCCGATGTCCGCACATTGCTGTCATACCGCAAGCGTCCTGATCAAGATTGCGGGGAGGTGAACATGCTTCTGGATGAGCATATTCGTCAAGTAGAGAGTCGTATTGGCGCTCTGTTAGAGTTAAAACATCACTTGGTCGAGCTGCGCGAAGCATGCTCAGGGGCTCGCCCTGCACAAAGCTGCGGAATCCTTCAGGGCCTGAGTGATTGTGTT…
F21H	ATGAACATTCAGATCGGTGAACTGGCGAAACGTACTGCATGTCCAGTGGTGACCATTCGCCACTATGAGCAAGAAGGTTTGCTGCCGCCCCCAGGACGTTCCCGTGGTAATTTCCGCTTATACGGGGAAGAGCATGTTGAGCGTTTGCAATTTATCCGCCATTGCCGCTCACTTGACATGCCCTTATCCGATGTCCGCACATTGCTGTCATACCGCAAGCGTCCTGATCAAGATTGCGGGGAGGTGAACATGCTTCTGGATGAGCATATTCGTCAAGTAGAGAGTCGTATTGGCGCTCTGTTAGAGTTAAAACATCACTTGGTCGAGCTGCGCGAAGCATGCTCAGGGGCTCGCCCTGCACAAAGCTGCGGAATCCTTCAGGGCCTGAGTGATTGTGTT…
F21K	ATGAACATTCAGATCGGTGAACTGGCGAAACGTACTGCATGTCCAGTGGTGACCATTCGCAAGTATGAGCAAGAAGGTTTGCTGCCGCCCCCAGGACGTTCCCGTGGTAATTTCCGCTTATACGGGGAAGAGCATGTTGAGCGTTTGCAATTTATCCGCCATTGCCGCTCACTTGACATGCCCTTATCCGATGTCCGCACATTGCTGTCATACCGCAAGCGTCCTGATCAAGATTGCGGGGAGGTGAACATGCTTCTGGATGAGCATATTCGTCAAGTAGAGAGTCGTATTGGCGCTCTGTTAGAGTTAAAACATCACTTGGTCGAGCTGCGCGAAGCATGCTCAGGGGCTCGCCCTGCACAAAGCTGCGGAATCCTTCAGGGCCTGAGTGATTGTGTT…
F21S	ATGAACATTCAGATCGGTGAACTGGCGAAACGTACTGCATGTCCAGTGGTGACCATTCGCTCATATGAGCAAGAAGGTTTGCTGCCGCCCCCAGGACGTTCCCGTGGTAATTTCCGCTTATACGGGGAAGAGCATGTTGAGCGTTTGCAATTTATCCGCCATTGCCGCTCACTTGACATGCCCTTATCCGATGTCCGCACATTGCTGTCATACCGCAAGCGTCCTGATCAAGATTGCGGGGAGGTGAACATGCTTCTGGATGAGCATATTCGTCAAGTAGAGAGTCGTATTGGCGCTCTGTTAGAGTTAAAACATCACTTGGTCGAGCTGCGCGAAGCATGCTCAGGGGCTCGCCCTGCACAAAGCTGCGGAATCCTTCAGGGCCTGAGTGATTGTGTT…
F21T	ATGAACATTCAGATCGGTGAACTGGCGAAACGTACTGCATGTCCAGTGGTGACCATTCGCACTTATGAGCAAGAAGGTTTGCTGCCGCCCCCAGGACGTTCCCGTGGTAATTTCCGCTTATACGGGGAAGAGCATGTTGAGCGTTTGCAATTTATCCGCCATTGCCGCTCACTTGACATGCCCTTATCCGATGTCCGCACATTGCTGTCATACCGCAAGCGTCCTGATCAAGATTGCGGGGAGGTGAACATGCTTCTGGATGAGCATATTCGTCAAGTAGAGAGTCGTATTGGCGCTCTGTTAGAGTTAAAACATCACTTGGTCGAGCTGCGCGAAGCATGCTCAGGGGCTCGCCCTGCACAAAGCTGCGGAATCCTTCAGGGCCTGAGTGATTGTGTT…
F21C	ATGAACATTCAGATCGGTGAACTGGCGAAACGTACTGCATGTCCAGTGGTGACCATTCGCTGTTATGAGCAAGAAGGTTTGCTGCCGCCCCCAGGACGTTCCCGTGGTAATTTCCGCTTATACGGGGAAGAGCATGTTGAGCGTTTGCAATTTATCCGCCATTGCCGCTCACTTGACATGCCCTTATCCGATGTCCGCACATTGCTGTCATACCGCAAGCGTCCTGATCAAGATTGCGGGGAGGTGAACATGCTTCTGGATGAGCATATTCGTCAAGTAGAGAGTCGTATTGGCGCTCTGTTAGAGTTAAAACATCACTTGGTCGAGCTGCGCGAAGCATGCTCAGGGGCTCGCCCTGCACAAAGCTGCGGAATCCTTCAGGGCCTGAGTGATTGTGTT…
F21M	ATGAACATTCAGATCGGTGAACTGGCGAAACGTACTGCATGTCCAGTGGTGACCATTCGCATGTATGAGCAAGAAGGTTTGCTGCCGCCCCCAGGACGTTCCCGTGGTAATTTCCGCTTATACGGGGAAGAGCATGTTGAGCGTTTGCAATTTATCCGCCATTGCCGCTCACTTGACATGCCCTTATCCGATGTCCGCACATTGCTGTCATACCGCAAGCGTCCTGATCAAGATTGCGGGGAGGTGAACATGCTTCTGGATGAGCATATTCGTCAAGTAGAGAGTCGTATTGGCGCTCTGTTAGAGTTAAAACATCACTTGGTCGAGCTGCGCGAAGCATGCTCAGGGGCTCGCCCTGCACAAAGCTGCGGAATCCTTCAGGGCCTGAGTGATTGTGTT…
F21N	ATGAACATTCAGATCGGTGAACTGGCGAAACGTACTGCATGTCCAGTGGTGACCATTCGCAATTATGAGCAAGAAGGTTTGCTGCCGCCCCCAGGACGTTCCCGTGGTAATTTCCGCTTATACGGGGAAGAGCATGTTGAGCGTTTGCAATTTATCCGCCATTGCCGCTCACTTGACATGCCCTTATCCGATGTCCGCACATTGCTGTCATACCGCAAGCGTCCTGATCAAGATTGCGGGGAGGTGAACATGCTTCTGGATGAGCATATTCGTCAAGTAGAGAGTCGTATTGGCGCTCTGTTAGAGTTAAAACATCACTTGGTCGAGCTGCGCGAAGCATGCTCAGGGGCTCGCCCTGCACAAAGCTGCGGAATCCTTCAGGGCCTGAGTGATTGTGTT…
F21Q	ATGAACATTCAGATCGGTGAACTGGCGAAACGTACTGCATGTCCAGTGGTGACCATTCGCCAATATGAGCAAGAAGGTTTGCTGCCGCCCCCAGGACGTTCCCGTGGTAATTTCCGCTTATACGGGGAAGAGCATGTTGAGCGTTTGCAATTTATCCGCCATTGCCGCTCACTTGACATGCCCTTATCCGATGTCCGCACATTGCTGTCATACCGCAAGCGTCCTGATCAAGATTGCGGGGAGGTGAACATGCTTCTGGATGAGCATATTCGTCAAGTAGAGAGTCGTATTGGCGCTCTGTTAGAGTTAAAACATCACTTGGTCGAGCTGCGCGAAGCATGCTCAGGGGCTCGCCCTGCACAAAGCTGCGGAATCCTTCAGGGCCTGAGTGATTGTGTT…
Y22G	ATGAACATTCAGATCGGTGAACTGGCGAAACGTACTGCATGTCCAGTGGTGACCATTCGCTTTGGCGAGCAAGAAGGTTTGCTGCCGCCCCCAGGACGTTCCCGTGGTAATTTCCGCTTATACGGGGAAGAGCATGTTGAGCGTTTGCAATTTATCCGCCATTGCCGCTCACTTGACATGCCCTTATCCGATGTCCGCACATTGCTGTCATACCGCAAGCGTCCTGATCAAGATTGCGGGGAGGTGAACATGCTTCTGGATGAGCATATTCGTCAAGTAGAGAGTCGTATTGGCGCTCTGTTAGAGTTAAAACATCACTTGGTCGAGCTGCGCGAAGCATGCTCAGGGGCTCGCCCTGCACAAAGCTGCGGAATCCTTCAGGGCCTGAGTGATTGTGTT…
Y22I	ATGAACATTCAGATCGGTGAACTGGCGAAACGTACTGCATGTCCAGTGGTGACCATTCGCTTTATCGAGCAAGAAGGTTTGCTGCCGCCCCCAGGACGTTCCCGTGGTAATTTCCGCTTATACGGGGAAGAGCATGTTGAGCGTTTGCAATTTATCCGCCATTGCCGCTCACTTGACATGCCCTTATCCGATGTCCGCACATTGCTGTCATACCGCAAGCGTCCTGATCAAGATTGCGGGGAGGTGAACATGCTTCTGGATGAGCATATTCGTCAAGTAGAGAGTCGTATTGGCGCTCTGTTAGAGTTAAAACATCACTTGGTCGAGCTGCGCGAAGCATGCTCAGGGGCTCGCCCTGCACAAAGCTGCGGAATCCTTCAGGGCCTGAGTGATTGTGTT…
Y22L	ATGAACATTCAGATCGGTGAACTGGCGAAACGTACTGCATGTCCAGTGGTGACCATTCGCTTTCTTGAGCAAGAAGGTTTGCTGCCGCCCCCAGGACGTTCCCGTGGTAATTTCCGCTTATACGGGGAAGAGCATGTTGAGCGTTTGCAATTTATCCGCCATTGCCGCTCACTTGACATGCCCTTATCCGATGTCCGCACATTGCTGTCATACCGCAAGCGTCCTGATCAAGATTGCGGGGAGGTGAACATGCTTCTGGATGAGCATATTCGTCAAGTAGAGAGTCGTATTGGCGCTCTGTTAGAGTTAAAACATCACTTGGTCGAGCTGCGCGAAGCATGCTCAGGGGCTCGCCCTGCACAAAGCTGCGGAATCCTTCAGGGCCTGAGTGATTGTGTT…
Y22P	ATGAACATTCAGATCGGTGAACTGGCGAAACGTACTGCATGTCCAGTGGTGACCATTCGCTTTCCAGAGCAAGAAGGTTTGCTGCCGCCCCCAGGACGTTCCCGTGGTAATTTCCGCTTATACGGGGAAGAGCATGTTGAGCGTTTGCAATTTATCCGCCATTGCCGCTCACTTGACATGCCCTTATCCGATGTCCGCACATTGCTGTCATACCGCAAGCGTCCTGATCAAGATTGCGGGGAGGTGAACATGCTTCTGGATGAGCATATTCGTCAAGTAGAGAGTCGTATTGGCGCTCTGTTAGAGTTAAAACATCACTTGGTCGAGCTGCGCGAAGCATGCTCAGGGGCTCGCCCTGCACAAAGCTGCGGAATCCTTCAGGGCCTGAGTGATTGTGTT…
Y22V	ATGAACATTCAGATCGGTGAACTGGCGAAACGTACTGCATGTCCAGTGGTGACCATTCGCTTTGTCGAGCAAGAAGGTTTGCTGCCGCCCCCAGGACGTTCCCGTGGTAATTTCCGCTTATACGGGGAAGAGCATGTTGAGCGTTTGCAATTTATCCGCCATTGCCGCTCACTTGACATGCCCTTATCCGATGTCCGCACATTGCTGTCATACCGCAAGCGTCCTGATCAAGATTGCGGGGAGGTGAACATGCTTCTGGATGAGCATATTCGTCAAGTAGAGAGTCGTATTGGCGCTCTGTTAGAGTTAAAACATCACTTGGTCGAGCTGCGCGAAGCATGCTCAGGGGCTCGCCCTGCACAAAGCTGCGGAATCCTTCAGGGCCTGAGTGATTGTGTT…
Y22F	ATGAACATTCAGATCGGTGAACTGGCGAAACGTACTGCATGTCCAGTGGTGACCATTCGCTTTTTTGAGCAAGAAGGTTTGCTGCCGCCCCCAGGACGTTCCCGTGGTAATTTCCGCTTATACGGGGAAGAGCATGTTGAGCGTTTGCAATTTATCCGCCATTGCCGCTCACTTGACATGCCCTTATCCGATGTCCGCACATTGCTGTCATACCGCAAGCGTCCTGATCAAGATTGCGGGGAGGTGAACATGCTTCTGGATGAGCATATTCGTCAAGTAGAGAGTCGTATTGGCGCTCTGTTAGAGTTAAAACATCACTTGGTCGAGCTGCGCGAAGCATGCTCAGGGGCTCGCCCTGCACAAAGCTGCGGAATCCTTCAGGGCCTGAGTGATTGTGTT…
Y22W	ATGAACATTCAGATCGGTGAACTGGCGAAACGTACTGCATGTCCAGTGGTGACCATTCGCTTTTGGGAGCAAGAAGGTTTGCTGCCGCCCCCAGGACGTTCCCGTGGTAATTTCCGCTTATACGGGGAAGAGCATGTTGAGCGTTTGCAATTTATCCGCCATTGCCGCTCACTTGACATGCCCTTATCCGATGTCCGCACATTGCTGTCATACCGCAAGCGTCCTGATCAAGATTGCGGGGAGGTGAACATGCTTCTGGATGAGCATATTCGTCAAGTAGAGAGTCGTATTGGCGCTCTGTTAGAGTTAAAACATCACTTGGTCGAGCTGCGCGAAGCATGCTCAGGGGCTCGCCCTGCACAAAGCTGCGGAATCCTTCAGGGCCTGAGTGATTGTGTT…
Y22Y	ATGAACATTCAGATCGGTGAACTGGCGAAACGTACTGCATGTCCAGTGGTGACCATTCGCTTTTATGAGCAAGAAGGTTTGCTGCCGCCCCCAGGACGTTCCCGTGGTAATTTCCGCTTATACGGGGAAGAGCATGTTGAGCGTTTGCAATTTATCCGCCATTGCCGCTCACTTGACATGCCCTTATCCGATGTCCGCACATTGCTGTCATACCGCAAGCGTCCTGATCAAGATTGCGGGGAGGTGAACATGCTTCTGGATGAGCATATTCGTCAAGTAGAGAGTCGTATTGGCGCTCTGTTAGAGTTAAAACATCACTTGGTCGAGCTGCGCGAAGCATGCTCAGGGGCTCGCCCTGCACAAAGCTGCGGAATCCTTCAGGGCCTGAGTGATTGTGTT…
Y22D	ATGAACATTCAGATCGGTGAACTGGCGAAACGTACTGCATGTCCAGTGGTGACCATTCGCTTTGATGAGCAAGAAGGTTTGCTGCCGCCCCCAGGACGTTCCCGTGGTAATTTCCGCTTATACGGGGAAGAGCATGTTGAGCGTTTGCAATTTATCCGCCATTGCCGCTCACTTGACATGCCCTTATCCGATGTCCGCACATTGCTGTCATACCGCAAGCGTCCTGATCAAGATTGCGGGGAGGTGAACATGCTTCTGGATGAGCATATTCGTCAAGTAGAGAGTCGTATTGGCGCTCTGTTAGAGTTAAAACATCACTTGGTCGAGCTGCGCGAAGCATGCTCAGGGGCTCGCCCTGCACAAAGCTGCGGAATCCTTCAGGGCCTGAGTGATTGTGTT…
Y22E	ATGAACATTCAGATCGGTGAACTGGCGAAACGTACTGCATGTCCAGTGGTGACCATTCGCTTTGAAGAGCAAGAAGGTTTGCTGCCGCCCCCAGGACGTTCCCGTGGTAATTTCCGCTTATACGGGGAAGAGCATGTTGAGCGTTTGCAATTTATCCGCCATTGCCGCTCACTTGACATGCCCTTATCCGATGTCCGCACATTGCTGTCATACCGCAAGCGTCCTGATCAAGATTGCGGGGAGGTGAACATGCTTCTGGATGAGCATATTCGTCAAGTAGAGAGTCGTATTGGCGCTCTGTTAGAGTTAAAACATCACTTGGTCGAGCTGCGCGAAGCATGCTCAGGGGCTCGCCCTGCACAAAGCTGCGGAATCCTTCAGGGCCTGAGTGATTGTGTT…
Y22R	ATGAACATTCAGATCGGTGAACTGGCGAAACGTACTGCATGTCCAGTGGTGACCATTCGCTTTCGGGAGCAAGAAGGTTTGCTGCCGCCCCCAGGACGTTCCCGTGGTAATTTCCGCTTATACGGGGAAGAGCATGTTGAGCGTTTGCAATTTATCCGCCATTGCCGCTCACTTGACATGCCCTTATCCGATGTCCGCACATTGCTGTCATACCGCAAGCGTCCTGATCAAGATTGCGGGGAGGTGAACATGCTTCTGGATGAGCATATTCGTCAAGTAGAGAGTCGTATTGGCGCTCTGTTAGAGTTAAAACATCACTTGGTCGAGCTGCGCGAAGCATGCTCAGGGGCTCGCCCTGCACAAAGCTGCGGAATCCTTCAGGGCCTGAGTGATTGTGTT…
Y22H	ATGAACATTCAGATCGGTGAACTGGCGAAACGTACTGCATGTCCAGTGGTGACCATTCGCTTTCACGAGCAAGAAGGTTTGCTGCCGCCCCCAGGACGTTCCCGTGGTAATTTCCGCTTATACGGGGAAGAGCATGTTGAGCGTTTGCAATTTATCCGCCATTGCCGCTCACTTGACATGCCCTTATCCGATGTCCGCACATTGCTGTCATACCGCAAGCGTCCTGATCAAGATTGCGGGGAGGTGAACATGCTTCTGGATGAGCATATTCGTCAAGTAGAGAGTCGTATTGGCGCTCTGTTAGAGTTAAAACATCACTTGGTCGAGCTGCGCGAAGCATGCTCAGGGGCTCGCCCTGCACAAAGCTGCGGAATCCTTCAGGGCCTGAGTGATTGTGTT…
Y22K	ATGAACATTCAGATCGGTGAACTGGCGAAACGTACTGCATGTCCAGTGGTGACCATTCGCTTTAAGGAGCAAGAAGGTTTGCTGCCGCCCCCAGGACGTTCCCGTGGTAATTTCCGCTTATACGGGGAAGAGCATGTTGAGCGTTTGCAATTTATCCGCCATTGCCGCTCACTTGACATGCCCTTATCCGATGTCCGCACATTGCTGTCATACCGCAAGCGTCCTGATCAAGATTGCGGGGAGGTGAACATGCTTCTGGATGAGCATATTCGTCAAGTAGAGAGTCGTATTGGCGCTCTGTTAGAGTTAAAACATCACTTGGTCGAGCTGCGCGAAGCATGCTCAGGGGCTCGCCCTGCACAAAGCTGCGGAATCCTTCAGGGCCTGAGTGATTGTGTT…
Y22S	ATGAACATTCAGATCGGTGAACTGGCGAAACGTACTGCATGTCCAGTGGTGACCATTCGCTTTTCAGAGCAAGAAGGTTTGCTGCCGCCCCCAGGACGTTCCCGTGGTAATTTCCGCTTATACGGGGAAGAGCATGTTGAGCGTTTGCAATTTATCCGCCATTGCCGCTCACTTGACATGCCCTTATCCGATGTCCGCACATTGCTGTCATACCGCAAGCGTCCTGATCAAGATTGCGGGGAGGTGAACATGCTTCTGGATGAGCATATTCGTCAAGTAGAGAGTCGTATTGGCGCTCTGTTAGAGTTAAAACATCACTTGGTCGAGCTGCGCGAAGCATGCTCAGGGGCTCGCCCTGCACAAAGCTGCGGAATCCTTCAGGGCCTGAGTGATTGTGTT…
Y22T	ATGAACATTCAGATCGGTGAACTGGCGAAACGTACTGCATGTCCAGTGGTGACCATTCGCTTTACTGAGCAAGAAGGTTTGCTGCCGCCCCCAGGACGTTCCCGTGGTAATTTCCGCTTATACGGGGAAGAGCATGTTGAGCGTTTGCAATTTATCCGCCATTGCCGCTCACTTGACATGCCCTTATCCGATGTCCGCACATTGCTGTCATACCGCAAGCGTCCTGATCAAGATTGCGGGGAGGTGAACATGCTTCTGGATGAGCATATTCGTCAAGTAGAGAGTCGTATTGGCGCTCTGTTAGAGTTAAAACATCACTTGGTCGAGCTGCGCGAAGCATGCTCAGGGGCTCGCCCTGCACAAAGCTGCGGAATCCTTCAGGGCCTGAGTGATTGTGTT…
Y22C	ATGAACATTCAGATCGGTGAACTGGCGAAACGTACTGCATGTCCAGTGGTGACCATTCGCTTTTGTGAGCAAGAAGGTTTGCTGCCGCCCCCAGGACGTTCCCGTGGTAATTTCCGCTTATACGGGGAAGAGCATGTTGAGCGTTTGCAATTTATCCGCCATTGCCGCTCACTTGACATGCCCTTATCCGATGTCCGCACATTGCTGTCATACCGCAAGCGTCCTGATCAAGATTGCGGGGAGGTGAACATGCTTCTGGATGAGCATATTCGTCAAGTAGAGAGTCGTATTGGCGCTCTGTTAGAGTTAAAACATCACTTGGTCGAGCTGCGCGAAGCATGCTCAGGGGCTCGCCCTGCACAAAGCTGCGGAATCCTTCAGGGCCTGAGTGATTGTGTT…
Y22M	ATGAACATTCAGATCGGTGAACTGGCGAAACGTACTGCATGTCCAGTGGTGACCATTCGCTTTATGGAGCAAGAAGGTTTGCTGCCGCCCCCAGGACGTTCCCGTGGTAATTTCCGCTTATACGGGGAAGAGCATGTTGAGCGTTTGCAATTTATCCGCCATTGCCGCTCACTTGACATGCCCTTATCCGATGTCCGCACATTGCTGTCATACCGCAAGCGTCCTGATCAAGATTGCGGGGAGGTGAACATGCTTCTGGATGAGCATATTCGTCAAGTAGAGAGTCGTATTGGCGCTCTGTTAGAGTTAAAACATCACTTGGTCGAGCTGCGCGAAGCATGCTCAGGGGCTCGCCCTGCACAAAGCTGCGGAATCCTTCAGGGCCTGAGTGATTGTGTT…
Y22N	ATGAACATTCAGATCGGTGAACTGGCGAAACGTACTGCATGTCCAGTGGTGACCATTCGCTTTAATGAGCAAGAAGGTTTGCTGCCGCCCCCAGGACGTTCCCGTGGTAATTTCCGCTTATACGGGGAAGAGCATGTTGAGCGTTTGCAATTTATCCGCCATTGCCGCTCACTTGACATGCCCTTATCCGATGTCCGCACATTGCTGTCATACCGCAAGCGTCCTGATCAAGATTGCGGGGAGGTGAACATGCTTCTGGATGAGCATATTCGTCAAGTAGAGAGTCGTATTGGCGCTCTGTTAGAGTTAAAACATCACTTGGTCGAGCTGCGCGAAGCATGCTCAGGGGCTCGCCCTGCACAAAGCTGCGGAATCCTTCAGGGCCTGAGTGATTGTGTT…
Y22Q	ATGAACATTCAGATCGGTGAACTGGCGAAACGTACTGCATGTCCAGTGGTGACCATTCGCTTTCAAGAGCAAGAAGGTTTGCTGCCGCCCCCAGGACGTTCCCGTGGTAATTTCCGCTTATACGGGGAAGAGCATGTTGAGCGTTTGCAATTTATCCGCCATTGCCGCTCACTTGACATGCCCTTATCCGATGTCCGCACATTGCTGTCATACCGCAAGCGTCCTGATCAAGATTGCGGGGAGGTGAACATGCTTCTGGATGAGCATATTCGTCAAGTAGAGAGTCGTATTGGCGCTCTGTTAGAGTTAAAACATCACTTGGTCGAGCTGCGCGAAGCATGCTCAGGGGCTCGCCCTGCACAAAGCTGCGGAATCCTTCAGGGCCTGAGTGATTGTGTT…
L27G	ATGAACATTCAGATCGGTGAACTGGCGAAACGTACTGCATGTCCAGTGGTGACCATTCGCTTTTATGAGCAAGAAGGTGGCCTGCCGCCCCCAGGACGTTCCCGTGGTAATTTCCGCTTATACGGGGAAGAGCATGTTGAGCGTTTGCAATTTATCCGCCATTGCCGCTCACTTGACATGCCCTTATCCGATGTCCGCACATTGCTGTCATACCGCAAGCGTCCTGATCAAGATTGCGGGGAGGTGAACATGCTTCTGGATGAGCATATTCGTCAAGTAGAGAGTCGTATTGGCGCTCTGTTAGAGTTAAAACATCACTTGGTCGAGCTGCGCGAAGCATGCTCAGGGGCTCGCCCTGCACAAAGCTGCGGAATCCTTCAGGGCCTGAGTGATTGTGTT…
L27I	ATGAACATTCAGATCGGTGAACTGGCGAAACGTACTGCATGTCCAGTGGTGACCATTCGCTTTTATGAGCAAGAAGGTATCCTGCCGCCCCCAGGACGTTCCCGTGGTAATTTCCGCTTATACGGGGAAGAGCATGTTGAGCGTTTGCAATTTATCCGCCATTGCCGCTCACTTGACATGCCCTTATCCGATGTCCGCACATTGCTGTCATACCGCAAGCGTCCTGATCAAGATTGCGGGGAGGTGAACATGCTTCTGGATGAGCATATTCGTCAAGTAGAGAGTCGTATTGGCGCTCTGTTAGAGTTAAAACATCACTTGGTCGAGCTGCGCGAAGCATGCTCAGGGGCTCGCCCTGCACAAAGCTGCGGAATCCTTCAGGGCCTGAGTGATTGTGTT…
L27L	ATGAACATTCAGATCGGTGAACTGGCGAAACGTACTGCATGTCCAGTGGTGACCATTCGCTTTTATGAGCAAGAAGGTCTTCTGCCGCCCCCAGGACGTTCCCGTGGTAATTTCCGCTTATACGGGGAAGAGCATGTTGAGCGTTTGCAATTTATCCGCCATTGCCGCTCACTTGACATGCCCTTATCCGATGTCCGCACATTGCTGTCATACCGCAAGCGTCCTGATCAAGATTGCGGGGAGGTGAACATGCTTCTGGATGAGCATATTCGTCAAGTAGAGAGTCGTATTGGCGCTCTGTTAGAGTTAAAACATCACTTGGTCGAGCTGCGCGAAGCATGCTCAGGGGCTCGCCCTGCACAAAGCTGCGGAATCCTTCAGGGCCTGAGTGATTGTGTT…
L27P	ATGAACATTCAGATCGGTGAACTGGCGAAACGTACTGCATGTCCAGTGGTGACCATTCGCTTTTATGAGCAAGAAGGTCCACTGCCGCCCCCAGGACGTTCCCGTGGTAATTTCCGCTTATACGGGGAAGAGCATGTTGAGCGTTTGCAATTTATCCGCCATTGCCGCTCACTTGACATGCCCTTATCCGATGTCCGCACATTGCTGTCATACCGCAAGCGTCCTGATCAAGATTGCGGGGAGGTGAACATGCTTCTGGATGAGCATATTCGTCAAGTAGAGAGTCGTATTGGCGCTCTGTTAGAGTTAAAACATCACTTGGTCGAGCTGCGCGAAGCATGCTCAGGGGCTCGCCCTGCACAAAGCTGCGGAATCCTTCAGGGCCTGAGTGATTGTGTT…
L27V	ATGAACATTCAGATCGGTGAACTGGCGAAACGTACTGCATGTCCAGTGGTGACCATTCGCTTTTATGAGCAAGAAGGTGTCCTGCCGCCCCCAGGACGTTCCCGTGGTAATTTCCGCTTATACGGGGAAGAGCATGTTGAGCGTTTGCAATTTATCCGCCATTGCCGCTCACTTGACATGCCCTTATCCGATGTCCGCACATTGCTGTCATACCGCAAGCGTCCTGATCAAGATTGCGGGGAGGTGAACATGCTTCTGGATGAGCATATTCGTCAAGTAGAGAGTCGTATTGGCGCTCTGTTAGAGTTAAAACATCACTTGGTCGAGCTGCGCGAAGCATGCTCAGGGGCTCGCCCTGCACAAAGCTGCGGAATCCTTCAGGGCCTGAGTGATTGTGTT…
L27F	ATGAACATTCAGATCGGTGAACTGGCGAAACGTACTGCATGTCCAGTGGTGACCATTCGCTTTTATGAGCAAGAAGGTTTTCTGCCGCCCCCAGGACGTTCCCGTGGTAATTTCCGCTTATACGGGGAAGAGCATGTTGAGCGTTTGCAATTTATCCGCCATTGCCGCTCACTTGACATGCCCTTATCCGATGTCCGCACATTGCTGTCATACCGCAAGCGTCCTGATCAAGATTGCGGGGAGGTGAACATGCTTCTGGATGAGCATATTCGTCAAGTAGAGAGTCGTATTGGCGCTCTGTTAGAGTTAAAACATCACTTGGTCGAGCTGCGCGAAGCATGCTCAGGGGCTCGCCCTGCACAAAGCTGCGGAATCCTTCAGGGCCTGAGTGATTGTGTT…
L27W	ATGAACATTCAGATCGGTGAACTGGCGAAACGTACTGCATGTCCAGTGGTGACCATTCGCTTTTATGAGCAAGAAGGTTGGCTGCCGCCCCCAGGACGTTCCCGTGGTAATTTCCGCTTATACGGGGAAGAGCATGTTGAGCGTTTGCAATTTATCCGCCATTGCCGCTCACTTGACATGCCCTTATCCGATGTCCGCACATTGCTGTCATACCGCAAGCGTCCTGATCAAGATTGCGGGGAGGTGAACATGCTTCTGGATGAGCATATTCGTCAAGTAGAGAGTCGTATTGGCGCTCTGTTAGAGTTAAAACATCACTTGGTCGAGCTGCGCGAAGCATGCTCAGGGGCTCGCCCTGCACAAAGCTGCGGAATCCTTCAGGGCCTGAGTGATTGTGTT…
L27Y	ATGAACATTCAGATCGGTGAACTGGCGAAACGTACTGCATGTCCAGTGGTGACCATTCGCTTTTATGAGCAAGAAGGTTATCTGCCGCCCCCAGGACGTTCCCGTGGTAATTTCCGCTTATACGGGGAAGAGCATGTTGAGCGTTTGCAATTTATCCGCCATTGCCGCTCACTTGACATGCCCTTATCCGATGTCCGCACATTGCTGTCATACCGCAAGCGTCCTGATCAAGATTGCGGGGAGGTGAACATGCTTCTGGATGAGCATATTCGTCAAGTAGAGAGTCGTATTGGCGCTCTGTTAGAGTTAAAACATCACTTGGTCGAGCTGCGCGAAGCATGCTCAGGGGCTCGCCCTGCACAAAGCTGCGGAATCCTTCAGGGCCTGAGTGATTGTGTT…
L27D	ATGAACATTCAGATCGGTGAACTGGCGAAACGTACTGCATGTCCAGTGGTGACCATTCGCTTTTATGAGCAAGAAGGTGATCTGCCGCCCCCAGGACGTTCCCGTGGTAATTTCCGCTTATACGGGGAAGAGCATGTTGAGCGTTTGCAATTTATCCGCCATTGCCGCTCACTTGACATGCCCTTATCCGATGTCCGCACATTGCTGTCATACCGCAAGCGTCCTGATCAAGATTGCGGGGAGGTGAACATGCTTCTGGATGAGCATATTCGTCAAGTAGAGAGTCGTATTGGCGCTCTGTTAGAGTTAAAACATCACTTGGTCGAGCTGCGCGAAGCATGCTCAGGGGCTCGCCCTGCACAAAGCTGCGGAATCCTTCAGGGCCTGAGTGATTGTGTT…
L27E	ATGAACATTCAGATCGGTGAACTGGCGAAACGTACTGCATGTCCAGTGGTGACCATTCGCTTTTATGAGCAAGAAGGTGAACTGCCGCCCCCAGGACGTTCCCGTGGTAATTTCCGCTTATACGGGGAAGAGCATGTTGAGCGTTTGCAATTTATCCGCCATTGCCGCTCACTTGACATGCCCTTATCCGATGTCCGCACATTGCTGTCATACCGCAAGCGTCCTGATCAAGATTGCGGGGAGGTGAACATGCTTCTGGATGAGCATATTCGTCAAGTAGAGAGTCGTATTGGCGCTCTGTTAGAGTTAAAACATCACTTGGTCGAGCTGCGCGAAGCATGCTCAGGGGCTCGCCCTGCACAAAGCTGCGGAATCCTTCAGGGCCTGAGTGATTGTGTT…
L27R	ATGAACATTCAGATCGGTGAACTGGCGAAACGTACTGCATGTCCAGTGGTGACCATTCGCTTTTATGAGCAAGAAGGTCGGCTGCCGCCCCCAGGACGTTCCCGTGGTAATTTCCGCTTATACGGGGAAGAGCATGTTGAGCGTTTGCAATTTATCCGCCATTGCCGCTCACTTGACATGCCCTTATCCGATGTCCGCACATTGCTGTCATACCGCAAGCGTCCTGATCAAGATTGCGGGGAGGTGAACATGCTTCTGGATGAGCATATTCGTCAAGTAGAGAGTCGTATTGGCGCTCTGTTAGAGTTAAAACATCACTTGGTCGAGCTGCGCGAAGCATGCTCAGGGGCTCGCCCTGCACAAAGCTGCGGAATCCTTCAGGGCCTGAGTGATTGTGTT…
L27H	ATGAACATTCAGATCGGTGAACTGGCGAAACGTACTGCATGTCCAGTGGTGACCATTCGCTTTTATGAGCAAGAAGGTCACCTGCCGCCCCCAGGACGTTCCCGTGGTAATTTCCGCTTATACGGGGAAGAGCATGTTGAGCGTTTGCAATTTATCCGCCATTGCCGCTCACTTGACATGCCCTTATCCGATGTCCGCACATTGCTGTCATACCGCAAGCGTCCTGATCAAGATTGCGGGGAGGTGAACATGCTTCTGGATGAGCATATTCGTCAAGTAGAGAGTCGTATTGGCGCTCTGTTAGAGTTAAAACATCACTTGGTCGAGCTGCGCGAAGCATGCTCAGGGGCTCGCCCTGCACAAAGCTGCGGAATCCTTCAGGGCCTGAGTGATTGTGTT…
L27K	ATGAACATTCAGATCGGTGAACTGGCGAAACGTACTGCATGTCCAGTGGTGACCATTCGCTTTTATGAGCAAGAAGGTAAGCTGCCGCCCCCAGGACGTTCCCGTGGTAATTTCCGCTTATACGGGGAAGAGCATGTTGAGCGTTTGCAATTTATCCGCCATTGCCGCTCACTTGACATGCCCTTATCCGATGTCCGCACATTGCTGTCATACCGCAAGCGTCCTGATCAAGATTGCGGGGAGGTGAACATGCTTCTGGATGAGCATATTCGTCAAGTAGAGAGTCGTATTGGCGCTCTGTTAGAGTTAAAACATCACTTGGTCGAGCTGCGCGAAGCATGCTCAGGGGCTCGCCCTGCACAAAGCTGCGGAATCCTTCAGGGCCTGAGTGATTGTGTT…
L27S	ATGAACATTCAGATCGGTGAACTGGCGAAACGTACTGCATGTCCAGTGGTGACCATTCGCTTTTATGAGCAAGAAGGTTCACTGCCGCCCCCAGGACGTTCCCGTGGTAATTTCCGCTTATACGGGGAAGAGCATGTTGAGCGTTTGCAATTTATCCGCCATTGCCGCTCACTTGACATGCCCTTATCCGATGTCCGCACATTGCTGTCATACCGCAAGCGTCCTGATCAAGATTGCGGGGAGGTGAACATGCTTCTGGATGAGCATATTCGTCAAGTAGAGAGTCGTATTGGCGCTCTGTTAGAGTTAAAACATCACTTGGTCGAGCTGCGCGAAGCATGCTCAGGGGCTCGCCCTGCACAAAGCTGCGGAATCCTTCAGGGCCTGAGTGATTGTGTT…
L27T	ATGAACATTCAGATCGGTGAACTGGCGAAACGTACTGCATGTCCAGTGGTGACCATTCGCTTTTATGAGCAAGAAGGTACTCTGCCGCCCCCAGGACGTTCCCGTGGTAATTTCCGCTTATACGGGGAAGAGCATGTTGAGCGTTTGCAATTTATCCGCCATTGCCGCTCACTTGACATGCCCTTATCCGATGTCCGCACATTGCTGTCATACCGCAAGCGTCCTGATCAAGATTGCGGGGAGGTGAACATGCTTCTGGATGAGCATATTCGTCAAGTAGAGAGTCGTATTGGCGCTCTGTTAGAGTTAAAACATCACTTGGTCGAGCTGCGCGAAGCATGCTCAGGGGCTCGCCCTGCACAAAGCTGCGGAATCCTTCAGGGCCTGAGTGATTGTGTT…
L27C	ATGAACATTCAGATCGGTGAACTGGCGAAACGTACTGCATGTCCAGTGGTGACCATTCGCTTTTATGAGCAAGAAGGTTGTCTGCCGCCCCCAGGACGTTCCCGTGGTAATTTCCGCTTATACGGGGAAGAGCATGTTGAGCGTTTGCAATTTATCCGCCATTGCCGCTCACTTGACATGCCCTTATCCGATGTCCGCACATTGCTGTCATACCGCAAGCGTCCTGATCAAGATTGCGGGGAGGTGAACATGCTTCTGGATGAGCATATTCGTCAAGTAGAGAGTCGTATTGGCGCTCTGTTAGAGTTAAAACATCACTTGGTCGAGCTGCGCGAAGCATGCTCAGGGGCTCGCCCTGCACAAAGCTGCGGAATCCTTCAGGGCCTGAGTGATTGTGTT…
L27M	ATGAACATTCAGATCGGTGAACTGGCGAAACGTACTGCATGTCCAGTGGTGACCATTCGCTTTTATGAGCAAGAAGGTATGCTGCCGCCCCCAGGACGTTCCCGTGGTAATTTCCGCTTATACGGGGAAGAGCATGTTGAGCGTTTGCAATTTATCCGCCATTGCCGCTCACTTGACATGCCCTTATCCGATGTCCGCACATTGCTGTCATACCGCAAGCGTCCTGATCAAGATTGCGGGGAGGTGAACATGCTTCTGGATGAGCATATTCGTCAAGTAGAGAGTCGTATTGGCGCTCTGTTAGAGTTAAAACATCACTTGGTCGAGCTGCGCGAAGCATGCTCAGGGGCTCGCCCTGCACAAAGCTGCGGAATCCTTCAGGGCCTGAGTGATTGTGTT…
L27N	ATGAACATTCAGATCGGTGAACTGGCGAAACGTACTGCATGTCCAGTGGTGACCATTCGCTTTTATGAGCAAGAAGGTAATCTGCCGCCCCCAGGACGTTCCCGTGGTAATTTCCGCTTATACGGGGAAGAGCATGTTGAGCGTTTGCAATTTATCCGCCATTGCCGCTCACTTGACATGCCCTTATCCGATGTCCGCACATTGCTGTCATACCGCAAGCGTCCTGATCAAGATTGCGGGGAGGTGAACATGCTTCTGGATGAGCATATTCGTCAAGTAGAGAGTCGTATTGGCGCTCTGTTAGAGTTAAAACATCACTTGGTCGAGCTGCGCGAAGCATGCTCAGGGGCTCGCCCTGCACAAAGCTGCGGAATCCTTCAGGGCCTGAGTGATTGTGTT…
L27Q	ATGAACATTCAGATCGGTGAACTGGCGAAACGTACTGCATGTCCAGTGGTGACCATTCGCTTTTATGAGCAAGAAGGTCAACTGCCGCCCCCAGGACGTTCCCGTGGTAATTTCCGCTTATACGGGGAAGAGCATGTTGAGCGTTTGCAATTTATCCGCCATTGCCGCTCACTTGACATGCCCTTATCCGATGTCCGCACATTGCTGTCATACCGCAAGCGTCCTGATCAAGATTGCGGGGAGGTGAACATGCTTCTGGATGAGCATATTCGTCAAGTAGAGAGTCGTATTGGCGCTCTGTTAGAGTTAAAACATCACTTGGTCGAGCTGCGCGAAGCATGCTCAGGGGCTCGCCCTGCACAAAGCTGCGGAATCCTTCAGGGCCTGAGTGATTGTGTT…
L28G	ATGAACATTCAGATCGGTGAACTGGCGAAACGTACTGCATGTCCAGTGGTGACCATTCGCTTTTATGAGCAAGAAGGTTTGGGCCCGCCCCCAGGACGTTCCCGTGGTAATTTCCGCTTATACGGGGAAGAGCATGTTGAGCGTTTGCAATTTATCCGCCATTGCCGCTCACTTGACATGCCCTTATCCGATGTCCGCACATTGCTGTCATACCGCAAGCGTCCTGATCAAGATTGCGGGGAGGTGAACATGCTTCTGGATGAGCATATTCGTCAAGTAGAGAGTCGTATTGGCGCTCTGTTAGAGTTAAAACATCACTTGGTCGAGCTGCGCGAAGCATGCTCAGGGGCTCGCCCTGCACAAAGCTGCGGAATCCTTCAGGGCCTGAGTGATTGTGTT…
L28I	ATGAACATTCAGATCGGTGAACTGGCGAAACGTACTGCATGTCCAGTGGTGACCATTCGCTTTTATGAGCAAGAAGGTTTGATCCCGCCCCCAGGACGTTCCCGTGGTAATTTCCGCTTATACGGGGAAGAGCATGTTGAGCGTTTGCAATTTATCCGCCATTGCCGCTCACTTGACATGCCCTTATCCGATGTCCGCACATTGCTGTCATACCGCAAGCGTCCTGATCAAGATTGCGGGGAGGTGAACATGCTTCTGGATGAGCATATTCGTCAAGTAGAGAGTCGTATTGGCGCTCTGTTAGAGTTAAAACATCACTTGGTCGAGCTGCGCGAAGCATGCTCAGGGGCTCGCCCTGCACAAAGCTGCGGAATCCTTCAGGGCCTGAGTGATTGTGTT…
L28L	ATGAACATTCAGATCGGTGAACTGGCGAAACGTACTGCATGTCCAGTGGTGACCATTCGCTTTTATGAGCAAGAAGGTTTGCTTCCGCCCCCAGGACGTTCCCGTGGTAATTTCCGCTTATACGGGGAAGAGCATGTTGAGCGTTTGCAATTTATCCGCCATTGCCGCTCACTTGACATGCCCTTATCCGATGTCCGCACATTGCTGTCATACCGCAAGCGTCCTGATCAAGATTGCGGGGAGGTGAACATGCTTCTGGATGAGCATATTCGTCAAGTAGAGAGTCGTATTGGCGCTCTGTTAGAGTTAAAACATCACTTGGTCGAGCTGCGCGAAGCATGCTCAGGGGCTCGCCCTGCACAAAGCTGCGGAATCCTTCAGGGCCTGAGTGATTGTGTT…
L28P	ATGAACATTCAGATCGGTGAACTGGCGAAACGTACTGCATGTCCAGTGGTGACCATTCGCTTTTATGAGCAAGAAGGTTTGCCACCGCCCCCAGGACGTTCCCGTGGTAATTTCCGCTTATACGGGGAAGAGCATGTTGAGCGTTTGCAATTTATCCGCCATTGCCGCTCACTTGACATGCCCTTATCCGATGTCCGCACATTGCTGTCATACCGCAAGCGTCCTGATCAAGATTGCGGGGAGGTGAACATGCTTCTGGATGAGCATATTCGTCAAGTAGAGAGTCGTATTGGCGCTCTGTTAGAGTTAAAACATCACTTGGTCGAGCTGCGCGAAGCATGCTCAGGGGCTCGCCCTGCACAAAGCTGCGGAATCCTTCAGGGCCTGAGTGATTGTGTT…
L28V	ATGAACATTCAGATCGGTGAACTGGCGAAACGTACTGCATGTCCAGTGGTGACCATTCGCTTTTATGAGCAAGAAGGTTTGGTCCCGCCCCCAGGACGTTCCCGTGGTAATTTCCGCTTATACGGGGAAGAGCATGTTGAGCGTTTGCAATTTATCCGCCATTGCCGCTCACTTGACATGCCCTTATCCGATGTCCGCACATTGCTGTCATACCGCAAGCGTCCTGATCAAGATTGCGGGGAGGTGAACATGCTTCTGGATGAGCATATTCGTCAAGTAGAGAGTCGTATTGGCGCTCTGTTAGAGTTAAAACATCACTTGGTCGAGCTGCGCGAAGCATGCTCAGGGGCTCGCCCTGCACAAAGCTGCGGAATCCTTCAGGGCCTGAGTGATTGTGTT…
L28F	ATGAACATTCAGATCGGTGAACTGGCGAAACGTACTGCATGTCCAGTGGTGACCATTCGCTTTTATGAGCAAGAAGGTTTGTTTCCGCCCCCAGGACGTTCCCGTGGTAATTTCCGCTTATACGGGGAAGAGCATGTTGAGCGTTTGCAATTTATCCGCCATTGCCGCTCACTTGACATGCCCTTATCCGATGTCCGCACATTGCTGTCATACCGCAAGCGTCCTGATCAAGATTGCGGGGAGGTGAACATGCTTCTGGATGAGCATATTCGTCAAGTAGAGAGTCGTATTGGCGCTCTGTTAGAGTTAAAACATCACTTGGTCGAGCTGCGCGAAGCATGCTCAGGGGCTCGCCCTGCACAAAGCTGCGGAATCCTTCAGGGCCTGAGTGATTGTGTT…
L28W	ATGAACATTCAGATCGGTGAACTGGCGAAACGTACTGCATGTCCAGTGGTGACCATTCGCTTTTATGAGCAAGAAGGTTTGTGGCCGCCCCCAGGACGTTCCCGTGGTAATTTCCGCTTATACGGGGAAGAGCATGTTGAGCGTTTGCAATTTATCCGCCATTGCCGCTCACTTGACATGCCCTTATCCGATGTCCGCACATTGCTGTCATACCGCAAGCGTCCTGATCAAGATTGCGGGGAGGTGAACATGCTTCTGGATGAGCATATTCGTCAAGTAGAGAGTCGTATTGGCGCTCTGTTAGAGTTAAAACATCACTTGGTCGAGCTGCGCGAAGCATGCTCAGGGGCTCGCCCTGCACAAAGCTGCGGAATCCTTCAGGGCCTGAGTGATTGTGTT…
L28Y	ATGAACATTCAGATCGGTGAACTGGCGAAACGTACTGCATGTCCAGTGGTGACCATTCGCTTTTATGAGCAAGAAGGTTTGTATCCGCCCCCAGGACGTTCCCGTGGTAATTTCCGCTTATACGGGGAAGAGCATGTTGAGCGTTTGCAATTTATCCGCCATTGCCGCTCACTTGACATGCCCTTATCCGATGTCCGCACATTGCTGTCATACCGCAAGCGTCCTGATCAAGATTGCGGGGAGGTGAACATGCTTCTGGATGAGCATATTCGTCAAGTAGAGAGTCGTATTGGCGCTCTGTTAGAGTTAAAACATCACTTGGTCGAGCTGCGCGAAGCATGCTCAGGGGCTCGCCCTGCACAAAGCTGCGGAATCCTTCAGGGCCTGAGTGATTGTGTT…
L28D	ATGAACATTCAGATCGGTGAACTGGCGAAACGTACTGCATGTCCAGTGGTGACCATTCGCTTTTATGAGCAAGAAGGTTTGGATCCGCCCCCAGGACGTTCCCGTGGTAATTTCCGCTTATACGGGGAAGAGCATGTTGAGCGTTTGCAATTTATCCGCCATTGCCGCTCACTTGACATGCCCTTATCCGATGTCCGCACATTGCTGTCATACCGCAAGCGTCCTGATCAAGATTGCGGGGAGGTGAACATGCTTCTGGATGAGCATATTCGTCAAGTAGAGAGTCGTATTGGCGCTCTGTTAGAGTTAAAACATCACTTGGTCGAGCTGCGCGAAGCATGCTCAGGGGCTCGCCCTGCACAAAGCTGCGGAATCCTTCAGGGCCTGAGTGATTGTGTT…
L28E	ATGAACATTCAGATCGGTGAACTGGCGAAACGTACTGCATGTCCAGTGGTGACCATTCGCTTTTATGAGCAAGAAGGTTTGGAACCGCCCCCAGGACGTTCCCGTGGTAATTTCCGCTTATACGGGGAAGAGCATGTTGAGCGTTTGCAATTTATCCGCCATTGCCGCTCACTTGACATGCCCTTATCCGATGTCCGCACATTGCTGTCATACCGCAAGCGTCCTGATCAAGATTGCGGGGAGGTGAACATGCTTCTGGATGAGCATATTCGTCAAGTAGAGAGTCGTATTGGCGCTCTGTTAGAGTTAAAACATCACTTGGTCGAGCTGCGCGAAGCATGCTCAGGGGCTCGCCCTGCACAAAGCTGCGGAATCCTTCAGGGCCTGAGTGATTGTGTT…
L28R	ATGAACATTCAGATCGGTGAACTGGCGAAACGTACTGCATGTCCAGTGGTGACCATTCGCTTTTATGAGCAAGAAGGTTTGCGGCCGCCCCCAGGACGTTCCCGTGGTAATTTCCGCTTATACGGGGAAGAGCATGTTGAGCGTTTGCAATTTATCCGCCATTGCCGCTCACTTGACATGCCCTTATCCGATGTCCGCACATTGCTGTCATACCGCAAGCGTCCTGATCAAGATTGCGGGGAGGTGAACATGCTTCTGGATGAGCATATTCGTCAAGTAGAGAGTCGTATTGGCGCTCTGTTAGAGTTAAAACATCACTTGGTCGAGCTGCGCGAAGCATGCTCAGGGGCTCGCCCTGCACAAAGCTGCGGAATCCTTCAGGGCCTGAGTGATTGTGTT…
L28H	ATGAACATTCAGATCGGTGAACTGGCGAAACGTACTGCATGTCCAGTGGTGACCATTCGCTTTTATGAGCAAGAAGGTTTGCACCCGCCCCCAGGACGTTCCCGTGGTAATTTCCGCTTATACGGGGAAGAGCATGTTGAGCGTTTGCAATTTATCCGCCATTGCCGCTCACTTGACATGCCCTTATCCGATGTCCGCACATTGCTGTCATACCGCAAGCGTCCTGATCAAGATTGCGGGGAGGTGAACATGCTTCTGGATGAGCATATTCGTCAAGTAGAGAGTCGTATTGGCGCTCTGTTAGAGTTAAAACATCACTTGGTCGAGCTGCGCGAAGCATGCTCAGGGGCTCGCCCTGCACAAAGCTGCGGAATCCTTCAGGGCCTGAGTGATTGTGTT…
L28K	ATGAACATTCAGATCGGTGAACTGGCGAAACGTACTGCATGTCCAGTGGTGACCATTCGCTTTTATGAGCAAGAAGGTTTGAAGCCGCCCCCAGGACGTTCCCGTGGTAATTTCCGCTTATACGGGGAAGAGCATGTTGAGCGTTTGCAATTTATCCGCCATTGCCGCTCACTTGACATGCCCTTATCCGATGTCCGCACATTGCTGTCATACCGCAAGCGTCCTGATCAAGATTGCGGGGAGGTGAACATGCTTCTGGATGAGCATATTCGTCAAGTAGAGAGTCGTATTGGCGCTCTGTTAGAGTTAAAACATCACTTGGTCGAGCTGCGCGAAGCATGCTCAGGGGCTCGCCCTGCACAAAGCTGCGGAATCCTTCAGGGCCTGAGTGATTGTGTT…
L28S	ATGAACATTCAGATCGGTGAACTGGCGAAACGTACTGCATGTCCAGTGGTGACCATTCGCTTTTATGAGCAAGAAGGTTTGTCACCGCCCCCAGGACGTTCCCGTGGTAATTTCCGCTTATACGGGGAAGAGCATGTTGAGCGTTTGCAATTTATCCGCCATTGCCGCTCACTTGACATGCCCTTATCCGATGTCCGCACATTGCTGTCATACCGCAAGCGTCCTGATCAAGATTGCGGGGAGGTGAACATGCTTCTGGATGAGCATATTCGTCAAGTAGAGAGTCGTATTGGCGCTCTGTTAGAGTTAAAACATCACTTGGTCGAGCTGCGCGAAGCATGCTCAGGGGCTCGCCCTGCACAAAGCTGCGGAATCCTTCAGGGCCTGAGTGATTGTGTT…
L28T	ATGAACATTCAGATCGGTGAACTGGCGAAACGTACTGCATGTCCAGTGGTGACCATTCGCTTTTATGAGCAAGAAGGTTTGACTCCGCCCCCAGGACGTTCCCGTGGTAATTTCCGCTTATACGGGGAAGAGCATGTTGAGCGTTTGCAATTTATCCGCCATTGCCGCTCACTTGACATGCCCTTATCCGATGTCCGCACATTGCTGTCATACCGCAAGCGTCCTGATCAAGATTGCGGGGAGGTGAACATGCTTCTGGATGAGCATATTCGTCAAGTAGAGAGTCGTATTGGCGCTCTGTTAGAGTTAAAACATCACTTGGTCGAGCTGCGCGAAGCATGCTCAGGGGCTCGCCCTGCACAAAGCTGCGGAATCCTTCAGGGCCTGAGTGATTGTGTT…
L28C	ATGAACATTCAGATCGGTGAACTGGCGAAACGTACTGCATGTCCAGTGGTGACCATTCGCTTTTATGAGCAAGAAGGTTTGTGTCCGCCCCCAGGACGTTCCCGTGGTAATTTCCGCTTATACGGGGAAGAGCATGTTGAGCGTTTGCAATTTATCCGCCATTGCCGCTCACTTGACATGCCCTTATCCGATGTCCGCACATTGCTGTCATACCGCAAGCGTCCTGATCAAGATTGCGGGGAGGTGAACATGCTTCTGGATGAGCATATTCGTCAAGTAGAGAGTCGTATTGGCGCTCTGTTAGAGTTAAAACATCACTTGGTCGAGCTGCGCGAAGCATGCTCAGGGGCTCGCCCTGCACAAAGCTGCGGAATCCTTCAGGGCCTGAGTGATTGTGTT…
L28M	ATGAACATTCAGATCGGTGAACTGGCGAAACGTACTGCATGTCCAGTGGTGACCATTCGCTTTTATGAGCAAGAAGGTTTGATGCCGCCCCCAGGACGTTCCCGTGGTAATTTCCGCTTATACGGGGAAGAGCATGTTGAGCGTTTGCAATTTATCCGCCATTGCCGCTCACTTGACATGCCCTTATCCGATGTCCGCACATTGCTGTCATACCGCAAGCGTCCTGATCAAGATTGCGGGGAGGTGAACATGCTTCTGGATGAGCATATTCGTCAAGTAGAGAGTCGTATTGGCGCTCTGTTAGAGTTAAAACATCACTTGGTCGAGCTGCGCGAAGCATGCTCAGGGGCTCGCCCTGCACAAAGCTGCGGAATCCTTCAGGGCCTGAGTGATTGTGTT…
L28N	ATGAACATTCAGATCGGTGAACTGGCGAAACGTACTGCATGTCCAGTGGTGACCATTCGCTTTTATGAGCAAGAAGGTTTGAATCCGCCCCCAGGACGTTCCCGTGGTAATTTCCGCTTATACGGGGAAGAGCATGTTGAGCGTTTGCAATTTATCCGCCATTGCCGCTCACTTGACATGCCCTTATCCGATGTCCGCACATTGCTGTCATACCGCAAGCGTCCTGATCAAGATTGCGGGGAGGTGAACATGCTTCTGGATGAGCATATTCGTCAAGTAGAGAGTCGTATTGGCGCTCTGTTAGAGTTAAAACATCACTTGGTCGAGCTGCGCGAAGCATGCTCAGGGGCTCGCCCTGCACAAAGCTGCGGAATCCTTCAGGGCCTGAGTGATTGTGTT…
L28Q	ATGAACATTCAGATCGGTGAACTGGCGAAACGTACTGCATGTCCAGTGGTGACCATTCGCTTTTATGAGCAAGAAGGTTTGCAACCGCCCCCAGGACGTTCCCGTGGTAATTTCCGCTTATACGGGGAAGAGCATGTTGAGCGTTTGCAATTTATCCGCCATTGCCGCTCACTTGACATGCCCTTATCCGATGTCCGCACATTGCTGTCATACCGCAAGCGTCCTGATCAAGATTGCGGGGAGGTGAACATGCTTCTGGATGAGCATATTCGTCAAGTAGAGAGTCGTATTGGCGCTCTGTTAGAGTTAAAACATCACTTGGTCGAGCTGCGCGAAGCATGCTCAGGGGCTCGCCCTGCACAAAGCTGCGGAATCCTTCAGGGCCTGAGTGATTGTGTT…
P30G	ATGAACATTCAGATCGGTGAACTGGCGAAACGTACTGCATGTCCAGTGGTGACCATTCGCTTTTATGAGCAAGAAGGTTTGCTGCCGGGCCCAGGACGTTCCCGTGGTAATTTCCGCTTATACGGGGAAGAGCATGTTGAGCGTTTGCAATTTATCCGCCATTGCCGCTCACTTGACATGCCCTTATCCGATGTCCGCACATTGCTGTCATACCGCAAGCGTCCTGATCAAGATTGCGGGGAGGTGAACATGCTTCTGGATGAGCATATTCGTCAAGTAGAGAGTCGTATTGGCGCTCTGTTAGAGTTAAAACATCACTTGGTCGAGCTGCGCGAAGCATGCTCAGGGGCTCGCCCTGCACAAAGCTGCGGAATCCTTCAGGGCCTGAGTGATTGTGTT…
P30I	ATGAACATTCAGATCGGTGAACTGGCGAAACGTACTGCATGTCCAGTGGTGACCATTCGCTTTTATGAGCAAGAAGGTTTGCTGCCGATCCCAGGACGTTCCCGTGGTAATTTCCGCTTATACGGGGAAGAGCATGTTGAGCGTTTGCAATTTATCCGCCATTGCCGCTCACTTGACATGCCCTTATCCGATGTCCGCACATTGCTGTCATACCGCAAGCGTCCTGATCAAGATTGCGGGGAGGTGAACATGCTTCTGGATGAGCATATTCGTCAAGTAGAGAGTCGTATTGGCGCTCTGTTAGAGTTAAAACATCACTTGGTCGAGCTGCGCGAAGCATGCTCAGGGGCTCGCCCTGCACAAAGCTGCGGAATCCTTCAGGGCCTGAGTGATTGTGTT…
P30L	ATGAACATTCAGATCGGTGAACTGGCGAAACGTACTGCATGTCCAGTGGTGACCATTCGCTTTTATGAGCAAGAAGGTTTGCTGCCGCTTCCAGGACGTTCCCGTGGTAATTTCCGCTTATACGGGGAAGAGCATGTTGAGCGTTTGCAATTTATCCGCCATTGCCGCTCACTTGACATGCCCTTATCCGATGTCCGCACATTGCTGTCATACCGCAAGCGTCCTGATCAAGATTGCGGGGAGGTGAACATGCTTCTGGATGAGCATATTCGTCAAGTAGAGAGTCGTATTGGCGCTCTGTTAGAGTTAAAACATCACTTGGTCGAGCTGCGCGAAGCATGCTCAGGGGCTCGCCCTGCACAAAGCTGCGGAATCCTTCAGGGCCTGAGTGATTGTGTT…
P30P	ATGAACATTCAGATCGGTGAACTGGCGAAACGTACTGCATGTCCAGTGGTGACCATTCGCTTTTATGAGCAAGAAGGTTTGCTGCCGCCACCAGGACGTTCCCGTGGTAATTTCCGCTTATACGGGGAAGAGCATGTTGAGCGTTTGCAATTTATCCGCCATTGCCGCTCACTTGACATGCCCTTATCCGATGTCCGCACATTGCTGTCATACCGCAAGCGTCCTGATCAAGATTGCGGGGAGGTGAACATGCTTCTGGATGAGCATATTCGTCAAGTAGAGAGTCGTATTGGCGCTCTGTTAGAGTTAAAACATCACTTGGTCGAGCTGCGCGAAGCATGCTCAGGGGCTCGCCCTGCACAAAGCTGCGGAATCCTTCAGGGCCTGAGTGATTGTGTT…
P30V	ATGAACATTCAGATCGGTGAACTGGCGAAACGTACTGCATGTCCAGTGGTGACCATTCGCTTTTATGAGCAAGAAGGTTTGCTGCCGGTCCCAGGACGTTCCCGTGGTAATTTCCGCTTATACGGGGAAGAGCATGTTGAGCGTTTGCAATTTATCCGCCATTGCCGCTCACTTGACATGCCCTTATCCGATGTCCGCACATTGCTGTCATACCGCAAGCGTCCTGATCAAGATTGCGGGGAGGTGAACATGCTTCTGGATGAGCATATTCGTCAAGTAGAGAGTCGTATTGGCGCTCTGTTAGAGTTAAAACATCACTTGGTCGAGCTGCGCGAAGCATGCTCAGGGGCTCGCCCTGCACAAAGCTGCGGAATCCTTCAGGGCCTGAGTGATTGTGTT…
P30F	ATGAACATTCAGATCGGTGAACTGGCGAAACGTACTGCATGTCCAGTGGTGACCATTCGCTTTTATGAGCAAGAAGGTTTGCTGCCGTTTCCAGGACGTTCCCGTGGTAATTTCCGCTTATACGGGGAAGAGCATGTTGAGCGTTTGCAATTTATCCGCCATTGCCGCTCACTTGACATGCCCTTATCCGATGTCCGCACATTGCTGTCATACCGCAAGCGTCCTGATCAAGATTGCGGGGAGGTGAACATGCTTCTGGATGAGCATATTCGTCAAGTAGAGAGTCGTATTGGCGCTCTGTTAGAGTTAAAACATCACTTGGTCGAGCTGCGCGAAGCATGCTCAGGGGCTCGCCCTGCACAAAGCTGCGGAATCCTTCAGGGCCTGAGTGATTGTGTT…
P30W	ATGAACATTCAGATCGGTGAACTGGCGAAACGTACTGCATGTCCAGTGGTGACCATTCGCTTTTATGAGCAAGAAGGTTTGCTGCCGTGGCCAGGACGTTCCCGTGGTAATTTCCGCTTATACGGGGAAGAGCATGTTGAGCGTTTGCAATTTATCCGCCATTGCCGCTCACTTGACATGCCCTTATCCGATGTCCGCACATTGCTGTCATACCGCAAGCGTCCTGATCAAGATTGCGGGGAGGTGAACATGCTTCTGGATGAGCATATTCGTCAAGTAGAGAGTCGTATTGGCGCTCTGTTAGAGTTAAAACATCACTTGGTCGAGCTGCGCGAAGCATGCTCAGGGGCTCGCCCTGCACAAAGCTGCGGAATCCTTCAGGGCCTGAGTGATTGTGTT…
P30Y	ATGAACATTCAGATCGGTGAACTGGCGAAACGTACTGCATGTCCAGTGGTGACCATTCGCTTTTATGAGCAAGAAGGTTTGCTGCCGTATCCAGGACGTTCCCGTGGTAATTTCCGCTTATACGGGGAAGAGCATGTTGAGCGTTTGCAATTTATCCGCCATTGCCGCTCACTTGACATGCCCTTATCCGATGTCCGCACATTGCTGTCATACCGCAAGCGTCCTGATCAAGATTGCGGGGAGGTGAACATGCTTCTGGATGAGCATATTCGTCAAGTAGAGAGTCGTATTGGCGCTCTGTTAGAGTTAAAACATCACTTGGTCGAGCTGCGCGAAGCATGCTCAGGGGCTCGCCCTGCACAAAGCTGCGGAATCCTTCAGGGCCTGAGTGATTGTGTT…
P30D	ATGAACATTCAGATCGGTGAACTGGCGAAACGTACTGCATGTCCAGTGGTGACCATTCGCTTTTATGAGCAAGAAGGTTTGCTGCCGGATCCAGGACGTTCCCGTGGTAATTTCCGCTTATACGGGGAAGAGCATGTTGAGCGTTTGCAATTTATCCGCCATTGCCGCTCACTTGACATGCCCTTATCCGATGTCCGCACATTGCTGTCATACCGCAAGCGTCCTGATCAAGATTGCGGGGAGGTGAACATGCTTCTGGATGAGCATATTCGTCAAGTAGAGAGTCGTATTGGCGCTCTGTTAGAGTTAAAACATCACTTGGTCGAGCTGCGCGAAGCATGCTCAGGGGCTCGCCCTGCACAAAGCTGCGGAATCCTTCAGGGCCTGAGTGATTGTGTT…
P30E	ATGAACATTCAGATCGGTGAACTGGCGAAACGTACTGCATGTCCAGTGGTGACCATTCGCTTTTATGAGCAAGAAGGTTTGCTGCCGGAACCAGGACGTTCCCGTGGTAATTTCCGCTTATACGGGGAAGAGCATGTTGAGCGTTTGCAATTTATCCGCCATTGCCGCTCACTTGACATGCCCTTATCCGATGTCCGCACATTGCTGTCATACCGCAAGCGTCCTGATCAAGATTGCGGGGAGGTGAACATGCTTCTGGATGAGCATATTCGTCAAGTAGAGAGTCGTATTGGCGCTCTGTTAGAGTTAAAACATCACTTGGTCGAGCTGCGCGAAGCATGCTCAGGGGCTCGCCCTGCACAAAGCTGCGGAATCCTTCAGGGCCTGAGTGATTGTGTT…
P30R	ATGAACATTCAGATCGGTGAACTGGCGAAACGTACTGCATGTCCAGTGGTGACCATTCGCTTTTATGAGCAAGAAGGTTTGCTGCCGCGGCCAGGACGTTCCCGTGGTAATTTCCGCTTATACGGGGAAGAGCATGTTGAGCGTTTGCAATTTATCCGCCATTGCCGCTCACTTGACATGCCCTTATCCGATGTCCGCACATTGCTGTCATACCGCAAGCGTCCTGATCAAGATTGCGGGGAGGTGAACATGCTTCTGGATGAGCATATTCGTCAAGTAGAGAGTCGTATTGGCGCTCTGTTAGAGTTAAAACATCACTTGGTCGAGCTGCGCGAAGCATGCTCAGGGGCTCGCCCTGCACAAAGCTGCGGAATCCTTCAGGGCCTGAGTGATTGTGTT…
P30H	ATGAACATTCAGATCGGTGAACTGGCGAAACGTACTGCATGTCCAGTGGTGACCATTCGCTTTTATGAGCAAGAAGGTTTGCTGCCGCACCCAGGACGTTCCCGTGGTAATTTCCGCTTATACGGGGAAGAGCATGTTGAGCGTTTGCAATTTATCCGCCATTGCCGCTCACTTGACATGCCCTTATCCGATGTCCGCACATTGCTGTCATACCGCAAGCGTCCTGATCAAGATTGCGGGGAGGTGAACATGCTTCTGGATGAGCATATTCGTCAAGTAGAGAGTCGTATTGGCGCTCTGTTAGAGTTAAAACATCACTTGGTCGAGCTGCGCGAAGCATGCTCAGGGGCTCGCCCTGCACAAAGCTGCGGAATCCTTCAGGGCCTGAGTGATTGTGTT…
P30K	ATGAACATTCAGATCGGTGAACTGGCGAAACGTACTGCATGTCCAGTGGTGACCATTCGCTTTTATGAGCAAGAAGGTTTGCTGCCGAAGCCAGGACGTTCCCGTGGTAATTTCCGCTTATACGGGGAAGAGCATGTTGAGCGTTTGCAATTTATCCGCCATTGCCGCTCACTTGACATGCCCTTATCCGATGTCCGCACATTGCTGTCATACCGCAAGCGTCCTGATCAAGATTGCGGGGAGGTGAACATGCTTCTGGATGAGCATATTCGTCAAGTAGAGAGTCGTATTGGCGCTCTGTTAGAGTTAAAACATCACTTGGTCGAGCTGCGCGAAGCATGCTCAGGGGCTCGCCCTGCACAAAGCTGCGGAATCCTTCAGGGCCTGAGTGATTGTGTT…
P30S	ATGAACATTCAGATCGGTGAACTGGCGAAACGTACTGCATGTCCAGTGGTGACCATTCGCTTTTATGAGCAAGAAGGTTTGCTGCCGTCACCAGGACGTTCCCGTGGTAATTTCCGCTTATACGGGGAAGAGCATGTTGAGCGTTTGCAATTTATCCGCCATTGCCGCTCACTTGACATGCCCTTATCCGATGTCCGCACATTGCTGTCATACCGCAAGCGTCCTGATCAAGATTGCGGGGAGGTGAACATGCTTCTGGATGAGCATATTCGTCAAGTAGAGAGTCGTATTGGCGCTCTGTTAGAGTTAAAACATCACTTGGTCGAGCTGCGCGAAGCATGCTCAGGGGCTCGCCCTGCACAAAGCTGCGGAATCCTTCAGGGCCTGAGTGATTGTGTT…
P30T	ATGAACATTCAGATCGGTGAACTGGCGAAACGTACTGCATGTCCAGTGGTGACCATTCGCTTTTATGAGCAAGAAGGTTTGCTGCCGACTCCAGGACGTTCCCGTGGTAATTTCCGCTTATACGGGGAAGAGCATGTTGAGCGTTTGCAATTTATCCGCCATTGCCGCTCACTTGACATGCCCTTATCCGATGTCCGCACATTGCTGTCATACCGCAAGCGTCCTGATCAAGATTGCGGGGAGGTGAACATGCTTCTGGATGAGCATATTCGTCAAGTAGAGAGTCGTATTGGCGCTCTGTTAGAGTTAAAACATCACTTGGTCGAGCTGCGCGAAGCATGCTCAGGGGCTCGCCCTGCACAAAGCTGCGGAATCCTTCAGGGCCTGAGTGATTGTGTT…
P30C	ATGAACATTCAGATCGGTGAACTGGCGAAACGTACTGCATGTCCAGTGGTGACCATTCGCTTTTATGAGCAAGAAGGTTTGCTGCCGTGTCCAGGACGTTCCCGTGGTAATTTCCGCTTATACGGGGAAGAGCATGTTGAGCGTTTGCAATTTATCCGCCATTGCCGCTCACTTGACATGCCCTTATCCGATGTCCGCACATTGCTGTCATACCGCAAGCGTCCTGATCAAGATTGCGGGGAGGTGAACATGCTTCTGGATGAGCATATTCGTCAAGTAGAGAGTCGTATTGGCGCTCTGTTAGAGTTAAAACATCACTTGGTCGAGCTGCGCGAAGCATGCTCAGGGGCTCGCCCTGCACAAAGCTGCGGAATCCTTCAGGGCCTGAGTGATTGTGTT…
P30M	ATGAACATTCAGATCGGTGAACTGGCGAAACGTACTGCATGTCCAGTGGTGACCATTCGCTTTTATGAGCAAGAAGGTTTGCTGCCGATGCCAGGACGTTCCCGTGGTAATTTCCGCTTATACGGGGAAGAGCATGTTGAGCGTTTGCAATTTATCCGCCATTGCCGCTCACTTGACATGCCCTTATCCGATGTCCGCACATTGCTGTCATACCGCAAGCGTCCTGATCAAGATTGCGGGGAGGTGAACATGCTTCTGGATGAGCATATTCGTCAAGTAGAGAGTCGTATTGGCGCTCTGTTAGAGTTAAAACATCACTTGGTCGAGCTGCGCGAAGCATGCTCAGGGGCTCGCCCTGCACAAAGCTGCGGAATCCTTCAGGGCCTGAGTGATTGTGTT…
P30N	ATGAACATTCAGATCGGTGAACTGGCGAAACGTACTGCATGTCCAGTGGTGACCATTCGCTTTTATGAGCAAGAAGGTTTGCTGCCGAATCCAGGACGTTCCCGTGGTAATTTCCGCTTATACGGGGAAGAGCATGTTGAGCGTTTGCAATTTATCCGCCATTGCCGCTCACTTGACATGCCCTTATCCGATGTCCGCACATTGCTGTCATACCGCAAGCGTCCTGATCAAGATTGCGGGGAGGTGAACATGCTTCTGGATGAGCATATTCGTCAAGTAGAGAGTCGTATTGGCGCTCTGTTAGAGTTAAAACATCACTTGGTCGAGCTGCGCGAAGCATGCTCAGGGGCTCGCCCTGCACAAAGCTGCGGAATCCTTCAGGGCCTGAGTGATTGTGTT…
P30Q	ATGAACATTCAGATCGGTGAACTGGCGAAACGTACTGCATGTCCAGTGGTGACCATTCGCTTTTATGAGCAAGAAGGTTTGCTGCCGCAACCAGGACGTTCCCGTGGTAATTTCCGCTTATACGGGGAAGAGCATGTTGAGCGTTTGCAATTTATCCGCCATTGCCGCTCACTTGACATGCCCTTATCCGATGTCCGCACATTGCTGTCATACCGCAAGCGTCCTGATCAAGATTGCGGGGAGGTGAACATGCTTCTGGATGAGCATATTCGTCAAGTAGAGAGTCGTATTGGCGCTCTGTTAGAGTTAAAACATCACTTGGTCGAGCTGCGCGAAGCATGCTCAGGGGCTCGCCCTGCACAAAGCTGCGGAATCCTTCAGGGCCTGAGTGATTGTGTT…
R33G	ATGAACATTCAGATCGGTGAACTGGCGAAACGTACTGCATGTCCAGTGGTGACCATTCGCTTTTATGAGCAAGAAGGTTTGCTGCCGCCCCCAGGAGGCTCCCGTGGTAATTTCCGCTTATACGGGGAAGAGCATGTTGAGCGTTTGCAATTTATCCGCCATTGCCGCTCACTTGACATGCCCTTATCCGATGTCCGCACATTGCTGTCATACCGCAAGCGTCCTGATCAAGATTGCGGGGAGGTGAACATGCTTCTGGATGAGCATATTCGTCAAGTAGAGAGTCGTATTGGCGCTCTGTTAGAGTTAAAACATCACTTGGTCGAGCTGCGCGAAGCATGCTCAGGGGCTCGCCCTGCACAAAGCTGCGGAATCCTTCAGGGCCTGAGTGATTGTGTT…
R33I	ATGAACATTCAGATCGGTGAACTGGCGAAACGTACTGCATGTCCAGTGGTGACCATTCGCTTTTATGAGCAAGAAGGTTTGCTGCCGCCCCCAGGAATCTCCCGTGGTAATTTCCGCTTATACGGGGAAGAGCATGTTGAGCGTTTGCAATTTATCCGCCATTGCCGCTCACTTGACATGCCCTTATCCGATGTCCGCACATTGCTGTCATACCGCAAGCGTCCTGATCAAGATTGCGGGGAGGTGAACATGCTTCTGGATGAGCATATTCGTCAAGTAGAGAGTCGTATTGGCGCTCTGTTAGAGTTAAAACATCACTTGGTCGAGCTGCGCGAAGCATGCTCAGGGGCTCGCCCTGCACAAAGCTGCGGAATCCTTCAGGGCCTGAGTGATTGTGTT…
R33L	ATGAACATTCAGATCGGTGAACTGGCGAAACGTACTGCATGTCCAGTGGTGACCATTCGCTTTTATGAGCAAGAAGGTTTGCTGCCGCCCCCAGGACTTTCCCGTGGTAATTTCCGCTTATACGGGGAAGAGCATGTTGAGCGTTTGCAATTTATCCGCCATTGCCGCTCACTTGACATGCCCTTATCCGATGTCCGCACATTGCTGTCATACCGCAAGCGTCCTGATCAAGATTGCGGGGAGGTGAACATGCTTCTGGATGAGCATATTCGTCAAGTAGAGAGTCGTATTGGCGCTCTGTTAGAGTTAAAACATCACTTGGTCGAGCTGCGCGAAGCATGCTCAGGGGCTCGCCCTGCACAAAGCTGCGGAATCCTTCAGGGCCTGAGTGATTGTGTT…
R33P	ATGAACATTCAGATCGGTGAACTGGCGAAACGTACTGCATGTCCAGTGGTGACCATTCGCTTTTATGAGCAAGAAGGTTTGCTGCCGCCCCCAGGACCATCCCGTGGTAATTTCCGCTTATACGGGGAAGAGCATGTTGAGCGTTTGCAATTTATCCGCCATTGCCGCTCACTTGACATGCCCTTATCCGATGTCCGCACATTGCTGTCATACCGCAAGCGTCCTGATCAAGATTGCGGGGAGGTGAACATGCTTCTGGATGAGCATATTCGTCAAGTAGAGAGTCGTATTGGCGCTCTGTTAGAGTTAAAACATCACTTGGTCGAGCTGCGCGAAGCATGCTCAGGGGCTCGCCCTGCACAAAGCTGCGGAATCCTTCAGGGCCTGAGTGATTGTGTT…
R33V	ATGAACATTCAGATCGGTGAACTGGCGAAACGTACTGCATGTCCAGTGGTGACCATTCGCTTTTATGAGCAAGAAGGTTTGCTGCCGCCCCCAGGAGTCTCCCGTGGTAATTTCCGCTTATACGGGGAAGAGCATGTTGAGCGTTTGCAATTTATCCGCCATTGCCGCTCACTTGACATGCCCTTATCCGATGTCCGCACATTGCTGTCATACCGCAAGCGTCCTGATCAAGATTGCGGGGAGGTGAACATGCTTCTGGATGAGCATATTCGTCAAGTAGAGAGTCGTATTGGCGCTCTGTTAGAGTTAAAACATCACTTGGTCGAGCTGCGCGAAGCATGCTCAGGGGCTCGCCCTGCACAAAGCTGCGGAATCCTTCAGGGCCTGAGTGATTGTGTT…
R33F	ATGAACATTCAGATCGGTGAACTGGCGAAACGTACTGCATGTCCAGTGGTGACCATTCGCTTTTATGAGCAAGAAGGTTTGCTGCCGCCCCCAGGATTTTCCCGTGGTAATTTCCGCTTATACGGGGAAGAGCATGTTGAGCGTTTGCAATTTATCCGCCATTGCCGCTCACTTGACATGCCCTTATCCGATGTCCGCACATTGCTGTCATACCGCAAGCGTCCTGATCAAGATTGCGGGGAGGTGAACATGCTTCTGGATGAGCATATTCGTCAAGTAGAGAGTCGTATTGGCGCTCTGTTAGAGTTAAAACATCACTTGGTCGAGCTGCGCGAAGCATGCTCAGGGGCTCGCCCTGCACAAAGCTGCGGAATCCTTCAGGGCCTGAGTGATTGTGTT…
R33W	ATGAACATTCAGATCGGTGAACTGGCGAAACGTACTGCATGTCCAGTGGTGACCATTCGCTTTTATGAGCAAGAAGGTTTGCTGCCGCCCCCAGGATGGTCCCGTGGTAATTTCCGCTTATACGGGGAAGAGCATGTTGAGCGTTTGCAATTTATCCGCCATTGCCGCTCACTTGACATGCCCTTATCCGATGTCCGCACATTGCTGTCATACCGCAAGCGTCCTGATCAAGATTGCGGGGAGGTGAACATGCTTCTGGATGAGCATATTCGTCAAGTAGAGAGTCGTATTGGCGCTCTGTTAGAGTTAAAACATCACTTGGTCGAGCTGCGCGAAGCATGCTCAGGGGCTCGCCCTGCACAAAGCTGCGGAATCCTTCAGGGCCTGAGTGATTGTGTT…
R33Y	ATGAACATTCAGATCGGTGAACTGGCGAAACGTACTGCATGTCCAGTGGTGACCATTCGCTTTTATGAGCAAGAAGGTTTGCTGCCGCCCCCAGGATATTCCCGTGGTAATTTCCGCTTATACGGGGAAGAGCATGTTGAGCGTTTGCAATTTATCCGCCATTGCCGCTCACTTGACATGCCCTTATCCGATGTCCGCACATTGCTGTCATACCGCAAGCGTCCTGATCAAGATTGCGGGGAGGTGAACATGCTTCTGGATGAGCATATTCGTCAAGTAGAGAGTCGTATTGGCGCTCTGTTAGAGTTAAAACATCACTTGGTCGAGCTGCGCGAAGCATGCTCAGGGGCTCGCCCTGCACAAAGCTGCGGAATCCTTCAGGGCCTGAGTGATTGTGTT…
R33D	ATGAACATTCAGATCGGTGAACTGGCGAAACGTACTGCATGTCCAGTGGTGACCATTCGCTTTTATGAGCAAGAAGGTTTGCTGCCGCCCCCAGGAGATTCCCGTGGTAATTTCCGCTTATACGGGGAAGAGCATGTTGAGCGTTTGCAATTTATCCGCCATTGCCGCTCACTTGACATGCCCTTATCCGATGTCCGCACATTGCTGTCATACCGCAAGCGTCCTGATCAAGATTGCGGGGAGGTGAACATGCTTCTGGATGAGCATATTCGTCAAGTAGAGAGTCGTATTGGCGCTCTGTTAGAGTTAAAACATCACTTGGTCGAGCTGCGCGAAGCATGCTCAGGGGCTCGCCCTGCACAAAGCTGCGGAATCCTTCAGGGCCTGAGTGATTGTGTT…
R33E	ATGAACATTCAGATCGGTGAACTGGCGAAACGTACTGCATGTCCAGTGGTGACCATTCGCTTTTATGAGCAAGAAGGTTTGCTGCCGCCCCCAGGAGAATCCCGTGGTAATTTCCGCTTATACGGGGAAGAGCATGTTGAGCGTTTGCAATTTATCCGCCATTGCCGCTCACTTGACATGCCCTTATCCGATGTCCGCACATTGCTGTCATACCGCAAGCGTCCTGATCAAGATTGCGGGGAGGTGAACATGCTTCTGGATGAGCATATTCGTCAAGTAGAGAGTCGTATTGGCGCTCTGTTAGAGTTAAAACATCACTTGGTCGAGCTGCGCGAAGCATGCTCAGGGGCTCGCCCTGCACAAAGCTGCGGAATCCTTCAGGGCCTGAGTGATTGTGTT…
R33R	ATGAACATTCAGATCGGTGAACTGGCGAAACGTACTGCATGTCCAGTGGTGACCATTCGCTTTTATGAGCAAGAAGGTTTGCTGCCGCCCCCAGGACGGTCCCGTGGTAATTTCCGCTTATACGGGGAAGAGCATGTTGAGCGTTTGCAATTTATCCGCCATTGCCGCTCACTTGACATGCCCTTATCCGATGTCCGCACATTGCTGTCATACCGCAAGCGTCCTGATCAAGATTGCGGGGAGGTGAACATGCTTCTGGATGAGCATATTCGTCAAGTAGAGAGTCGTATTGGCGCTCTGTTAGAGTTAAAACATCACTTGGTCGAGCTGCGCGAAGCATGCTCAGGGGCTCGCCCTGCACAAAGCTGCGGAATCCTTCAGGGCCTGAGTGATTGTGTT…
R33H	ATGAACATTCAGATCGGTGAACTGGCGAAACGTACTGCATGTCCAGTGGTGACCATTCGCTTTTATGAGCAAGAAGGTTTGCTGCCGCCCCCAGGACACTCCCGTGGTAATTTCCGCTTATACGGGGAAGAGCATGTTGAGCGTTTGCAATTTATCCGCCATTGCCGCTCACTTGACATGCCCTTATCCGATGTCCGCACATTGCTGTCATACCGCAAGCGTCCTGATCAAGATTGCGGGGAGGTGAACATGCTTCTGGATGAGCATATTCGTCAAGTAGAGAGTCGTATTGGCGCTCTGTTAGAGTTAAAACATCACTTGGTCGAGCTGCGCGAAGCATGCTCAGGGGCTCGCCCTGCACAAAGCTGCGGAATCCTTCAGGGCCTGAGTGATTGTGTT…
R33K	ATGAACATTCAGATCGGTGAACTGGCGAAACGTACTGCATGTCCAGTGGTGACCATTCGCTTTTATGAGCAAGAAGGTTTGCTGCCGCCCCCAGGAAAGTCCCGTGGTAATTTCCGCTTATACGGGGAAGAGCATGTTGAGCGTTTGCAATTTATCCGCCATTGCCGCTCACTTGACATGCCCTTATCCGATGTCCGCACATTGCTGTCATACCGCAAGCGTCCTGATCAAGATTGCGGGGAGGTGAACATGCTTCTGGATGAGCATATTCGTCAAGTAGAGAGTCGTATTGGCGCTCTGTTAGAGTTAAAACATCACTTGGTCGAGCTGCGCGAAGCATGCTCAGGGGCTCGCCCTGCACAAAGCTGCGGAATCCTTCAGGGCCTGAGTGATTGTGTT…
R33S	ATGAACATTCAGATCGGTGAACTGGCGAAACGTACTGCATGTCCAGTGGTGACCATTCGCTTTTATGAGCAAGAAGGTTTGCTGCCGCCCCCAGGATCATCCCGTGGTAATTTCCGCTTATACGGGGAAGAGCATGTTGAGCGTTTGCAATTTATCCGCCATTGCCGCTCACTTGACATGCCCTTATCCGATGTCCGCACATTGCTGTCATACCGCAAGCGTCCTGATCAAGATTGCGGGGAGGTGAACATGCTTCTGGATGAGCATATTCGTCAAGTAGAGAGTCGTATTGGCGCTCTGTTAGAGTTAAAACATCACTTGGTCGAGCTGCGCGAAGCATGCTCAGGGGCTCGCCCTGCACAAAGCTGCGGAATCCTTCAGGGCCTGAGTGATTGTGTT…
R33T	ATGAACATTCAGATCGGTGAACTGGCGAAACGTACTGCATGTCCAGTGGTGACCATTCGCTTTTATGAGCAAGAAGGTTTGCTGCCGCCCCCAGGAACTTCCCGTGGTAATTTCCGCTTATACGGGGAAGAGCATGTTGAGCGTTTGCAATTTATCCGCCATTGCCGCTCACTTGACATGCCCTTATCCGATGTCCGCACATTGCTGTCATACCGCAAGCGTCCTGATCAAGATTGCGGGGAGGTGAACATGCTTCTGGATGAGCATATTCGTCAAGTAGAGAGTCGTATTGGCGCTCTGTTAGAGTTAAAACATCACTTGGTCGAGCTGCGCGAAGCATGCTCAGGGGCTCGCCCTGCACAAAGCTGCGGAATCCTTCAGGGCCTGAGTGATTGTGTT…
R33C	ATGAACATTCAGATCGGTGAACTGGCGAAACGTACTGCATGTCCAGTGGTGACCATTCGCTTTTATGAGCAAGAAGGTTTGCTGCCGCCCCCAGGATGTTCCCGTGGTAATTTCCGCTTATACGGGGAAGAGCATGTTGAGCGTTTGCAATTTATCCGCCATTGCCGCTCACTTGACATGCCCTTATCCGATGTCCGCACATTGCTGTCATACCGCAAGCGTCCTGATCAAGATTGCGGGGAGGTGAACATGCTTCTGGATGAGCATATTCGTCAAGTAGAGAGTCGTATTGGCGCTCTGTTAGAGTTAAAACATCACTTGGTCGAGCTGCGCGAAGCATGCTCAGGGGCTCGCCCTGCACAAAGCTGCGGAATCCTTCAGGGCCTGAGTGATTGTGTT…
R33M	ATGAACATTCAGATCGGTGAACTGGCGAAACGTACTGCATGTCCAGTGGTGACCATTCGCTTTTATGAGCAAGAAGGTTTGCTGCCGCCCCCAGGAATGTCCCGTGGTAATTTCCGCTTATACGGGGAAGAGCATGTTGAGCGTTTGCAATTTATCCGCCATTGCCGCTCACTTGACATGCCCTTATCCGATGTCCGCACATTGCTGTCATACCGCAAGCGTCCTGATCAAGATTGCGGGGAGGTGAACATGCTTCTGGATGAGCATATTCGTCAAGTAGAGAGTCGTATTGGCGCTCTGTTAGAGTTAAAACATCACTTGGTCGAGCTGCGCGAAGCATGCTCAGGGGCTCGCCCTGCACAAAGCTGCGGAATCCTTCAGGGCCTGAGTGATTGTGTT…
R33N	ATGAACATTCAGATCGGTGAACTGGCGAAACGTACTGCATGTCCAGTGGTGACCATTCGCTTTTATGAGCAAGAAGGTTTGCTGCCGCCCCCAGGAAATTCCCGTGGTAATTTCCGCTTATACGGGGAAGAGCATGTTGAGCGTTTGCAATTTATCCGCCATTGCCGCTCACTTGACATGCCCTTATCCGATGTCCGCACATTGCTGTCATACCGCAAGCGTCCTGATCAAGATTGCGGGGAGGTGAACATGCTTCTGGATGAGCATATTCGTCAAGTAGAGAGTCGTATTGGCGCTCTGTTAGAGTTAAAACATCACTTGGTCGAGCTGCGCGAAGCATGCTCAGGGGCTCGCCCTGCACAAAGCTGCGGAATCCTTCAGGGCCTGAGTGATTGTGTT…
R33Q	ATGAACATTCAGATCGGTGAACTGGCGAAACGTACTGCATGTCCAGTGGTGACCATTCGCTTTTATGAGCAAGAAGGTTTGCTGCCGCCCCCAGGACAATCCCGTGGTAATTTCCGCTTATACGGGGAAGAGCATGTTGAGCGTTTGCAATTTATCCGCCATTGCCGCTCACTTGACATGCCCTTATCCGATGTCCGCACATTGCTGTCATACCGCAAGCGTCCTGATCAAGATTGCGGGGAGGTGAACATGCTTCTGGATGAGCATATTCGTCAAGTAGAGAGTCGTATTGGCGCTCTGTTAGAGTTAAAACATCACTTGGTCGAGCTGCGCGAAGCATGCTCAGGGGCTCGCCCTGCACAAAGCTGCGGAATCCTTCAGGGCCTGAGTGATTGTGTT…
G36G	ATGAACATTCAGATCGGTGAACTGGCGAAACGTACTGCATGTCCAGTGGTGACCATTCGCTTTTATGAGCAAGAAGGTTTGCTGCCGCCCCCAGGACGTTCCCGTGGCAATTTCCGCTTATACGGGGAAGAGCATGTTGAGCGTTTGCAATTTATCCGCCATTGCCGCTCACTTGACATGCCCTTATCCGATGTCCGCACATTGCTGTCATACCGCAAGCGTCCTGATCAAGATTGCGGGGAGGTGAACATGCTTCTGGATGAGCATATTCGTCAAGTAGAGAGTCGTATTGGCGCTCTGTTAGAGTTAAAACATCACTTGGTCGAGCTGCGCGAAGCATGCTCAGGGGCTCGCCCTGCACAAAGCTGCGGAATCCTTCAGGGCCTGAGTGATTGTGTT…
G36I	ATGAACATTCAGATCGGTGAACTGGCGAAACGTACTGCATGTCCAGTGGTGACCATTCGCTTTTATGAGCAAGAAGGTTTGCTGCCGCCCCCAGGACGTTCCCGTATCAATTTCCGCTTATACGGGGAAGAGCATGTTGAGCGTTTGCAATTTATCCGCCATTGCCGCTCACTTGACATGCCCTTATCCGATGTCCGCACATTGCTGTCATACCGCAAGCGTCCTGATCAAGATTGCGGGGAGGTGAACATGCTTCTGGATGAGCATATTCGTCAAGTAGAGAGTCGTATTGGCGCTCTGTTAGAGTTAAAACATCACTTGGTCGAGCTGCGCGAAGCATGCTCAGGGGCTCGCCCTGCACAAAGCTGCGGAATCCTTCAGGGCCTGAGTGATTGTGTT…
G36L	ATGAACATTCAGATCGGTGAACTGGCGAAACGTACTGCATGTCCAGTGGTGACCATTCGCTTTTATGAGCAAGAAGGTTTGCTGCCGCCCCCAGGACGTTCCCGTCTTAATTTCCGCTTATACGGGGAAGAGCATGTTGAGCGTTTGCAATTTATCCGCCATTGCCGCTCACTTGACATGCCCTTATCCGATGTCCGCACATTGCTGTCATACCGCAAGCGTCCTGATCAAGATTGCGGGGAGGTGAACATGCTTCTGGATGAGCATATTCGTCAAGTAGAGAGTCGTATTGGCGCTCTGTTAGAGTTAAAACATCACTTGGTCGAGCTGCGCGAAGCATGCTCAGGGGCTCGCCCTGCACAAAGCTGCGGAATCCTTCAGGGCCTGAGTGATTGTGTT…
G36P	ATGAACATTCAGATCGGTGAACTGGCGAAACGTACTGCATGTCCAGTGGTGACCATTCGCTTTTATGAGCAAGAAGGTTTGCTGCCGCCCCCAGGACGTTCCCGTCCAAATTTCCGCTTATACGGGGAAGAGCATGTTGAGCGTTTGCAATTTATCCGCCATTGCCGCTCACTTGACATGCCCTTATCCGATGTCCGCACATTGCTGTCATACCGCAAGCGTCCTGATCAAGATTGCGGGGAGGTGAACATGCTTCTGGATGAGCATATTCGTCAAGTAGAGAGTCGTATTGGCGCTCTGTTAGAGTTAAAACATCACTTGGTCGAGCTGCGCGAAGCATGCTCAGGGGCTCGCCCTGCACAAAGCTGCGGAATCCTTCAGGGCCTGAGTGATTGTGTT…
G36V	ATGAACATTCAGATCGGTGAACTGGCGAAACGTACTGCATGTCCAGTGGTGACCATTCGCTTTTATGAGCAAGAAGGTTTGCTGCCGCCCCCAGGACGTTCCCGTGTCAATTTCCGCTTATACGGGGAAGAGCATGTTGAGCGTTTGCAATTTATCCGCCATTGCCGCTCACTTGACATGCCCTTATCCGATGTCCGCACATTGCTGTCATACCGCAAGCGTCCTGATCAAGATTGCGGGGAGGTGAACATGCTTCTGGATGAGCATATTCGTCAAGTAGAGAGTCGTATTGGCGCTCTGTTAGAGTTAAAACATCACTTGGTCGAGCTGCGCGAAGCATGCTCAGGGGCTCGCCCTGCACAAAGCTGCGGAATCCTTCAGGGCCTGAGTGATTGTGTT…
G36F	ATGAACATTCAGATCGGTGAACTGGCGAAACGTACTGCATGTCCAGTGGTGACCATTCGCTTTTATGAGCAAGAAGGTTTGCTGCCGCCCCCAGGACGTTCCCGTTTTAATTTCCGCTTATACGGGGAAGAGCATGTTGAGCGTTTGCAATTTATCCGCCATTGCCGCTCACTTGACATGCCCTTATCCGATGTCCGCACATTGCTGTCATACCGCAAGCGTCCTGATCAAGATTGCGGGGAGGTGAACATGCTTCTGGATGAGCATATTCGTCAAGTAGAGAGTCGTATTGGCGCTCTGTTAGAGTTAAAACATCACTTGGTCGAGCTGCGCGAAGCATGCTCAGGGGCTCGCCCTGCACAAAGCTGCGGAATCCTTCAGGGCCTGAGTGATTGTGTT…
G36W	ATGAACATTCAGATCGGTGAACTGGCGAAACGTACTGCATGTCCAGTGGTGACCATTCGCTTTTATGAGCAAGAAGGTTTGCTGCCGCCCCCAGGACGTTCCCGTTGGAATTTCCGCTTATACGGGGAAGAGCATGTTGAGCGTTTGCAATTTATCCGCCATTGCCGCTCACTTGACATGCCCTTATCCGATGTCCGCACATTGCTGTCATACCGCAAGCGTCCTGATCAAGATTGCGGGGAGGTGAACATGCTTCTGGATGAGCATATTCGTCAAGTAGAGAGTCGTATTGGCGCTCTGTTAGAGTTAAAACATCACTTGGTCGAGCTGCGCGAAGCATGCTCAGGGGCTCGCCCTGCACAAAGCTGCGGAATCCTTCAGGGCCTGAGTGATTGTGTT…
G36Y	ATGAACATTCAGATCGGTGAACTGGCGAAACGTACTGCATGTCCAGTGGTGACCATTCGCTTTTATGAGCAAGAAGGTTTGCTGCCGCCCCCAGGACGTTCCCGTTATAATTTCCGCTTATACGGGGAAGAGCATGTTGAGCGTTTGCAATTTATCCGCCATTGCCGCTCACTTGACATGCCCTTATCCGATGTCCGCACATTGCTGTCATACCGCAAGCGTCCTGATCAAGATTGCGGGGAGGTGAACATGCTTCTGGATGAGCATATTCGTCAAGTAGAGAGTCGTATTGGCGCTCTGTTAGAGTTAAAACATCACTTGGTCGAGCTGCGCGAAGCATGCTCAGGGGCTCGCCCTGCACAAAGCTGCGGAATCCTTCAGGGCCTGAGTGATTGTGTT…
G36D	ATGAACATTCAGATCGGTGAACTGGCGAAACGTACTGCATGTCCAGTGGTGACCATTCGCTTTTATGAGCAAGAAGGTTTGCTGCCGCCCCCAGGACGTTCCCGTGATAATTTCCGCTTATACGGGGAAGAGCATGTTGAGCGTTTGCAATTTATCCGCCATTGCCGCTCACTTGACATGCCCTTATCCGATGTCCGCACATTGCTGTCATACCGCAAGCGTCCTGATCAAGATTGCGGGGAGGTGAACATGCTTCTGGATGAGCATATTCGTCAAGTAGAGAGTCGTATTGGCGCTCTGTTAGAGTTAAAACATCACTTGGTCGAGCTGCGCGAAGCATGCTCAGGGGCTCGCCCTGCACAAAGCTGCGGAATCCTTCAGGGCCTGAGTGATTGTGTT…
G36E	ATGAACATTCAGATCGGTGAACTGGCGAAACGTACTGCATGTCCAGTGGTGACCATTCGCTTTTATGAGCAAGAAGGTTTGCTGCCGCCCCCAGGACGTTCCCGTGAAAATTTCCGCTTATACGGGGAAGAGCATGTTGAGCGTTTGCAATTTATCCGCCATTGCCGCTCACTTGACATGCCCTTATCCGATGTCCGCACATTGCTGTCATACCGCAAGCGTCCTGATCAAGATTGCGGGGAGGTGAACATGCTTCTGGATGAGCATATTCGTCAAGTAGAGAGTCGTATTGGCGCTCTGTTAGAGTTAAAACATCACTTGGTCGAGCTGCGCGAAGCATGCTCAGGGGCTCGCCCTGCACAAAGCTGCGGAATCCTTCAGGGCCTGAGTGATTGTGTT…
G36R	ATGAACATTCAGATCGGTGAACTGGCGAAACGTACTGCATGTCCAGTGGTGACCATTCGCTTTTATGAGCAAGAAGGTTTGCTGCCGCCCCCAGGACGTTCCCGTCGGAATTTCCGCTTATACGGGGAAGAGCATGTTGAGCGTTTGCAATTTATCCGCCATTGCCGCTCACTTGACATGCCCTTATCCGATGTCCGCACATTGCTGTCATACCGCAAGCGTCCTGATCAAGATTGCGGGGAGGTGAACATGCTTCTGGATGAGCATATTCGTCAAGTAGAGAGTCGTATTGGCGCTCTGTTAGAGTTAAAACATCACTTGGTCGAGCTGCGCGAAGCATGCTCAGGGGCTCGCCCTGCACAAAGCTGCGGAATCCTTCAGGGCCTGAGTGATTGTGTT…
G36H	ATGAACATTCAGATCGGTGAACTGGCGAAACGTACTGCATGTCCAGTGGTGACCATTCGCTTTTATGAGCAAGAAGGTTTGCTGCCGCCCCCAGGACGTTCCCGTCACAATTTCCGCTTATACGGGGAAGAGCATGTTGAGCGTTTGCAATTTATCCGCCATTGCCGCTCACTTGACATGCCCTTATCCGATGTCCGCACATTGCTGTCATACCGCAAGCGTCCTGATCAAGATTGCGGGGAGGTGAACATGCTTCTGGATGAGCATATTCGTCAAGTAGAGAGTCGTATTGGCGCTCTGTTAGAGTTAAAACATCACTTGGTCGAGCTGCGCGAAGCATGCTCAGGGGCTCGCCCTGCACAAAGCTGCGGAATCCTTCAGGGCCTGAGTGATTGTGTT…
G36K	ATGAACATTCAGATCGGTGAACTGGCGAAACGTACTGCATGTCCAGTGGTGACCATTCGCTTTTATGAGCAAGAAGGTTTGCTGCCGCCCCCAGGACGTTCCCGTAAGAATTTCCGCTTATACGGGGAAGAGCATGTTGAGCGTTTGCAATTTATCCGCCATTGCCGCTCACTTGACATGCCCTTATCCGATGTCCGCACATTGCTGTCATACCGCAAGCGTCCTGATCAAGATTGCGGGGAGGTGAACATGCTTCTGGATGAGCATATTCGTCAAGTAGAGAGTCGTATTGGCGCTCTGTTAGAGTTAAAACATCACTTGGTCGAGCTGCGCGAAGCATGCTCAGGGGCTCGCCCTGCACAAAGCTGCGGAATCCTTCAGGGCCTGAGTGATTGTGTT…
G36S	ATGAACATTCAGATCGGTGAACTGGCGAAACGTACTGCATGTCCAGTGGTGACCATTCGCTTTTATGAGCAAGAAGGTTTGCTGCCGCCCCCAGGACGTTCCCGTTCAAATTTCCGCTTATACGGGGAAGAGCATGTTGAGCGTTTGCAATTTATCCGCCATTGCCGCTCACTTGACATGCCCTTATCCGATGTCCGCACATTGCTGTCATACCGCAAGCGTCCTGATCAAGATTGCGGGGAGGTGAACATGCTTCTGGATGAGCATATTCGTCAAGTAGAGAGTCGTATTGGCGCTCTGTTAGAGTTAAAACATCACTTGGTCGAGCTGCGCGAAGCATGCTCAGGGGCTCGCCCTGCACAAAGCTGCGGAATCCTTCAGGGCCTGAGTGATTGTGTT…
G36T	ATGAACATTCAGATCGGTGAACTGGCGAAACGTACTGCATGTCCAGTGGTGACCATTCGCTTTTATGAGCAAGAAGGTTTGCTGCCGCCCCCAGGACGTTCCCGTACTAATTTCCGCTTATACGGGGAAGAGCATGTTGAGCGTTTGCAATTTATCCGCCATTGCCGCTCACTTGACATGCCCTTATCCGATGTCCGCACATTGCTGTCATACCGCAAGCGTCCTGATCAAGATTGCGGGGAGGTGAACATGCTTCTGGATGAGCATATTCGTCAAGTAGAGAGTCGTATTGGCGCTCTGTTAGAGTTAAAACATCACTTGGTCGAGCTGCGCGAAGCATGCTCAGGGGCTCGCCCTGCACAAAGCTGCGGAATCCTTCAGGGCCTGAGTGATTGTGTT…
G36C	ATGAACATTCAGATCGGTGAACTGGCGAAACGTACTGCATGTCCAGTGGTGACCATTCGCTTTTATGAGCAAGAAGGTTTGCTGCCGCCCCCAGGACGTTCCCGTTGTAATTTCCGCTTATACGGGGAAGAGCATGTTGAGCGTTTGCAATTTATCCGCCATTGCCGCTCACTTGACATGCCCTTATCCGATGTCCGCACATTGCTGTCATACCGCAAGCGTCCTGATCAAGATTGCGGGGAGGTGAACATGCTTCTGGATGAGCATATTCGTCAAGTAGAGAGTCGTATTGGCGCTCTGTTAGAGTTAAAACATCACTTGGTCGAGCTGCGCGAAGCATGCTCAGGGGCTCGCCCTGCACAAAGCTGCGGAATCCTTCAGGGCCTGAGTGATTGTGTT…
G36M	ATGAACATTCAGATCGGTGAACTGGCGAAACGTACTGCATGTCCAGTGGTGACCATTCGCTTTTATGAGCAAGAAGGTTTGCTGCCGCCCCCAGGACGTTCCCGTATGAATTTCCGCTTATACGGGGAAGAGCATGTTGAGCGTTTGCAATTTATCCGCCATTGCCGCTCACTTGACATGCCCTTATCCGATGTCCGCACATTGCTGTCATACCGCAAGCGTCCTGATCAAGATTGCGGGGAGGTGAACATGCTTCTGGATGAGCATATTCGTCAAGTAGAGAGTCGTATTGGCGCTCTGTTAGAGTTAAAACATCACTTGGTCGAGCTGCGCGAAGCATGCTCAGGGGCTCGCCCTGCACAAAGCTGCGGAATCCTTCAGGGCCTGAGTGATTGTGTT…
G36N	ATGAACATTCAGATCGGTGAACTGGCGAAACGTACTGCATGTCCAGTGGTGACCATTCGCTTTTATGAGCAAGAAGGTTTGCTGCCGCCCCCAGGACGTTCCCGTAATAATTTCCGCTTATACGGGGAAGAGCATGTTGAGCGTTTGCAATTTATCCGCCATTGCCGCTCACTTGACATGCCCTTATCCGATGTCCGCACATTGCTGTCATACCGCAAGCGTCCTGATCAAGATTGCGGGGAGGTGAACATGCTTCTGGATGAGCATATTCGTCAAGTAGAGAGTCGTATTGGCGCTCTGTTAGAGTTAAAACATCACTTGGTCGAGCTGCGCGAAGCATGCTCAGGGGCTCGCCCTGCACAAAGCTGCGGAATCCTTCAGGGCCTGAGTGATTGTGTT…
G36Q	ATGAACATTCAGATCGGTGAACTGGCGAAACGTACTGCATGTCCAGTGGTGACCATTCGCTTTTATGAGCAAGAAGGTTTGCTGCCGCCCCCAGGACGTTCCCGTCAAAATTTCCGCTTATACGGGGAAGAGCATGTTGAGCGTTTGCAATTTATCCGCCATTGCCGCTCACTTGACATGCCCTTATCCGATGTCCGCACATTGCTGTCATACCGCAAGCGTCCTGATCAAGATTGCGGGGAGGTGAACATGCTTCTGGATGAGCATATTCGTCAAGTAGAGAGTCGTATTGGCGCTCTGTTAGAGTTAAAACATCACTTGGTCGAGCTGCGCGAAGCATGCTCAGGGGCTCGCCCTGCACAAAGCTGCGGAATCCTTCAGGGCCTGAGTGATTGTGTT…
R39G	ATGAACATTCAGATCGGTGAACTGGCGAAACGTACTGCATGTCCAGTGGTGACCATTCGCTTTTATGAGCAAGAAGGTTTGCTGCCGCCCCCAGGACGTTCCCGTGGTAATTTCGGCTTATACGGGGAAGAGCATGTTGAGCGTTTGCAATTTATCCGCCATTGCCGCTCACTTGACATGCCCTTATCCGATGTCCGCACATTGCTGTCATACCGCAAGCGTCCTGATCAAGATTGCGGGGAGGTGAACATGCTTCTGGATGAGCATATTCGTCAAGTAGAGAGTCGTATTGGCGCTCTGTTAGAGTTAAAACATCACTTGGTCGAGCTGCGCGAAGCATGCTCAGGGGCTCGCCCTGCACAAAGCTGCGGAATCCTTCAGGGCCTGAGTGATTGTGTT…
R39I	ATGAACATTCAGATCGGTGAACTGGCGAAACGTACTGCATGTCCAGTGGTGACCATTCGCTTTTATGAGCAAGAAGGTTTGCTGCCGCCCCCAGGACGTTCCCGTGGTAATTTCATCTTATACGGGGAAGAGCATGTTGAGCGTTTGCAATTTATCCGCCATTGCCGCTCACTTGACATGCCCTTATCCGATGTCCGCACATTGCTGTCATACCGCAAGCGTCCTGATCAAGATTGCGGGGAGGTGAACATGCTTCTGGATGAGCATATTCGTCAAGTAGAGAGTCGTATTGGCGCTCTGTTAGAGTTAAAACATCACTTGGTCGAGCTGCGCGAAGCATGCTCAGGGGCTCGCCCTGCACAAAGCTGCGGAATCCTTCAGGGCCTGAGTGATTGTGTT…
R39L	ATGAACATTCAGATCGGTGAACTGGCGAAACGTACTGCATGTCCAGTGGTGACCATTCGCTTTTATGAGCAAGAAGGTTTGCTGCCGCCCCCAGGACGTTCCCGTGGTAATTTCCTTTTATACGGGGAAGAGCATGTTGAGCGTTTGCAATTTATCCGCCATTGCCGCTCACTTGACATGCCCTTATCCGATGTCCGCACATTGCTGTCATACCGCAAGCGTCCTGATCAAGATTGCGGGGAGGTGAACATGCTTCTGGATGAGCATATTCGTCAAGTAGAGAGTCGTATTGGCGCTCTGTTAGAGTTAAAACATCACTTGGTCGAGCTGCGCGAAGCATGCTCAGGGGCTCGCCCTGCACAAAGCTGCGGAATCCTTCAGGGCCTGAGTGATTGTGTT…
R39P	ATGAACATTCAGATCGGTGAACTGGCGAAACGTACTGCATGTCCAGTGGTGACCATTCGCTTTTATGAGCAAGAAGGTTTGCTGCCGCCCCCAGGACGTTCCCGTGGTAATTTCCCATTATACGGGGAAGAGCATGTTGAGCGTTTGCAATTTATCCGCCATTGCCGCTCACTTGACATGCCCTTATCCGATGTCCGCACATTGCTGTCATACCGCAAGCGTCCTGATCAAGATTGCGGGGAGGTGAACATGCTTCTGGATGAGCATATTCGTCAAGTAGAGAGTCGTATTGGCGCTCTGTTAGAGTTAAAACATCACTTGGTCGAGCTGCGCGAAGCATGCTCAGGGGCTCGCCCTGCACAAAGCTGCGGAATCCTTCAGGGCCTGAGTGATTGTGTT…
R39V	ATGAACATTCAGATCGGTGAACTGGCGAAACGTACTGCATGTCCAGTGGTGACCATTCGCTTTTATGAGCAAGAAGGTTTGCTGCCGCCCCCAGGACGTTCCCGTGGTAATTTCGTCTTATACGGGGAAGAGCATGTTGAGCGTTTGCAATTTATCCGCCATTGCCGCTCACTTGACATGCCCTTATCCGATGTCCGCACATTGCTGTCATACCGCAAGCGTCCTGATCAAGATTGCGGGGAGGTGAACATGCTTCTGGATGAGCATATTCGTCAAGTAGAGAGTCGTATTGGCGCTCTGTTAGAGTTAAAACATCACTTGGTCGAGCTGCGCGAAGCATGCTCAGGGGCTCGCCCTGCACAAAGCTGCGGAATCCTTCAGGGCCTGAGTGATTGTGTT…
R39F	ATGAACATTCAGATCGGTGAACTGGCGAAACGTACTGCATGTCCAGTGGTGACCATTCGCTTTTATGAGCAAGAAGGTTTGCTGCCGCCCCCAGGACGTTCCCGTGGTAATTTCTTTTTATACGGGGAAGAGCATGTTGAGCGTTTGCAATTTATCCGCCATTGCCGCTCACTTGACATGCCCTTATCCGATGTCCGCACATTGCTGTCATACCGCAAGCGTCCTGATCAAGATTGCGGGGAGGTGAACATGCTTCTGGATGAGCATATTCGTCAAGTAGAGAGTCGTATTGGCGCTCTGTTAGAGTTAAAACATCACTTGGTCGAGCTGCGCGAAGCATGCTCAGGGGCTCGCCCTGCACAAAGCTGCGGAATCCTTCAGGGCCTGAGTGATTGTGTT…
R39W	ATGAACATTCAGATCGGTGAACTGGCGAAACGTACTGCATGTCCAGTGGTGACCATTCGCTTTTATGAGCAAGAAGGTTTGCTGCCGCCCCCAGGACGTTCCCGTGGTAATTTCTGGTTATACGGGGAAGAGCATGTTGAGCGTTTGCAATTTATCCGCCATTGCCGCTCACTTGACATGCCCTTATCCGATGTCCGCACATTGCTGTCATACCGCAAGCGTCCTGATCAAGATTGCGGGGAGGTGAACATGCTTCTGGATGAGCATATTCGTCAAGTAGAGAGTCGTATTGGCGCTCTGTTAGAGTTAAAACATCACTTGGTCGAGCTGCGCGAAGCATGCTCAGGGGCTCGCCCTGCACAAAGCTGCGGAATCCTTCAGGGCCTGAGTGATTGTGTT…
R39Y	ATGAACATTCAGATCGGTGAACTGGCGAAACGTACTGCATGTCCAGTGGTGACCATTCGCTTTTATGAGCAAGAAGGTTTGCTGCCGCCCCCAGGACGTTCCCGTGGTAATTTCTATTTATACGGGGAAGAGCATGTTGAGCGTTTGCAATTTATCCGCCATTGCCGCTCACTTGACATGCCCTTATCCGATGTCCGCACATTGCTGTCATACCGCAAGCGTCCTGATCAAGATTGCGGGGAGGTGAACATGCTTCTGGATGAGCATATTCGTCAAGTAGAGAGTCGTATTGGCGCTCTGTTAGAGTTAAAACATCACTTGGTCGAGCTGCGCGAAGCATGCTCAGGGGCTCGCCCTGCACAAAGCTGCGGAATCCTTCAGGGCCTGAGTGATTGTGTT…
R39D	ATGAACATTCAGATCGGTGAACTGGCGAAACGTACTGCATGTCCAGTGGTGACCATTCGCTTTTATGAGCAAGAAGGTTTGCTGCCGCCCCCAGGACGTTCCCGTGGTAATTTCGATTTATACGGGGAAGAGCATGTTGAGCGTTTGCAATTTATCCGCCATTGCCGCTCACTTGACATGCCCTTATCCGATGTCCGCACATTGCTGTCATACCGCAAGCGTCCTGATCAAGATTGCGGGGAGGTGAACATGCTTCTGGATGAGCATATTCGTCAAGTAGAGAGTCGTATTGGCGCTCTGTTAGAGTTAAAACATCACTTGGTCGAGCTGCGCGAAGCATGCTCAGGGGCTCGCCCTGCACAAAGCTGCGGAATCCTTCAGGGCCTGAGTGATTGTGTT…
R39E	ATGAACATTCAGATCGGTGAACTGGCGAAACGTACTGCATGTCCAGTGGTGACCATTCGCTTTTATGAGCAAGAAGGTTTGCTGCCGCCCCCAGGACGTTCCCGTGGTAATTTCGAATTATACGGGGAAGAGCATGTTGAGCGTTTGCAATTTATCCGCCATTGCCGCTCACTTGACATGCCCTTATCCGATGTCCGCACATTGCTGTCATACCGCAAGCGTCCTGATCAAGATTGCGGGGAGGTGAACATGCTTCTGGATGAGCATATTCGTCAAGTAGAGAGTCGTATTGGCGCTCTGTTAGAGTTAAAACATCACTTGGTCGAGCTGCGCGAAGCATGCTCAGGGGCTCGCCCTGCACAAAGCTGCGGAATCCTTCAGGGCCTGAGTGATTGTGTT…
R39R	ATGAACATTCAGATCGGTGAACTGGCGAAACGTACTGCATGTCCAGTGGTGACCATTCGCTTTTATGAGCAAGAAGGTTTGCTGCCGCCCCCAGGACGTTCCCGTGGTAATTTCCGGTTATACGGGGAAGAGCATGTTGAGCGTTTGCAATTTATCCGCCATTGCCGCTCACTTGACATGCCCTTATCCGATGTCCGCACATTGCTGTCATACCGCAAGCGTCCTGATCAAGATTGCGGGGAGGTGAACATGCTTCTGGATGAGCATATTCGTCAAGTAGAGAGTCGTATTGGCGCTCTGTTAGAGTTAAAACATCACTTGGTCGAGCTGCGCGAAGCATGCTCAGGGGCTCGCCCTGCACAAAGCTGCGGAATCCTTCAGGGCCTGAGTGATTGTGTT…
R39H	ATGAACATTCAGATCGGTGAACTGGCGAAACGTACTGCATGTCCAGTGGTGACCATTCGCTTTTATGAGCAAGAAGGTTTGCTGCCGCCCCCAGGACGTTCCCGTGGTAATTTCCACTTATACGGGGAAGAGCATGTTGAGCGTTTGCAATTTATCCGCCATTGCCGCTCACTTGACATGCCCTTATCCGATGTCCGCACATTGCTGTCATACCGCAAGCGTCCTGATCAAGATTGCGGGGAGGTGAACATGCTTCTGGATGAGCATATTCGTCAAGTAGAGAGTCGTATTGGCGCTCTGTTAGAGTTAAAACATCACTTGGTCGAGCTGCGCGAAGCATGCTCAGGGGCTCGCCCTGCACAAAGCTGCGGAATCCTTCAGGGCCTGAGTGATTGTGTT…
R39K	ATGAACATTCAGATCGGTGAACTGGCGAAACGTACTGCATGTCCAGTGGTGACCATTCGCTTTTATGAGCAAGAAGGTTTGCTGCCGCCCCCAGGACGTTCCCGTGGTAATTTCAAGTTATACGGGGAAGAGCATGTTGAGCGTTTGCAATTTATCCGCCATTGCCGCTCACTTGACATGCCCTTATCCGATGTCCGCACATTGCTGTCATACCGCAAGCGTCCTGATCAAGATTGCGGGGAGGTGAACATGCTTCTGGATGAGCATATTCGTCAAGTAGAGAGTCGTATTGGCGCTCTGTTAGAGTTAAAACATCACTTGGTCGAGCTGCGCGAAGCATGCTCAGGGGCTCGCCCTGCACAAAGCTGCGGAATCCTTCAGGGCCTGAGTGATTGTGTT…
R39S	ATGAACATTCAGATCGGTGAACTGGCGAAACGTACTGCATGTCCAGTGGTGACCATTCGCTTTTATGAGCAAGAAGGTTTGCTGCCGCCCCCAGGACGTTCCCGTGGTAATTTCTCATTATACGGGGAAGAGCATGTTGAGCGTTTGCAATTTATCCGCCATTGCCGCTCACTTGACATGCCCTTATCCGATGTCCGCACATTGCTGTCATACCGCAAGCGTCCTGATCAAGATTGCGGGGAGGTGAACATGCTTCTGGATGAGCATATTCGTCAAGTAGAGAGTCGTATTGGCGCTCTGTTAGAGTTAAAACATCACTTGGTCGAGCTGCGCGAAGCATGCTCAGGGGCTCGCCCTGCACAAAGCTGCGGAATCCTTCAGGGCCTGAGTGATTGTGTT…
R39T	ATGAACATTCAGATCGGTGAACTGGCGAAACGTACTGCATGTCCAGTGGTGACCATTCGCTTTTATGAGCAAGAAGGTTTGCTGCCGCCCCCAGGACGTTCCCGTGGTAATTTCACTTTATACGGGGAAGAGCATGTTGAGCGTTTGCAATTTATCCGCCATTGCCGCTCACTTGACATGCCCTTATCCGATGTCCGCACATTGCTGTCATACCGCAAGCGTCCTGATCAAGATTGCGGGGAGGTGAACATGCTTCTGGATGAGCATATTCGTCAAGTAGAGAGTCGTATTGGCGCTCTGTTAGAGTTAAAACATCACTTGGTCGAGCTGCGCGAAGCATGCTCAGGGGCTCGCCCTGCACAAAGCTGCGGAATCCTTCAGGGCCTGAGTGATTGTGTT…
R39C	ATGAACATTCAGATCGGTGAACTGGCGAAACGTACTGCATGTCCAGTGGTGACCATTCGCTTTTATGAGCAAGAAGGTTTGCTGCCGCCCCCAGGACGTTCCCGTGGTAATTTCTGTTTATACGGGGAAGAGCATGTTGAGCGTTTGCAATTTATCCGCCATTGCCGCTCACTTGACATGCCCTTATCCGATGTCCGCACATTGCTGTCATACCGCAAGCGTCCTGATCAAGATTGCGGGGAGGTGAACATGCTTCTGGATGAGCATATTCGTCAAGTAGAGAGTCGTATTGGCGCTCTGTTAGAGTTAAAACATCACTTGGTCGAGCTGCGCGAAGCATGCTCAGGGGCTCGCCCTGCACAAAGCTGCGGAATCCTTCAGGGCCTGAGTGATTGTGTT…
R39M	ATGAACATTCAGATCGGTGAACTGGCGAAACGTACTGCATGTCCAGTGGTGACCATTCGCTTTTATGAGCAAGAAGGTTTGCTGCCGCCCCCAGGACGTTCCCGTGGTAATTTCATGTTATACGGGGAAGAGCATGTTGAGCGTTTGCAATTTATCCGCCATTGCCGCTCACTTGACATGCCCTTATCCGATGTCCGCACATTGCTGTCATACCGCAAGCGTCCTGATCAAGATTGCGGGGAGGTGAACATGCTTCTGGATGAGCATATTCGTCAAGTAGAGAGTCGTATTGGCGCTCTGTTAGAGTTAAAACATCACTTGGTCGAGCTGCGCGAAGCATGCTCAGGGGCTCGCCCTGCACAAAGCTGCGGAATCCTTCAGGGCCTGAGTGATTGTGTT…
R39N	ATGAACATTCAGATCGGTGAACTGGCGAAACGTACTGCATGTCCAGTGGTGACCATTCGCTTTTATGAGCAAGAAGGTTTGCTGCCGCCCCCAGGACGTTCCCGTGGTAATTTCAATTTATACGGGGAAGAGCATGTTGAGCGTTTGCAATTTATCCGCCATTGCCGCTCACTTGACATGCCCTTATCCGATGTCCGCACATTGCTGTCATACCGCAAGCGTCCTGATCAAGATTGCGGGGAGGTGAACATGCTTCTGGATGAGCATATTCGTCAAGTAGAGAGTCGTATTGGCGCTCTGTTAGAGTTAAAACATCACTTGGTCGAGCTGCGCGAAGCATGCTCAGGGGCTCGCCCTGCACAAAGCTGCGGAATCCTTCAGGGCCTGAGTGATTGTGTT…
R39Q	ATGAACATTCAGATCGGTGAACTGGCGAAACGTACTGCATGTCCAGTGGTGACCATTCGCTTTTATGAGCAAGAAGGTTTGCTGCCGCCCCCAGGACGTTCCCGTGGTAATTTCCAATTATACGGGGAAGAGCATGTTGAGCGTTTGCAATTTATCCGCCATTGCCGCTCACTTGACATGCCCTTATCCGATGTCCGCACATTGCTGTCATACCGCAAGCGTCCTGATCAAGATTGCGGGGAGGTGAACATGCTTCTGGATGAGCATATTCGTCAAGTAGAGAGTCGTATTGGCGCTCTGTTAGAGTTAAAACATCACTTGGTCGAGCTGCGCGAAGCATGCTCAGGGGCTCGCCCTGCACAAAGCTGCGGAATCCTTCAGGGCCTGAGTGATTGTGTT…
Y41G	ATGAACATTCAGATCGGTGAACTGGCGAAACGTACTGCATGTCCAGTGGTGACCATTCGCTTTTATGAGCAAGAAGGTTTGCTGCCGCCCCCAGGACGTTCCCGTGGTAATTTCCGCTTAGGCGGGGAAGAGCATGTTGAGCGTTTGCAATTTATCCGCCATTGCCGCTCACTTGACATGCCCTTATCCGATGTCCGCACATTGCTGTCATACCGCAAGCGTCCTGATCAAGATTGCGGGGAGGTGAACATGCTTCTGGATGAGCATATTCGTCAAGTAGAGAGTCGTATTGGCGCTCTGTTAGAGTTAAAACATCACTTGGTCGAGCTGCGCGAAGCATGCTCAGGGGCTCGCCCTGCACAAAGCTGCGGAATCCTTCAGGGCCTGAGTGATTGTGTT…
Y41I	ATGAACATTCAGATCGGTGAACTGGCGAAACGTACTGCATGTCCAGTGGTGACCATTCGCTTTTATGAGCAAGAAGGTTTGCTGCCGCCCCCAGGACGTTCCCGTGGTAATTTCCGCTTAATCGGGGAAGAGCATGTTGAGCGTTTGCAATTTATCCGCCATTGCCGCTCACTTGACATGCCCTTATCCGATGTCCGCACATTGCTGTCATACCGCAAGCGTCCTGATCAAGATTGCGGGGAGGTGAACATGCTTCTGGATGAGCATATTCGTCAAGTAGAGAGTCGTATTGGCGCTCTGTTAGAGTTAAAACATCACTTGGTCGAGCTGCGCGAAGCATGCTCAGGGGCTCGCCCTGCACAAAGCTGCGGAATCCTTCAGGGCCTGAGTGATTGTGTT…
Y41L	ATGAACATTCAGATCGGTGAACTGGCGAAACGTACTGCATGTCCAGTGGTGACCATTCGCTTTTATGAGCAAGAAGGTTTGCTGCCGCCCCCAGGACGTTCCCGTGGTAATTTCCGCTTACTTGGGGAAGAGCATGTTGAGCGTTTGCAATTTATCCGCCATTGCCGCTCACTTGACATGCCCTTATCCGATGTCCGCACATTGCTGTCATACCGCAAGCGTCCTGATCAAGATTGCGGGGAGGTGAACATGCTTCTGGATGAGCATATTCGTCAAGTAGAGAGTCGTATTGGCGCTCTGTTAGAGTTAAAACATCACTTGGTCGAGCTGCGCGAAGCATGCTCAGGGGCTCGCCCTGCACAAAGCTGCGGAATCCTTCAGGGCCTGAGTGATTGTGTT…
Y41P	ATGAACATTCAGATCGGTGAACTGGCGAAACGTACTGCATGTCCAGTGGTGACCATTCGCTTTTATGAGCAAGAAGGTTTGCTGCCGCCCCCAGGACGTTCCCGTGGTAATTTCCGCTTACCAGGGGAAGAGCATGTTGAGCGTTTGCAATTTATCCGCCATTGCCGCTCACTTGACATGCCCTTATCCGATGTCCGCACATTGCTGTCATACCGCAAGCGTCCTGATCAAGATTGCGGGGAGGTGAACATGCTTCTGGATGAGCATATTCGTCAAGTAGAGAGTCGTATTGGCGCTCTGTTAGAGTTAAAACATCACTTGGTCGAGCTGCGCGAAGCATGCTCAGGGGCTCGCCCTGCACAAAGCTGCGGAATCCTTCAGGGCCTGAGTGATTGTGTT…
Y41V	ATGAACATTCAGATCGGTGAACTGGCGAAACGTACTGCATGTCCAGTGGTGACCATTCGCTTTTATGAGCAAGAAGGTTTGCTGCCGCCCCCAGGACGTTCCCGTGGTAATTTCCGCTTAGTCGGGGAAGAGCATGTTGAGCGTTTGCAATTTATCCGCCATTGCCGCTCACTTGACATGCCCTTATCCGATGTCCGCACATTGCTGTCATACCGCAAGCGTCCTGATCAAGATTGCGGGGAGGTGAACATGCTTCTGGATGAGCATATTCGTCAAGTAGAGAGTCGTATTGGCGCTCTGTTAGAGTTAAAACATCACTTGGTCGAGCTGCGCGAAGCATGCTCAGGGGCTCGCCCTGCACAAAGCTGCGGAATCCTTCAGGGCCTGAGTGATTGTGTT…
Y41F	ATGAACATTCAGATCGGTGAACTGGCGAAACGTACTGCATGTCCAGTGGTGACCATTCGCTTTTATGAGCAAGAAGGTTTGCTGCCGCCCCCAGGACGTTCCCGTGGTAATTTCCGCTTATTTGGGGAAGAGCATGTTGAGCGTTTGCAATTTATCCGCCATTGCCGCTCACTTGACATGCCCTTATCCGATGTCCGCACATTGCTGTCATACCGCAAGCGTCCTGATCAAGATTGCGGGGAGGTGAACATGCTTCTGGATGAGCATATTCGTCAAGTAGAGAGTCGTATTGGCGCTCTGTTAGAGTTAAAACATCACTTGGTCGAGCTGCGCGAAGCATGCTCAGGGGCTCGCCCTGCACAAAGCTGCGGAATCCTTCAGGGCCTGAGTGATTGTGTT…
Y41W	ATGAACATTCAGATCGGTGAACTGGCGAAACGTACTGCATGTCCAGTGGTGACCATTCGCTTTTATGAGCAAGAAGGTTTGCTGCCGCCCCCAGGACGTTCCCGTGGTAATTTCCGCTTATGGGGGGAAGAGCATGTTGAGCGTTTGCAATTTATCCGCCATTGCCGCTCACTTGACATGCCCTTATCCGATGTCCGCACATTGCTGTCATACCGCAAGCGTCCTGATCAAGATTGCGGGGAGGTGAACATGCTTCTGGATGAGCATATTCGTCAAGTAGAGAGTCGTATTGGCGCTCTGTTAGAGTTAAAACATCACTTGGTCGAGCTGCGCGAAGCATGCTCAGGGGCTCGCCCTGCACAAAGCTGCGGAATCCTTCAGGGCCTGAGTGATTGTGTT…
Y41Y	ATGAACATTCAGATCGGTGAACTGGCGAAACGTACTGCATGTCCAGTGGTGACCATTCGCTTTTATGAGCAAGAAGGTTTGCTGCCGCCCCCAGGACGTTCCCGTGGTAATTTCCGCTTATATGGGGAAGAGCATGTTGAGCGTTTGCAATTTATCCGCCATTGCCGCTCACTTGACATGCCCTTATCCGATGTCCGCACATTGCTGTCATACCGCAAGCGTCCTGATCAAGATTGCGGGGAGGTGAACATGCTTCTGGATGAGCATATTCGTCAAGTAGAGAGTCGTATTGGCGCTCTGTTAGAGTTAAAACATCACTTGGTCGAGCTGCGCGAAGCATGCTCAGGGGCTCGCCCTGCACAAAGCTGCGGAATCCTTCAGGGCCTGAGTGATTGTGTT…
Y41D	ATGAACATTCAGATCGGTGAACTGGCGAAACGTACTGCATGTCCAGTGGTGACCATTCGCTTTTATGAGCAAGAAGGTTTGCTGCCGCCCCCAGGACGTTCCCGTGGTAATTTCCGCTTAGATGGGGAAGAGCATGTTGAGCGTTTGCAATTTATCCGCCATTGCCGCTCACTTGACATGCCCTTATCCGATGTCCGCACATTGCTGTCATACCGCAAGCGTCCTGATCAAGATTGCGGGGAGGTGAACATGCTTCTGGATGAGCATATTCGTCAAGTAGAGAGTCGTATTGGCGCTCTGTTAGAGTTAAAACATCACTTGGTCGAGCTGCGCGAAGCATGCTCAGGGGCTCGCCCTGCACAAAGCTGCGGAATCCTTCAGGGCCTGAGTGATTGTGTT…
Y41E	ATGAACATTCAGATCGGTGAACTGGCGAAACGTACTGCATGTCCAGTGGTGACCATTCGCTTTTATGAGCAAGAAGGTTTGCTGCCGCCCCCAGGACGTTCCCGTGGTAATTTCCGCTTAGAAGGGGAAGAGCATGTTGAGCGTTTGCAATTTATCCGCCATTGCCGCTCACTTGACATGCCCTTATCCGATGTCCGCACATTGCTGTCATACCGCAAGCGTCCTGATCAAGATTGCGGGGAGGTGAACATGCTTCTGGATGAGCATATTCGTCAAGTAGAGAGTCGTATTGGCGCTCTGTTAGAGTTAAAACATCACTTGGTCGAGCTGCGCGAAGCATGCTCAGGGGCTCGCCCTGCACAAAGCTGCGGAATCCTTCAGGGCCTGAGTGATTGTGTT…
Y41R	ATGAACATTCAGATCGGTGAACTGGCGAAACGTACTGCATGTCCAGTGGTGACCATTCGCTTTTATGAGCAAGAAGGTTTGCTGCCGCCCCCAGGACGTTCCCGTGGTAATTTCCGCTTACGGGGGGAAGAGCATGTTGAGCGTTTGCAATTTATCCGCCATTGCCGCTCACTTGACATGCCCTTATCCGATGTCCGCACATTGCTGTCATACCGCAAGCGTCCTGATCAAGATTGCGGGGAGGTGAACATGCTTCTGGATGAGCATATTCGTCAAGTAGAGAGTCGTATTGGCGCTCTGTTAGAGTTAAAACATCACTTGGTCGAGCTGCGCGAAGCATGCTCAGGGGCTCGCCCTGCACAAAGCTGCGGAATCCTTCAGGGCCTGAGTGATTGTGTT…
Y41H	ATGAACATTCAGATCGGTGAACTGGCGAAACGTACTGCATGTCCAGTGGTGACCATTCGCTTTTATGAGCAAGAAGGTTTGCTGCCGCCCCCAGGACGTTCCCGTGGTAATTTCCGCTTACACGGGGAAGAGCATGTTGAGCGTTTGCAATTTATCCGCCATTGCCGCTCACTTGACATGCCCTTATCCGATGTCCGCACATTGCTGTCATACCGCAAGCGTCCTGATCAAGATTGCGGGGAGGTGAACATGCTTCTGGATGAGCATATTCGTCAAGTAGAGAGTCGTATTGGCGCTCTGTTAGAGTTAAAACATCACTTGGTCGAGCTGCGCGAAGCATGCTCAGGGGCTCGCCCTGCACAAAGCTGCGGAATCCTTCAGGGCCTGAGTGATTGTGTT…
Y41K	ATGAACATTCAGATCGGTGAACTGGCGAAACGTACTGCATGTCCAGTGGTGACCATTCGCTTTTATGAGCAAGAAGGTTTGCTGCCGCCCCCAGGACGTTCCCGTGGTAATTTCCGCTTAAAGGGGGAAGAGCATGTTGAGCGTTTGCAATTTATCCGCCATTGCCGCTCACTTGACATGCCCTTATCCGATGTCCGCACATTGCTGTCATACCGCAAGCGTCCTGATCAAGATTGCGGGGAGGTGAACATGCTTCTGGATGAGCATATTCGTCAAGTAGAGAGTCGTATTGGCGCTCTGTTAGAGTTAAAACATCACTTGGTCGAGCTGCGCGAAGCATGCTCAGGGGCTCGCCCTGCACAAAGCTGCGGAATCCTTCAGGGCCTGAGTGATTGTGTT…
Y41S	ATGAACATTCAGATCGGTGAACTGGCGAAACGTACTGCATGTCCAGTGGTGACCATTCGCTTTTATGAGCAAGAAGGTTTGCTGCCGCCCCCAGGACGTTCCCGTGGTAATTTCCGCTTATCAGGGGAAGAGCATGTTGAGCGTTTGCAATTTATCCGCCATTGCCGCTCACTTGACATGCCCTTATCCGATGTCCGCACATTGCTGTCATACCGCAAGCGTCCTGATCAAGATTGCGGGGAGGTGAACATGCTTCTGGATGAGCATATTCGTCAAGTAGAGAGTCGTATTGGCGCTCTGTTAGAGTTAAAACATCACTTGGTCGAGCTGCGCGAAGCATGCTCAGGGGCTCGCCCTGCACAAAGCTGCGGAATCCTTCAGGGCCTGAGTGATTGTGTT…
Y41T	ATGAACATTCAGATCGGTGAACTGGCGAAACGTACTGCATGTCCAGTGGTGACCATTCGCTTTTATGAGCAAGAAGGTTTGCTGCCGCCCCCAGGACGTTCCCGTGGTAATTTCCGCTTAACTGGGGAAGAGCATGTTGAGCGTTTGCAATTTATCCGCCATTGCCGCTCACTTGACATGCCCTTATCCGATGTCCGCACATTGCTGTCATACCGCAAGCGTCCTGATCAAGATTGCGGGGAGGTGAACATGCTTCTGGATGAGCATATTCGTCAAGTAGAGAGTCGTATTGGCGCTCTGTTAGAGTTAAAACATCACTTGGTCGAGCTGCGCGAAGCATGCTCAGGGGCTCGCCCTGCACAAAGCTGCGGAATCCTTCAGGGCCTGAGTGATTGTGTT…
Y41C	ATGAACATTCAGATCGGTGAACTGGCGAAACGTACTGCATGTCCAGTGGTGACCATTCGCTTTTATGAGCAAGAAGGTTTGCTGCCGCCCCCAGGACGTTCCCGTGGTAATTTCCGCTTATGTGGGGAAGAGCATGTTGAGCGTTTGCAATTTATCCGCCATTGCCGCTCACTTGACATGCCCTTATCCGATGTCCGCACATTGCTGTCATACCGCAAGCGTCCTGATCAAGATTGCGGGGAGGTGAACATGCTTCTGGATGAGCATATTCGTCAAGTAGAGAGTCGTATTGGCGCTCTGTTAGAGTTAAAACATCACTTGGTCGAGCTGCGCGAAGCATGCTCAGGGGCTCGCCCTGCACAAAGCTGCGGAATCCTTCAGGGCCTGAGTGATTGTGTT…
Y41M	ATGAACATTCAGATCGGTGAACTGGCGAAACGTACTGCATGTCCAGTGGTGACCATTCGCTTTTATGAGCAAGAAGGTTTGCTGCCGCCCCCAGGACGTTCCCGTGGTAATTTCCGCTTAATGGGGGAAGAGCATGTTGAGCGTTTGCAATTTATCCGCCATTGCCGCTCACTTGACATGCCCTTATCCGATGTCCGCACATTGCTGTCATACCGCAAGCGTCCTGATCAAGATTGCGGGGAGGTGAACATGCTTCTGGATGAGCATATTCGTCAAGTAGAGAGTCGTATTGGCGCTCTGTTAGAGTTAAAACATCACTTGGTCGAGCTGCGCGAAGCATGCTCAGGGGCTCGCCCTGCACAAAGCTGCGGAATCCTTCAGGGCCTGAGTGATTGTGTT…
Y41N	ATGAACATTCAGATCGGTGAACTGGCGAAACGTACTGCATGTCCAGTGGTGACCATTCGCTTTTATGAGCAAGAAGGTTTGCTGCCGCCCCCAGGACGTTCCCGTGGTAATTTCCGCTTAAATGGGGAAGAGCATGTTGAGCGTTTGCAATTTATCCGCCATTGCCGCTCACTTGACATGCCCTTATCCGATGTCCGCACATTGCTGTCATACCGCAAGCGTCCTGATCAAGATTGCGGGGAGGTGAACATGCTTCTGGATGAGCATATTCGTCAAGTAGAGAGTCGTATTGGCGCTCTGTTAGAGTTAAAACATCACTTGGTCGAGCTGCGCGAAGCATGCTCAGGGGCTCGCCCTGCACAAAGCTGCGGAATCCTTCAGGGCCTGAGTGATTGTGTT…
Y41Q	ATGAACATTCAGATCGGTGAACTGGCGAAACGTACTGCATGTCCAGTGGTGACCATTCGCTTTTATGAGCAAGAAGGTTTGCTGCCGCCCCCAGGACGTTCCCGTGGTAATTTCCGCTTACAAGGGGAAGAGCATGTTGAGCGTTTGCAATTTATCCGCCATTGCCGCTCACTTGACATGCCCTTATCCGATGTCCGCACATTGCTGTCATACCGCAAGCGTCCTGATCAAGATTGCGGGGAGGTGAACATGCTTCTGGATGAGCATATTCGTCAAGTAGAGAGTCGTATTGGCGCTCTGTTAGAGTTAAAACATCACTTGGTCGAGCTGCGCGAAGCATGCTCAGGGGCTCGCCCTGCACAAAGCTGCGGAATCCTTCAGGGCCTGAGTGATTGTGTT…
E43G	ATGAACATTCAGATCGGTGAACTGGCGAAACGTACTGCATGTCCAGTGGTGACCATTCGCTTTTATGAGCAAGAAGGTTTGCTGCCGCCCCCAGGACGTTCCCGTGGTAATTTCCGCTTATACGGGGGCGAGCATGTTGAGCGTTTGCAATTTATCCGCCATTGCCGCTCACTTGACATGCCCTTATCCGATGTCCGCACATTGCTGTCATACCGCAAGCGTCCTGATCAAGATTGCGGGGAGGTGAACATGCTTCTGGATGAGCATATTCGTCAAGTAGAGAGTCGTATTGGCGCTCTGTTAGAGTTAAAACATCACTTGGTCGAGCTGCGCGAAGCATGCTCAGGGGCTCGCCCTGCACAAAGCTGCGGAATCCTTCAGGGCCTGAGTGATTGTGTT…
E43I	ATGAACATTCAGATCGGTGAACTGGCGAAACGTACTGCATGTCCAGTGGTGACCATTCGCTTTTATGAGCAAGAAGGTTTGCTGCCGCCCCCAGGACGTTCCCGTGGTAATTTCCGCTTATACGGGATCGAGCATGTTGAGCGTTTGCAATTTATCCGCCATTGCCGCTCACTTGACATGCCCTTATCCGATGTCCGCACATTGCTGTCATACCGCAAGCGTCCTGATCAAGATTGCGGGGAGGTGAACATGCTTCTGGATGAGCATATTCGTCAAGTAGAGAGTCGTATTGGCGCTCTGTTAGAGTTAAAACATCACTTGGTCGAGCTGCGCGAAGCATGCTCAGGGGCTCGCCCTGCACAAAGCTGCGGAATCCTTCAGGGCCTGAGTGATTGTGTT…
E43L	ATGAACATTCAGATCGGTGAACTGGCGAAACGTACTGCATGTCCAGTGGTGACCATTCGCTTTTATGAGCAAGAAGGTTTGCTGCCGCCCCCAGGACGTTCCCGTGGTAATTTCCGCTTATACGGGCTTGAGCATGTTGAGCGTTTGCAATTTATCCGCCATTGCCGCTCACTTGACATGCCCTTATCCGATGTCCGCACATTGCTGTCATACCGCAAGCGTCCTGATCAAGATTGCGGGGAGGTGAACATGCTTCTGGATGAGCATATTCGTCAAGTAGAGAGTCGTATTGGCGCTCTGTTAGAGTTAAAACATCACTTGGTCGAGCTGCGCGAAGCATGCTCAGGGGCTCGCCCTGCACAAAGCTGCGGAATCCTTCAGGGCCTGAGTGATTGTGTT…
E43P	ATGAACATTCAGATCGGTGAACTGGCGAAACGTACTGCATGTCCAGTGGTGACCATTCGCTTTTATGAGCAAGAAGGTTTGCTGCCGCCCCCAGGACGTTCCCGTGGTAATTTCCGCTTATACGGGCCAGAGCATGTTGAGCGTTTGCAATTTATCCGCCATTGCCGCTCACTTGACATGCCCTTATCCGATGTCCGCACATTGCTGTCATACCGCAAGCGTCCTGATCAAGATTGCGGGGAGGTGAACATGCTTCTGGATGAGCATATTCGTCAAGTAGAGAGTCGTATTGGCGCTCTGTTAGAGTTAAAACATCACTTGGTCGAGCTGCGCGAAGCATGCTCAGGGGCTCGCCCTGCACAAAGCTGCGGAATCCTTCAGGGCCTGAGTGATTGTGTT…
E43V	ATGAACATTCAGATCGGTGAACTGGCGAAACGTACTGCATGTCCAGTGGTGACCATTCGCTTTTATGAGCAAGAAGGTTTGCTGCCGCCCCCAGGACGTTCCCGTGGTAATTTCCGCTTATACGGGGTCGAGCATGTTGAGCGTTTGCAATTTATCCGCCATTGCCGCTCACTTGACATGCCCTTATCCGATGTCCGCACATTGCTGTCATACCGCAAGCGTCCTGATCAAGATTGCGGGGAGGTGAACATGCTTCTGGATGAGCATATTCGTCAAGTAGAGAGTCGTATTGGCGCTCTGTTAGAGTTAAAACATCACTTGGTCGAGCTGCGCGAAGCATGCTCAGGGGCTCGCCCTGCACAAAGCTGCGGAATCCTTCAGGGCCTGAGTGATTGTGTT…
E43F	ATGAACATTCAGATCGGTGAACTGGCGAAACGTACTGCATGTCCAGTGGTGACCATTCGCTTTTATGAGCAAGAAGGTTTGCTGCCGCCCCCAGGACGTTCCCGTGGTAATTTCCGCTTATACGGGTTTGAGCATGTTGAGCGTTTGCAATTTATCCGCCATTGCCGCTCACTTGACATGCCCTTATCCGATGTCCGCACATTGCTGTCATACCGCAAGCGTCCTGATCAAGATTGCGGGGAGGTGAACATGCTTCTGGATGAGCATATTCGTCAAGTAGAGAGTCGTATTGGCGCTCTGTTAGAGTTAAAACATCACTTGGTCGAGCTGCGCGAAGCATGCTCAGGGGCTCGCCCTGCACAAAGCTGCGGAATCCTTCAGGGCCTGAGTGATTGTGTT…
E43W	ATGAACATTCAGATCGGTGAACTGGCGAAACGTACTGCATGTCCAGTGGTGACCATTCGCTTTTATGAGCAAGAAGGTTTGCTGCCGCCCCCAGGACGTTCCCGTGGTAATTTCCGCTTATACGGGTGGGAGCATGTTGAGCGTTTGCAATTTATCCGCCATTGCCGCTCACTTGACATGCCCTTATCCGATGTCCGCACATTGCTGTCATACCGCAAGCGTCCTGATCAAGATTGCGGGGAGGTGAACATGCTTCTGGATGAGCATATTCGTCAAGTAGAGAGTCGTATTGGCGCTCTGTTAGAGTTAAAACATCACTTGGTCGAGCTGCGCGAAGCATGCTCAGGGGCTCGCCCTGCACAAAGCTGCGGAATCCTTCAGGGCCTGAGTGATTGTGTT…
E43Y	ATGAACATTCAGATCGGTGAACTGGCGAAACGTACTGCATGTCCAGTGGTGACCATTCGCTTTTATGAGCAAGAAGGTTTGCTGCCGCCCCCAGGACGTTCCCGTGGTAATTTCCGCTTATACGGGTATGAGCATGTTGAGCGTTTGCAATTTATCCGCCATTGCCGCTCACTTGACATGCCCTTATCCGATGTCCGCACATTGCTGTCATACCGCAAGCGTCCTGATCAAGATTGCGGGGAGGTGAACATGCTTCTGGATGAGCATATTCGTCAAGTAGAGAGTCGTATTGGCGCTCTGTTAGAGTTAAAACATCACTTGGTCGAGCTGCGCGAAGCATGCTCAGGGGCTCGCCCTGCACAAAGCTGCGGAATCCTTCAGGGCCTGAGTGATTGTGTT…
E43D	ATGAACATTCAGATCGGTGAACTGGCGAAACGTACTGCATGTCCAGTGGTGACCATTCGCTTTTATGAGCAAGAAGGTTTGCTGCCGCCCCCAGGACGTTCCCGTGGTAATTTCCGCTTATACGGGGATGAGCATGTTGAGCGTTTGCAATTTATCCGCCATTGCCGCTCACTTGACATGCCCTTATCCGATGTCCGCACATTGCTGTCATACCGCAAGCGTCCTGATCAAGATTGCGGGGAGGTGAACATGCTTCTGGATGAGCATATTCGTCAAGTAGAGAGTCGTATTGGCGCTCTGTTAGAGTTAAAACATCACTTGGTCGAGCTGCGCGAAGCATGCTCAGGGGCTCGCCCTGCACAAAGCTGCGGAATCCTTCAGGGCCTGAGTGATTGTGTT…
E43E	ATGAACATTCAGATCGGTGAACTGGCGAAACGTACTGCATGTCCAGTGGTGACCATTCGCTTTTATGAGCAAGAAGGTTTGCTGCCGCCCCCAGGACGTTCCCGTGGTAATTTCCGCTTATACGGGGAAGAGCATGTTGAGCGTTTGCAATTTATCCGCCATTGCCGCTCACTTGACATGCCCTTATCCGATGTCCGCACATTGCTGTCATACCGCAAGCGTCCTGATCAAGATTGCGGGGAGGTGAACATGCTTCTGGATGAGCATATTCGTCAAGTAGAGAGTCGTATTGGCGCTCTGTTAGAGTTAAAACATCACTTGGTCGAGCTGCGCGAAGCATGCTCAGGGGCTCGCCCTGCACAAAGCTGCGGAATCCTTCAGGGCCTGAGTGATTGTGTT…
E43R	ATGAACATTCAGATCGGTGAACTGGCGAAACGTACTGCATGTCCAGTGGTGACCATTCGCTTTTATGAGCAAGAAGGTTTGCTGCCGCCCCCAGGACGTTCCCGTGGTAATTTCCGCTTATACGGGCGGGAGCATGTTGAGCGTTTGCAATTTATCCGCCATTGCCGCTCACTTGACATGCCCTTATCCGATGTCCGCACATTGCTGTCATACCGCAAGCGTCCTGATCAAGATTGCGGGGAGGTGAACATGCTTCTGGATGAGCATATTCGTCAAGTAGAGAGTCGTATTGGCGCTCTGTTAGAGTTAAAACATCACTTGGTCGAGCTGCGCGAAGCATGCTCAGGGGCTCGCCCTGCACAAAGCTGCGGAATCCTTCAGGGCCTGAGTGATTGTGTT…
E43H	ATGAACATTCAGATCGGTGAACTGGCGAAACGTACTGCATGTCCAGTGGTGACCATTCGCTTTTATGAGCAAGAAGGTTTGCTGCCGCCCCCAGGACGTTCCCGTGGTAATTTCCGCTTATACGGGCACGAGCATGTTGAGCGTTTGCAATTTATCCGCCATTGCCGCTCACTTGACATGCCCTTATCCGATGTCCGCACATTGCTGTCATACCGCAAGCGTCCTGATCAAGATTGCGGGGAGGTGAACATGCTTCTGGATGAGCATATTCGTCAAGTAGAGAGTCGTATTGGCGCTCTGTTAGAGTTAAAACATCACTTGGTCGAGCTGCGCGAAGCATGCTCAGGGGCTCGCCCTGCACAAAGCTGCGGAATCCTTCAGGGCCTGAGTGATTGTGTT…
E43K	ATGAACATTCAGATCGGTGAACTGGCGAAACGTACTGCATGTCCAGTGGTGACCATTCGCTTTTATGAGCAAGAAGGTTTGCTGCCGCCCCCAGGACGTTCCCGTGGTAATTTCCGCTTATACGGGAAGGAGCATGTTGAGCGTTTGCAATTTATCCGCCATTGCCGCTCACTTGACATGCCCTTATCCGATGTCCGCACATTGCTGTCATACCGCAAGCGTCCTGATCAAGATTGCGGGGAGGTGAACATGCTTCTGGATGAGCATATTCGTCAAGTAGAGAGTCGTATTGGCGCTCTGTTAGAGTTAAAACATCACTTGGTCGAGCTGCGCGAAGCATGCTCAGGGGCTCGCCCTGCACAAAGCTGCGGAATCCTTCAGGGCCTGAGTGATTGTGTT…
E43S	ATGAACATTCAGATCGGTGAACTGGCGAAACGTACTGCATGTCCAGTGGTGACCATTCGCTTTTATGAGCAAGAAGGTTTGCTGCCGCCCCCAGGACGTTCCCGTGGTAATTTCCGCTTATACGGGTCAGAGCATGTTGAGCGTTTGCAATTTATCCGCCATTGCCGCTCACTTGACATGCCCTTATCCGATGTCCGCACATTGCTGTCATACCGCAAGCGTCCTGATCAAGATTGCGGGGAGGTGAACATGCTTCTGGATGAGCATATTCGTCAAGTAGAGAGTCGTATTGGCGCTCTGTTAGAGTTAAAACATCACTTGGTCGAGCTGCGCGAAGCATGCTCAGGGGCTCGCCCTGCACAAAGCTGCGGAATCCTTCAGGGCCTGAGTGATTGTGTT…
E43T	ATGAACATTCAGATCGGTGAACTGGCGAAACGTACTGCATGTCCAGTGGTGACCATTCGCTTTTATGAGCAAGAAGGTTTGCTGCCGCCCCCAGGACGTTCCCGTGGTAATTTCCGCTTATACGGGACTGAGCATGTTGAGCGTTTGCAATTTATCCGCCATTGCCGCTCACTTGACATGCCCTTATCCGATGTCCGCACATTGCTGTCATACCGCAAGCGTCCTGATCAAGATTGCGGGGAGGTGAACATGCTTCTGGATGAGCATATTCGTCAAGTAGAGAGTCGTATTGGCGCTCTGTTAGAGTTAAAACATCACTTGGTCGAGCTGCGCGAAGCATGCTCAGGGGCTCGCCCTGCACAAAGCTGCGGAATCCTTCAGGGCCTGAGTGATTGTGTT…
E43C	ATGAACATTCAGATCGGTGAACTGGCGAAACGTACTGCATGTCCAGTGGTGACCATTCGCTTTTATGAGCAAGAAGGTTTGCTGCCGCCCCCAGGACGTTCCCGTGGTAATTTCCGCTTATACGGGTGTGAGCATGTTGAGCGTTTGCAATTTATCCGCCATTGCCGCTCACTTGACATGCCCTTATCCGATGTCCGCACATTGCTGTCATACCGCAAGCGTCCTGATCAAGATTGCGGGGAGGTGAACATGCTTCTGGATGAGCATATTCGTCAAGTAGAGAGTCGTATTGGCGCTCTGTTAGAGTTAAAACATCACTTGGTCGAGCTGCGCGAAGCATGCTCAGGGGCTCGCCCTGCACAAAGCTGCGGAATCCTTCAGGGCCTGAGTGATTGTGTT…
E43M	ATGAACATTCAGATCGGTGAACTGGCGAAACGTACTGCATGTCCAGTGGTGACCATTCGCTTTTATGAGCAAGAAGGTTTGCTGCCGCCCCCAGGACGTTCCCGTGGTAATTTCCGCTTATACGGGATGGAGCATGTTGAGCGTTTGCAATTTATCCGCCATTGCCGCTCACTTGACATGCCCTTATCCGATGTCCGCACATTGCTGTCATACCGCAAGCGTCCTGATCAAGATTGCGGGGAGGTGAACATGCTTCTGGATGAGCATATTCGTCAAGTAGAGAGTCGTATTGGCGCTCTGTTAGAGTTAAAACATCACTTGGTCGAGCTGCGCGAAGCATGCTCAGGGGCTCGCCCTGCACAAAGCTGCGGAATCCTTCAGGGCCTGAGTGATTGTGTT…
E43N	ATGAACATTCAGATCGGTGAACTGGCGAAACGTACTGCATGTCCAGTGGTGACCATTCGCTTTTATGAGCAAGAAGGTTTGCTGCCGCCCCCAGGACGTTCCCGTGGTAATTTCCGCTTATACGGGAATGAGCATGTTGAGCGTTTGCAATTTATCCGCCATTGCCGCTCACTTGACATGCCCTTATCCGATGTCCGCACATTGCTGTCATACCGCAAGCGTCCTGATCAAGATTGCGGGGAGGTGAACATGCTTCTGGATGAGCATATTCGTCAAGTAGAGAGTCGTATTGGCGCTCTGTTAGAGTTAAAACATCACTTGGTCGAGCTGCGCGAAGCATGCTCAGGGGCTCGCCCTGCACAAAGCTGCGGAATCCTTCAGGGCCTGAGTGATTGTGTT…
E43Q	ATGAACATTCAGATCGGTGAACTGGCGAAACGTACTGCATGTCCAGTGGTGACCATTCGCTTTTATGAGCAAGAAGGTTTGCTGCCGCCCCCAGGACGTTCCCGTGGTAATTTCCGCTTATACGGGCAAGAGCATGTTGAGCGTTTGCAATTTATCCGCCATTGCCGCTCACTTGACATGCCCTTATCCGATGTCCGCACATTGCTGTCATACCGCAAGCGTCCTGATCAAGATTGCGGGGAGGTGAACATGCTTCTGGATGAGCATATTCGTCAAGTAGAGAGTCGTATTGGCGCTCTGTTAGAGTTAAAACATCACTTGGTCGAGCTGCGCGAAGCATGCTCAGGGGCTCGCCCTGCACAAAGCTGCGGAATCCTTCAGGGCCTGAGTGATTGTGTT…
V46G	ATGAACATTCAGATCGGTGAACTGGCGAAACGTACTGCATGTCCAGTGGTGACCATTCGCTTTTATGAGCAAGAAGGTTTGCTGCCGCCCCCAGGACGTTCCCGTGGTAATTTCCGCTTATACGGGGAAGAGCATGGCGAGCGTTTGCAATTTATCCGCCATTGCCGCTCACTTGACATGCCCTTATCCGATGTCCGCACATTGCTGTCATACCGCAAGCGTCCTGATCAAGATTGCGGGGAGGTGAACATGCTTCTGGATGAGCATATTCGTCAAGTAGAGAGTCGTATTGGCGCTCTGTTAGAGTTAAAACATCACTTGGTCGAGCTGCGCGAAGCATGCTCAGGGGCTCGCCCTGCACAAAGCTGCGGAATCCTTCAGGGCCTGAGTGATTGTGTT…
V46I	ATGAACATTCAGATCGGTGAACTGGCGAAACGTACTGCATGTCCAGTGGTGACCATTCGCTTTTATGAGCAAGAAGGTTTGCTGCCGCCCCCAGGACGTTCCCGTGGTAATTTCCGCTTATACGGGGAAGAGCATATCGAGCGTTTGCAATTTATCCGCCATTGCCGCTCACTTGACATGCCCTTATCCGATGTCCGCACATTGCTGTCATACCGCAAGCGTCCTGATCAAGATTGCGGGGAGGTGAACATGCTTCTGGATGAGCATATTCGTCAAGTAGAGAGTCGTATTGGCGCTCTGTTAGAGTTAAAACATCACTTGGTCGAGCTGCGCGAAGCATGCTCAGGGGCTCGCCCTGCACAAAGCTGCGGAATCCTTCAGGGCCTGAGTGATTGTGTT…
V46L	ATGAACATTCAGATCGGTGAACTGGCGAAACGTACTGCATGTCCAGTGGTGACCATTCGCTTTTATGAGCAAGAAGGTTTGCTGCCGCCCCCAGGACGTTCCCGTGGTAATTTCCGCTTATACGGGGAAGAGCATCTTGAGCGTTTGCAATTTATCCGCCATTGCCGCTCACTTGACATGCCCTTATCCGATGTCCGCACATTGCTGTCATACCGCAAGCGTCCTGATCAAGATTGCGGGGAGGTGAACATGCTTCTGGATGAGCATATTCGTCAAGTAGAGAGTCGTATTGGCGCTCTGTTAGAGTTAAAACATCACTTGGTCGAGCTGCGCGAAGCATGCTCAGGGGCTCGCCCTGCACAAAGCTGCGGAATCCTTCAGGGCCTGAGTGATTGTGTT…
V46P	ATGAACATTCAGATCGGTGAACTGGCGAAACGTACTGCATGTCCAGTGGTGACCATTCGCTTTTATGAGCAAGAAGGTTTGCTGCCGCCCCCAGGACGTTCCCGTGGTAATTTCCGCTTATACGGGGAAGAGCATCCAGAGCGTTTGCAATTTATCCGCCATTGCCGCTCACTTGACATGCCCTTATCCGATGTCCGCACATTGCTGTCATACCGCAAGCGTCCTGATCAAGATTGCGGGGAGGTGAACATGCTTCTGGATGAGCATATTCGTCAAGTAGAGAGTCGTATTGGCGCTCTGTTAGAGTTAAAACATCACTTGGTCGAGCTGCGCGAAGCATGCTCAGGGGCTCGCCCTGCACAAAGCTGCGGAATCCTTCAGGGCCTGAGTGATTGTGTT…
V46V	ATGAACATTCAGATCGGTGAACTGGCGAAACGTACTGCATGTCCAGTGGTGACCATTCGCTTTTATGAGCAAGAAGGTTTGCTGCCGCCCCCAGGACGTTCCCGTGGTAATTTCCGCTTATACGGGGAAGAGCATGTCGAGCGTTTGCAATTTATCCGCCATTGCCGCTCACTTGACATGCCCTTATCCGATGTCCGCACATTGCTGTCATACCGCAAGCGTCCTGATCAAGATTGCGGGGAGGTGAACATGCTTCTGGATGAGCATATTCGTCAAGTAGAGAGTCGTATTGGCGCTCTGTTAGAGTTAAAACATCACTTGGTCGAGCTGCGCGAAGCATGCTCAGGGGCTCGCCCTGCACAAAGCTGCGGAATCCTTCAGGGCCTGAGTGATTGTGTT…
V46F	ATGAACATTCAGATCGGTGAACTGGCGAAACGTACTGCATGTCCAGTGGTGACCATTCGCTTTTATGAGCAAGAAGGTTTGCTGCCGCCCCCAGGACGTTCCCGTGGTAATTTCCGCTTATACGGGGAAGAGCATTTTGAGCGTTTGCAATTTATCCGCCATTGCCGCTCACTTGACATGCCCTTATCCGATGTCCGCACATTGCTGTCATACCGCAAGCGTCCTGATCAAGATTGCGGGGAGGTGAACATGCTTCTGGATGAGCATATTCGTCAAGTAGAGAGTCGTATTGGCGCTCTGTTAGAGTTAAAACATCACTTGGTCGAGCTGCGCGAAGCATGCTCAGGGGCTCGCCCTGCACAAAGCTGCGGAATCCTTCAGGGCCTGAGTGATTGTGTT…
V46W	ATGAACATTCAGATCGGTGAACTGGCGAAACGTACTGCATGTCCAGTGGTGACCATTCGCTTTTATGAGCAAGAAGGTTTGCTGCCGCCCCCAGGACGTTCCCGTGGTAATTTCCGCTTATACGGGGAAGAGCATTGGGAGCGTTTGCAATTTATCCGCCATTGCCGCTCACTTGACATGCCCTTATCCGATGTCCGCACATTGCTGTCATACCGCAAGCGTCCTGATCAAGATTGCGGGGAGGTGAACATGCTTCTGGATGAGCATATTCGTCAAGTAGAGAGTCGTATTGGCGCTCTGTTAGAGTTAAAACATCACTTGGTCGAGCTGCGCGAAGCATGCTCAGGGGCTCGCCCTGCACAAAGCTGCGGAATCCTTCAGGGCCTGAGTGATTGTGTT…
V46Y	ATGAACATTCAGATCGGTGAACTGGCGAAACGTACTGCATGTCCAGTGGTGACCATTCGCTTTTATGAGCAAGAAGGTTTGCTGCCGCCCCCAGGACGTTCCCGTGGTAATTTCCGCTTATACGGGGAAGAGCATTATGAGCGTTTGCAATTTATCCGCCATTGCCGCTCACTTGACATGCCCTTATCCGATGTCCGCACATTGCTGTCATACCGCAAGCGTCCTGATCAAGATTGCGGGGAGGTGAACATGCTTCTGGATGAGCATATTCGTCAAGTAGAGAGTCGTATTGGCGCTCTGTTAGAGTTAAAACATCACTTGGTCGAGCTGCGCGAAGCATGCTCAGGGGCTCGCCCTGCACAAAGCTGCGGAATCCTTCAGGGCCTGAGTGATTGTGTT…
V46D	ATGAACATTCAGATCGGTGAACTGGCGAAACGTACTGCATGTCCAGTGGTGACCATTCGCTTTTATGAGCAAGAAGGTTTGCTGCCGCCCCCAGGACGTTCCCGTGGTAATTTCCGCTTATACGGGGAAGAGCATGATGAGCGTTTGCAATTTATCCGCCATTGCCGCTCACTTGACATGCCCTTATCCGATGTCCGCACATTGCTGTCATACCGCAAGCGTCCTGATCAAGATTGCGGGGAGGTGAACATGCTTCTGGATGAGCATATTCGTCAAGTAGAGAGTCGTATTGGCGCTCTGTTAGAGTTAAAACATCACTTGGTCGAGCTGCGCGAAGCATGCTCAGGGGCTCGCCCTGCACAAAGCTGCGGAATCCTTCAGGGCCTGAGTGATTGTGTT…
V46E	ATGAACATTCAGATCGGTGAACTGGCGAAACGTACTGCATGTCCAGTGGTGACCATTCGCTTTTATGAGCAAGAAGGTTTGCTGCCGCCCCCAGGACGTTCCCGTGGTAATTTCCGCTTATACGGGGAAGAGCATGAAGAGCGTTTGCAATTTATCCGCCATTGCCGCTCACTTGACATGCCCTTATCCGATGTCCGCACATTGCTGTCATACCGCAAGCGTCCTGATCAAGATTGCGGGGAGGTGAACATGCTTCTGGATGAGCATATTCGTCAAGTAGAGAGTCGTATTGGCGCTCTGTTAGAGTTAAAACATCACTTGGTCGAGCTGCGCGAAGCATGCTCAGGGGCTCGCCCTGCACAAAGCTGCGGAATCCTTCAGGGCCTGAGTGATTGTGTT…
V46R	ATGAACATTCAGATCGGTGAACTGGCGAAACGTACTGCATGTCCAGTGGTGACCATTCGCTTTTATGAGCAAGAAGGTTTGCTGCCGCCCCCAGGACGTTCCCGTGGTAATTTCCGCTTATACGGGGAAGAGCATCGGGAGCGTTTGCAATTTATCCGCCATTGCCGCTCACTTGACATGCCCTTATCCGATGTCCGCACATTGCTGTCATACCGCAAGCGTCCTGATCAAGATTGCGGGGAGGTGAACATGCTTCTGGATGAGCATATTCGTCAAGTAGAGAGTCGTATTGGCGCTCTGTTAGAGTTAAAACATCACTTGGTCGAGCTGCGCGAAGCATGCTCAGGGGCTCGCCCTGCACAAAGCTGCGGAATCCTTCAGGGCCTGAGTGATTGTGTT…
V46H	ATGAACATTCAGATCGGTGAACTGGCGAAACGTACTGCATGTCCAGTGGTGACCATTCGCTTTTATGAGCAAGAAGGTTTGCTGCCGCCCCCAGGACGTTCCCGTGGTAATTTCCGCTTATACGGGGAAGAGCATCACGAGCGTTTGCAATTTATCCGCCATTGCCGCTCACTTGACATGCCCTTATCCGATGTCCGCACATTGCTGTCATACCGCAAGCGTCCTGATCAAGATTGCGGGGAGGTGAACATGCTTCTGGATGAGCATATTCGTCAAGTAGAGAGTCGTATTGGCGCTCTGTTAGAGTTAAAACATCACTTGGTCGAGCTGCGCGAAGCATGCTCAGGGGCTCGCCCTGCACAAAGCTGCGGAATCCTTCAGGGCCTGAGTGATTGTGTT…
V46K	ATGAACATTCAGATCGGTGAACTGGCGAAACGTACTGCATGTCCAGTGGTGACCATTCGCTTTTATGAGCAAGAAGGTTTGCTGCCGCCCCCAGGACGTTCCCGTGGTAATTTCCGCTTATACGGGGAAGAGCATAAGGAGCGTTTGCAATTTATCCGCCATTGCCGCTCACTTGACATGCCCTTATCCGATGTCCGCACATTGCTGTCATACCGCAAGCGTCCTGATCAAGATTGCGGGGAGGTGAACATGCTTCTGGATGAGCATATTCGTCAAGTAGAGAGTCGTATTGGCGCTCTGTTAGAGTTAAAACATCACTTGGTCGAGCTGCGCGAAGCATGCTCAGGGGCTCGCCCTGCACAAAGCTGCGGAATCCTTCAGGGCCTGAGTGATTGTGTT…
V46S	ATGAACATTCAGATCGGTGAACTGGCGAAACGTACTGCATGTCCAGTGGTGACCATTCGCTTTTATGAGCAAGAAGGTTTGCTGCCGCCCCCAGGACGTTCCCGTGGTAATTTCCGCTTATACGGGGAAGAGCATTCAGAGCGTTTGCAATTTATCCGCCATTGCCGCTCACTTGACATGCCCTTATCCGATGTCCGCACATTGCTGTCATACCGCAAGCGTCCTGATCAAGATTGCGGGGAGGTGAACATGCTTCTGGATGAGCATATTCGTCAAGTAGAGAGTCGTATTGGCGCTCTGTTAGAGTTAAAACATCACTTGGTCGAGCTGCGCGAAGCATGCTCAGGGGCTCGCCCTGCACAAAGCTGCGGAATCCTTCAGGGCCTGAGTGATTGTGTT…
V46T	ATGAACATTCAGATCGGTGAACTGGCGAAACGTACTGCATGTCCAGTGGTGACCATTCGCTTTTATGAGCAAGAAGGTTTGCTGCCGCCCCCAGGACGTTCCCGTGGTAATTTCCGCTTATACGGGGAAGAGCATACTGAGCGTTTGCAATTTATCCGCCATTGCCGCTCACTTGACATGCCCTTATCCGATGTCCGCACATTGCTGTCATACCGCAAGCGTCCTGATCAAGATTGCGGGGAGGTGAACATGCTTCTGGATGAGCATATTCGTCAAGTAGAGAGTCGTATTGGCGCTCTGTTAGAGTTAAAACATCACTTGGTCGAGCTGCGCGAAGCATGCTCAGGGGCTCGCCCTGCACAAAGCTGCGGAATCCTTCAGGGCCTGAGTGATTGTGTT…
V46C	ATGAACATTCAGATCGGTGAACTGGCGAAACGTACTGCATGTCCAGTGGTGACCATTCGCTTTTATGAGCAAGAAGGTTTGCTGCCGCCCCCAGGACGTTCCCGTGGTAATTTCCGCTTATACGGGGAAGAGCATTGTGAGCGTTTGCAATTTATCCGCCATTGCCGCTCACTTGACATGCCCTTATCCGATGTCCGCACATTGCTGTCATACCGCAAGCGTCCTGATCAAGATTGCGGGGAGGTGAACATGCTTCTGGATGAGCATATTCGTCAAGTAGAGAGTCGTATTGGCGCTCTGTTAGAGTTAAAACATCACTTGGTCGAGCTGCGCGAAGCATGCTCAGGGGCTCGCCCTGCACAAAGCTGCGGAATCCTTCAGGGCCTGAGTGATTGTGTT…
V46M	ATGAACATTCAGATCGGTGAACTGGCGAAACGTACTGCATGTCCAGTGGTGACCATTCGCTTTTATGAGCAAGAAGGTTTGCTGCCGCCCCCAGGACGTTCCCGTGGTAATTTCCGCTTATACGGGGAAGAGCATATGGAGCGTTTGCAATTTATCCGCCATTGCCGCTCACTTGACATGCCCTTATCCGATGTCCGCACATTGCTGTCATACCGCAAGCGTCCTGATCAAGATTGCGGGGAGGTGAACATGCTTCTGGATGAGCATATTCGTCAAGTAGAGAGTCGTATTGGCGCTCTGTTAGAGTTAAAACATCACTTGGTCGAGCTGCGCGAAGCATGCTCAGGGGCTCGCCCTGCACAAAGCTGCGGAATCCTTCAGGGCCTGAGTGATTGTGTT…
V46N	ATGAACATTCAGATCGGTGAACTGGCGAAACGTACTGCATGTCCAGTGGTGACCATTCGCTTTTATGAGCAAGAAGGTTTGCTGCCGCCCCCAGGACGTTCCCGTGGTAATTTCCGCTTATACGGGGAAGAGCATAATGAGCGTTTGCAATTTATCCGCCATTGCCGCTCACTTGACATGCCCTTATCCGATGTCCGCACATTGCTGTCATACCGCAAGCGTCCTGATCAAGATTGCGGGGAGGTGAACATGCTTCTGGATGAGCATATTCGTCAAGTAGAGAGTCGTATTGGCGCTCTGTTAGAGTTAAAACATCACTTGGTCGAGCTGCGCGAAGCATGCTCAGGGGCTCGCCCTGCACAAAGCTGCGGAATCCTTCAGGGCCTGAGTGATTGTGTT…
V46Q	ATGAACATTCAGATCGGTGAACTGGCGAAACGTACTGCATGTCCAGTGGTGACCATTCGCTTTTATGAGCAAGAAGGTTTGCTGCCGCCCCCAGGACGTTCCCGTGGTAATTTCCGCTTATACGGGGAAGAGCATCAAGAGCGTTTGCAATTTATCCGCCATTGCCGCTCACTTGACATGCCCTTATCCGATGTCCGCACATTGCTGTCATACCGCAAGCGTCCTGATCAAGATTGCGGGGAGGTGAACATGCTTCTGGATGAGCATATTCGTCAAGTAGAGAGTCGTATTGGCGCTCTGTTAGAGTTAAAACATCACTTGGTCGAGCTGCGCGAAGCATGCTCAGGGGCTCGCCCTGCACAAAGCTGCGGAATCCTTCAGGGCCTGAGTGATTGTGTT…
C55G	ATGAACATTCAGATCGGTGAACTGGCGAAACGTACTGCATGTCCAGTGGTGACCATTCGCTTTTATGAGCAAGAAGGTTTGCTGCCGCCCCCAGGACGTTCCCGTGGTAATTTCCGCTTATACGGGGAAGAGCATGTTGAGCGTTTGCAATTTATCCGCCATGGCCGCTCACTTGACATGCCCTTATCCGATGTCCGCACATTGCTGTCATACCGCAAGCGTCCTGATCAAGATTGCGGGGAGGTGAACATGCTTCTGGATGAGCATATTCGTCAAGTAGAGAGTCGTATTGGCGCTCTGTTAGAGTTAAAACATCACTTGGTCGAGCTGCGCGAAGCATGCTCAGGGGCTCGCCCTGCACAAAGCTGCGGAATCCTTCAGGGCCTGAGTGATTGTGTT…
C55I	ATGAACATTCAGATCGGTGAACTGGCGAAACGTACTGCATGTCCAGTGGTGACCATTCGCTTTTATGAGCAAGAAGGTTTGCTGCCGCCCCCAGGACGTTCCCGTGGTAATTTCCGCTTATACGGGGAAGAGCATGTTGAGCGTTTGCAATTTATCCGCCATATCCGCTCACTTGACATGCCCTTATCCGATGTCCGCACATTGCTGTCATACCGCAAGCGTCCTGATCAAGATTGCGGGGAGGTGAACATGCTTCTGGATGAGCATATTCGTCAAGTAGAGAGTCGTATTGGCGCTCTGTTAGAGTTAAAACATCACTTGGTCGAGCTGCGCGAAGCATGCTCAGGGGCTCGCCCTGCACAAAGCTGCGGAATCCTTCAGGGCCTGAGTGATTGTGTT…
C55L	ATGAACATTCAGATCGGTGAACTGGCGAAACGTACTGCATGTCCAGTGGTGACCATTCGCTTTTATGAGCAAGAAGGTTTGCTGCCGCCCCCAGGACGTTCCCGTGGTAATTTCCGCTTATACGGGGAAGAGCATGTTGAGCGTTTGCAATTTATCCGCCATCTTCGCTCACTTGACATGCCCTTATCCGATGTCCGCACATTGCTGTCATACCGCAAGCGTCCTGATCAAGATTGCGGGGAGGTGAACATGCTTCTGGATGAGCATATTCGTCAAGTAGAGAGTCGTATTGGCGCTCTGTTAGAGTTAAAACATCACTTGGTCGAGCTGCGCGAAGCATGCTCAGGGGCTCGCCCTGCACAAAGCTGCGGAATCCTTCAGGGCCTGAGTGATTGTGTT…
C55P	ATGAACATTCAGATCGGTGAACTGGCGAAACGTACTGCATGTCCAGTGGTGACCATTCGCTTTTATGAGCAAGAAGGTTTGCTGCCGCCCCCAGGACGTTCCCGTGGTAATTTCCGCTTATACGGGGAAGAGCATGTTGAGCGTTTGCAATTTATCCGCCATCCACGCTCACTTGACATGCCCTTATCCGATGTCCGCACATTGCTGTCATACCGCAAGCGTCCTGATCAAGATTGCGGGGAGGTGAACATGCTTCTGGATGAGCATATTCGTCAAGTAGAGAGTCGTATTGGCGCTCTGTTAGAGTTAAAACATCACTTGGTCGAGCTGCGCGAAGCATGCTCAGGGGCTCGCCCTGCACAAAGCTGCGGAATCCTTCAGGGCCTGAGTGATTGTGTT…
C55V	ATGAACATTCAGATCGGTGAACTGGCGAAACGTACTGCATGTCCAGTGGTGACCATTCGCTTTTATGAGCAAGAAGGTTTGCTGCCGCCCCCAGGACGTTCCCGTGGTAATTTCCGCTTATACGGGGAAGAGCATGTTGAGCGTTTGCAATTTATCCGCCATGTCCGCTCACTTGACATGCCCTTATCCGATGTCCGCACATTGCTGTCATACCGCAAGCGTCCTGATCAAGATTGCGGGGAGGTGAACATGCTTCTGGATGAGCATATTCGTCAAGTAGAGAGTCGTATTGGCGCTCTGTTAGAGTTAAAACATCACTTGGTCGAGCTGCGCGAAGCATGCTCAGGGGCTCGCCCTGCACAAAGCTGCGGAATCCTTCAGGGCCTGAGTGATTGTGTT…
C55F	ATGAACATTCAGATCGGTGAACTGGCGAAACGTACTGCATGTCCAGTGGTGACCATTCGCTTTTATGAGCAAGAAGGTTTGCTGCCGCCCCCAGGACGTTCCCGTGGTAATTTCCGCTTATACGGGGAAGAGCATGTTGAGCGTTTGCAATTTATCCGCCATTTTCGCTCACTTGACATGCCCTTATCCGATGTCCGCACATTGCTGTCATACCGCAAGCGTCCTGATCAAGATTGCGGGGAGGTGAACATGCTTCTGGATGAGCATATTCGTCAAGTAGAGAGTCGTATTGGCGCTCTGTTAGAGTTAAAACATCACTTGGTCGAGCTGCGCGAAGCATGCTCAGGGGCTCGCCCTGCACAAAGCTGCGGAATCCTTCAGGGCCTGAGTGATTGTGTT…
C55W	ATGAACATTCAGATCGGTGAACTGGCGAAACGTACTGCATGTCCAGTGGTGACCATTCGCTTTTATGAGCAAGAAGGTTTGCTGCCGCCCCCAGGACGTTCCCGTGGTAATTTCCGCTTATACGGGGAAGAGCATGTTGAGCGTTTGCAATTTATCCGCCATTGGCGCTCACTTGACATGCCCTTATCCGATGTCCGCACATTGCTGTCATACCGCAAGCGTCCTGATCAAGATTGCGGGGAGGTGAACATGCTTCTGGATGAGCATATTCGTCAAGTAGAGAGTCGTATTGGCGCTCTGTTAGAGTTAAAACATCACTTGGTCGAGCTGCGCGAAGCATGCTCAGGGGCTCGCCCTGCACAAAGCTGCGGAATCCTTCAGGGCCTGAGTGATTGTGTT…
C55Y	ATGAACATTCAGATCGGTGAACTGGCGAAACGTACTGCATGTCCAGTGGTGACCATTCGCTTTTATGAGCAAGAAGGTTTGCTGCCGCCCCCAGGACGTTCCCGTGGTAATTTCCGCTTATACGGGGAAGAGCATGTTGAGCGTTTGCAATTTATCCGCCATTATCGCTCACTTGACATGCCCTTATCCGATGTCCGCACATTGCTGTCATACCGCAAGCGTCCTGATCAAGATTGCGGGGAGGTGAACATGCTTCTGGATGAGCATATTCGTCAAGTAGAGAGTCGTATTGGCGCTCTGTTAGAGTTAAAACATCACTTGGTCGAGCTGCGCGAAGCATGCTCAGGGGCTCGCCCTGCACAAAGCTGCGGAATCCTTCAGGGCCTGAGTGATTGTGTT…
C55D	ATGAACATTCAGATCGGTGAACTGGCGAAACGTACTGCATGTCCAGTGGTGACCATTCGCTTTTATGAGCAAGAAGGTTTGCTGCCGCCCCCAGGACGTTCCCGTGGTAATTTCCGCTTATACGGGGAAGAGCATGTTGAGCGTTTGCAATTTATCCGCCATGATCGCTCACTTGACATGCCCTTATCCGATGTCCGCACATTGCTGTCATACCGCAAGCGTCCTGATCAAGATTGCGGGGAGGTGAACATGCTTCTGGATGAGCATATTCGTCAAGTAGAGAGTCGTATTGGCGCTCTGTTAGAGTTAAAACATCACTTGGTCGAGCTGCGCGAAGCATGCTCAGGGGCTCGCCCTGCACAAAGCTGCGGAATCCTTCAGGGCCTGAGTGATTGTGTT…
C55E	ATGAACATTCAGATCGGTGAACTGGCGAAACGTACTGCATGTCCAGTGGTGACCATTCGCTTTTATGAGCAAGAAGGTTTGCTGCCGCCCCCAGGACGTTCCCGTGGTAATTTCCGCTTATACGGGGAAGAGCATGTTGAGCGTTTGCAATTTATCCGCCATGAACGCTCACTTGACATGCCCTTATCCGATGTCCGCACATTGCTGTCATACCGCAAGCGTCCTGATCAAGATTGCGGGGAGGTGAACATGCTTCTGGATGAGCATATTCGTCAAGTAGAGAGTCGTATTGGCGCTCTGTTAGAGTTAAAACATCACTTGGTCGAGCTGCGCGAAGCATGCTCAGGGGCTCGCCCTGCACAAAGCTGCGGAATCCTTCAGGGCCTGAGTGATTGTGTT…
C55R	ATGAACATTCAGATCGGTGAACTGGCGAAACGTACTGCATGTCCAGTGGTGACCATTCGCTTTTATGAGCAAGAAGGTTTGCTGCCGCCCCCAGGACGTTCCCGTGGTAATTTCCGCTTATACGGGGAAGAGCATGTTGAGCGTTTGCAATTTATCCGCCATCGGCGCTCACTTGACATGCCCTTATCCGATGTCCGCACATTGCTGTCATACCGCAAGCGTCCTGATCAAGATTGCGGGGAGGTGAACATGCTTCTGGATGAGCATATTCGTCAAGTAGAGAGTCGTATTGGCGCTCTGTTAGAGTTAAAACATCACTTGGTCGAGCTGCGCGAAGCATGCTCAGGGGCTCGCCCTGCACAAAGCTGCGGAATCCTTCAGGGCCTGAGTGATTGTGTT…
C55H	ATGAACATTCAGATCGGTGAACTGGCGAAACGTACTGCATGTCCAGTGGTGACCATTCGCTTTTATGAGCAAGAAGGTTTGCTGCCGCCCCCAGGACGTTCCCGTGGTAATTTCCGCTTATACGGGGAAGAGCATGTTGAGCGTTTGCAATTTATCCGCCATCACCGCTCACTTGACATGCCCTTATCCGATGTCCGCACATTGCTGTCATACCGCAAGCGTCCTGATCAAGATTGCGGGGAGGTGAACATGCTTCTGGATGAGCATATTCGTCAAGTAGAGAGTCGTATTGGCGCTCTGTTAGAGTTAAAACATCACTTGGTCGAGCTGCGCGAAGCATGCTCAGGGGCTCGCCCTGCACAAAGCTGCGGAATCCTTCAGGGCCTGAGTGATTGTGTT…
C55K	ATGAACATTCAGATCGGTGAACTGGCGAAACGTACTGCATGTCCAGTGGTGACCATTCGCTTTTATGAGCAAGAAGGTTTGCTGCCGCCCCCAGGACGTTCCCGTGGTAATTTCCGCTTATACGGGGAAGAGCATGTTGAGCGTTTGCAATTTATCCGCCATAAGCGCTCACTTGACATGCCCTTATCCGATGTCCGCACATTGCTGTCATACCGCAAGCGTCCTGATCAAGATTGCGGGGAGGTGAACATGCTTCTGGATGAGCATATTCGTCAAGTAGAGAGTCGTATTGGCGCTCTGTTAGAGTTAAAACATCACTTGGTCGAGCTGCGCGAAGCATGCTCAGGGGCTCGCCCTGCACAAAGCTGCGGAATCCTTCAGGGCCTGAGTGATTGTGTT…
C55S	ATGAACATTCAGATCGGTGAACTGGCGAAACGTACTGCATGTCCAGTGGTGACCATTCGCTTTTATGAGCAAGAAGGTTTGCTGCCGCCCCCAGGACGTTCCCGTGGTAATTTCCGCTTATACGGGGAAGAGCATGTTGAGCGTTTGCAATTTATCCGCCATTCACGCTCACTTGACATGCCCTTATCCGATGTCCGCACATTGCTGTCATACCGCAAGCGTCCTGATCAAGATTGCGGGGAGGTGAACATGCTTCTGGATGAGCATATTCGTCAAGTAGAGAGTCGTATTGGCGCTCTGTTAGAGTTAAAACATCACTTGGTCGAGCTGCGCGAAGCATGCTCAGGGGCTCGCCCTGCACAAAGCTGCGGAATCCTTCAGGGCCTGAGTGATTGTGTT…
C55T	ATGAACATTCAGATCGGTGAACTGGCGAAACGTACTGCATGTCCAGTGGTGACCATTCGCTTTTATGAGCAAGAAGGTTTGCTGCCGCCCCCAGGACGTTCCCGTGGTAATTTCCGCTTATACGGGGAAGAGCATGTTGAGCGTTTGCAATTTATCCGCCATACTCGCTCACTTGACATGCCCTTATCCGATGTCCGCACATTGCTGTCATACCGCAAGCGTCCTGATCAAGATTGCGGGGAGGTGAACATGCTTCTGGATGAGCATATTCGTCAAGTAGAGAGTCGTATTGGCGCTCTGTTAGAGTTAAAACATCACTTGGTCGAGCTGCGCGAAGCATGCTCAGGGGCTCGCCCTGCACAAAGCTGCGGAATCCTTCAGGGCCTGAGTGATTGTGTT…
C55C	ATGAACATTCAGATCGGTGAACTGGCGAAACGTACTGCATGTCCAGTGGTGACCATTCGCTTTTATGAGCAAGAAGGTTTGCTGCCGCCCCCAGGACGTTCCCGTGGTAATTTCCGCTTATACGGGGAAGAGCATGTTGAGCGTTTGCAATTTATCCGCCATTGTCGCTCACTTGACATGCCCTTATCCGATGTCCGCACATTGCTGTCATACCGCAAGCGTCCTGATCAAGATTGCGGGGAGGTGAACATGCTTCTGGATGAGCATATTCGTCAAGTAGAGAGTCGTATTGGCGCTCTGTTAGAGTTAAAACATCACTTGGTCGAGCTGCGCGAAGCATGCTCAGGGGCTCGCCCTGCACAAAGCTGCGGAATCCTTCAGGGCCTGAGTGATTGTGTT…
C55M	ATGAACATTCAGATCGGTGAACTGGCGAAACGTACTGCATGTCCAGTGGTGACCATTCGCTTTTATGAGCAAGAAGGTTTGCTGCCGCCCCCAGGACGTTCCCGTGGTAATTTCCGCTTATACGGGGAAGAGCATGTTGAGCGTTTGCAATTTATCCGCCATATGCGCTCACTTGACATGCCCTTATCCGATGTCCGCACATTGCTGTCATACCGCAAGCGTCCTGATCAAGATTGCGGGGAGGTGAACATGCTTCTGGATGAGCATATTCGTCAAGTAGAGAGTCGTATTGGCGCTCTGTTAGAGTTAAAACATCACTTGGTCGAGCTGCGCGAAGCATGCTCAGGGGCTCGCCCTGCACAAAGCTGCGGAATCCTTCAGGGCCTGAGTGATTGTGTT…
C55N	ATGAACATTCAGATCGGTGAACTGGCGAAACGTACTGCATGTCCAGTGGTGACCATTCGCTTTTATGAGCAAGAAGGTTTGCTGCCGCCCCCAGGACGTTCCCGTGGTAATTTCCGCTTATACGGGGAAGAGCATGTTGAGCGTTTGCAATTTATCCGCCATAATCGCTCACTTGACATGCCCTTATCCGATGTCCGCACATTGCTGTCATACCGCAAGCGTCCTGATCAAGATTGCGGGGAGGTGAACATGCTTCTGGATGAGCATATTCGTCAAGTAGAGAGTCGTATTGGCGCTCTGTTAGAGTTAAAACATCACTTGGTCGAGCTGCGCGAAGCATGCTCAGGGGCTCGCCCTGCACAAAGCTGCGGAATCCTTCAGGGCCTGAGTGATTGTGTT…
C55Q	ATGAACATTCAGATCGGTGAACTGGCGAAACGTACTGCATGTCCAGTGGTGACCATTCGCTTTTATGAGCAAGAAGGTTTGCTGCCGCCCCCAGGACGTTCCCGTGGTAATTTCCGCTTATACGGGGAAGAGCATGTTGAGCGTTTGCAATTTATCCGCCATCAACGCTCACTTGACATGCCCTTATCCGATGTCCGCACATTGCTGTCATACCGCAAGCGTCCTGATCAAGATTGCGGGGAGGTGAACATGCTTCTGGATGAGCATATTCGTCAAGTAGAGAGTCGTATTGGCGCTCTGTTAGAGTTAAAACATCACTTGGTCGAGCTGCGCGAAGCATGCTCAGGGGCTCGCCCTGCACAAAGCTGCGGAATCCTTCAGGGCCTGAGTGATTGTGTT…
L58G	ATGAACATTCAGATCGGTGAACTGGCGAAACGTACTGCATGTCCAGTGGTGACCATTCGCTTTTATGAGCAAGAAGGTTTGCTGCCGCCCCCAGGACGTTCCCGTGGTAATTTCCGCTTATACGGGGAAGAGCATGTTGAGCGTTTGCAATTTATCCGCCATTGCCGCTCAGGCGACATGCCCTTATCCGATGTCCGCACATTGCTGTCATACCGCAAGCGTCCTGATCAAGATTGCGGGGAGGTGAACATGCTTCTGGATGAGCATATTCGTCAAGTAGAGAGTCGTATTGGCGCTCTGTTAGAGTTAAAACATCACTTGGTCGAGCTGCGCGAAGCATGCTCAGGGGCTCGCCCTGCACAAAGCTGCGGAATCCTTCAGGGCCTGAGTGATTGTGTT…
L58I	ATGAACATTCAGATCGGTGAACTGGCGAAACGTACTGCATGTCCAGTGGTGACCATTCGCTTTTATGAGCAAGAAGGTTTGCTGCCGCCCCCAGGACGTTCCCGTGGTAATTTCCGCTTATACGGGGAAGAGCATGTTGAGCGTTTGCAATTTATCCGCCATTGCCGCTCAATCGACATGCCCTTATCCGATGTCCGCACATTGCTGTCATACCGCAAGCGTCCTGATCAAGATTGCGGGGAGGTGAACATGCTTCTGGATGAGCATATTCGTCAAGTAGAGAGTCGTATTGGCGCTCTGTTAGAGTTAAAACATCACTTGGTCGAGCTGCGCGAAGCATGCTCAGGGGCTCGCCCTGCACAAAGCTGCGGAATCCTTCAGGGCCTGAGTGATTGTGTT…
L58L	ATGAACATTCAGATCGGTGAACTGGCGAAACGTACTGCATGTCCAGTGGTGACCATTCGCTTTTATGAGCAAGAAGGTTTGCTGCCGCCCCCAGGACGTTCCCGTGGTAATTTCCGCTTATACGGGGAAGAGCATGTTGAGCGTTTGCAATTTATCCGCCATTGCCGCTCACTTGACATGCCCTTATCCGATGTCCGCACATTGCTGTCATACCGCAAGCGTCCTGATCAAGATTGCGGGGAGGTGAACATGCTTCTGGATGAGCATATTCGTCAAGTAGAGAGTCGTATTGGCGCTCTGTTAGAGTTAAAACATCACTTGGTCGAGCTGCGCGAAGCATGCTCAGGGGCTCGCCCTGCACAAAGCTGCGGAATCCTTCAGGGCCTGAGTGATTGTGTT…
L58P	ATGAACATTCAGATCGGTGAACTGGCGAAACGTACTGCATGTCCAGTGGTGACCATTCGCTTTTATGAGCAAGAAGGTTTGCTGCCGCCCCCAGGACGTTCCCGTGGTAATTTCCGCTTATACGGGGAAGAGCATGTTGAGCGTTTGCAATTTATCCGCCATTGCCGCTCACCAGACATGCCCTTATCCGATGTCCGCACATTGCTGTCATACCGCAAGCGTCCTGATCAAGATTGCGGGGAGGTGAACATGCTTCTGGATGAGCATATTCGTCAAGTAGAGAGTCGTATTGGCGCTCTGTTAGAGTTAAAACATCACTTGGTCGAGCTGCGCGAAGCATGCTCAGGGGCTCGCCCTGCACAAAGCTGCGGAATCCTTCAGGGCCTGAGTGATTGTGTT…
L58V	ATGAACATTCAGATCGGTGAACTGGCGAAACGTACTGCATGTCCAGTGGTGACCATTCGCTTTTATGAGCAAGAAGGTTTGCTGCCGCCCCCAGGACGTTCCCGTGGTAATTTCCGCTTATACGGGGAAGAGCATGTTGAGCGTTTGCAATTTATCCGCCATTGCCGCTCAGTCGACATGCCCTTATCCGATGTCCGCACATTGCTGTCATACCGCAAGCGTCCTGATCAAGATTGCGGGGAGGTGAACATGCTTCTGGATGAGCATATTCGTCAAGTAGAGAGTCGTATTGGCGCTCTGTTAGAGTTAAAACATCACTTGGTCGAGCTGCGCGAAGCATGCTCAGGGGCTCGCCCTGCACAAAGCTGCGGAATCCTTCAGGGCCTGAGTGATTGTGTT…
L58F	ATGAACATTCAGATCGGTGAACTGGCGAAACGTACTGCATGTCCAGTGGTGACCATTCGCTTTTATGAGCAAGAAGGTTTGCTGCCGCCCCCAGGACGTTCCCGTGGTAATTTCCGCTTATACGGGGAAGAGCATGTTGAGCGTTTGCAATTTATCCGCCATTGCCGCTCATTTGACATGCCCTTATCCGATGTCCGCACATTGCTGTCATACCGCAAGCGTCCTGATCAAGATTGCGGGGAGGTGAACATGCTTCTGGATGAGCATATTCGTCAAGTAGAGAGTCGTATTGGCGCTCTGTTAGAGTTAAAACATCACTTGGTCGAGCTGCGCGAAGCATGCTCAGGGGCTCGCCCTGCACAAAGCTGCGGAATCCTTCAGGGCCTGAGTGATTGTGTT…
L58W	ATGAACATTCAGATCGGTGAACTGGCGAAACGTACTGCATGTCCAGTGGTGACCATTCGCTTTTATGAGCAAGAAGGTTTGCTGCCGCCCCCAGGACGTTCCCGTGGTAATTTCCGCTTATACGGGGAAGAGCATGTTGAGCGTTTGCAATTTATCCGCCATTGCCGCTCATGGGACATGCCCTTATCCGATGTCCGCACATTGCTGTCATACCGCAAGCGTCCTGATCAAGATTGCGGGGAGGTGAACATGCTTCTGGATGAGCATATTCGTCAAGTAGAGAGTCGTATTGGCGCTCTGTTAGAGTTAAAACATCACTTGGTCGAGCTGCGCGAAGCATGCTCAGGGGCTCGCCCTGCACAAAGCTGCGGAATCCTTCAGGGCCTGAGTGATTGTGTT…
L58Y	ATGAACATTCAGATCGGTGAACTGGCGAAACGTACTGCATGTCCAGTGGTGACCATTCGCTTTTATGAGCAAGAAGGTTTGCTGCCGCCCCCAGGACGTTCCCGTGGTAATTTCCGCTTATACGGGGAAGAGCATGTTGAGCGTTTGCAATTTATCCGCCATTGCCGCTCATATGACATGCCCTTATCCGATGTCCGCACATTGCTGTCATACCGCAAGCGTCCTGATCAAGATTGCGGGGAGGTGAACATGCTTCTGGATGAGCATATTCGTCAAGTAGAGAGTCGTATTGGCGCTCTGTTAGAGTTAAAACATCACTTGGTCGAGCTGCGCGAAGCATGCTCAGGGGCTCGCCCTGCACAAAGCTGCGGAATCCTTCAGGGCCTGAGTGATTGTGTT…
L58D	ATGAACATTCAGATCGGTGAACTGGCGAAACGTACTGCATGTCCAGTGGTGACCATTCGCTTTTATGAGCAAGAAGGTTTGCTGCCGCCCCCAGGACGTTCCCGTGGTAATTTCCGCTTATACGGGGAAGAGCATGTTGAGCGTTTGCAATTTATCCGCCATTGCCGCTCAGATGACATGCCCTTATCCGATGTCCGCACATTGCTGTCATACCGCAAGCGTCCTGATCAAGATTGCGGGGAGGTGAACATGCTTCTGGATGAGCATATTCGTCAAGTAGAGAGTCGTATTGGCGCTCTGTTAGAGTTAAAACATCACTTGGTCGAGCTGCGCGAAGCATGCTCAGGGGCTCGCCCTGCACAAAGCTGCGGAATCCTTCAGGGCCTGAGTGATTGTGTT…
L58E	ATGAACATTCAGATCGGTGAACTGGCGAAACGTACTGCATGTCCAGTGGTGACCATTCGCTTTTATGAGCAAGAAGGTTTGCTGCCGCCCCCAGGACGTTCCCGTGGTAATTTCCGCTTATACGGGGAAGAGCATGTTGAGCGTTTGCAATTTATCCGCCATTGCCGCTCAGAAGACATGCCCTTATCCGATGTCCGCACATTGCTGTCATACCGCAAGCGTCCTGATCAAGATTGCGGGGAGGTGAACATGCTTCTGGATGAGCATATTCGTCAAGTAGAGAGTCGTATTGGCGCTCTGTTAGAGTTAAAACATCACTTGGTCGAGCTGCGCGAAGCATGCTCAGGGGCTCGCCCTGCACAAAGCTGCGGAATCCTTCAGGGCCTGAGTGATTGTGTT…
L58R	ATGAACATTCAGATCGGTGAACTGGCGAAACGTACTGCATGTCCAGTGGTGACCATTCGCTTTTATGAGCAAGAAGGTTTGCTGCCGCCCCCAGGACGTTCCCGTGGTAATTTCCGCTTATACGGGGAAGAGCATGTTGAGCGTTTGCAATTTATCCGCCATTGCCGCTCACGGGACATGCCCTTATCCGATGTCCGCACATTGCTGTCATACCGCAAGCGTCCTGATCAAGATTGCGGGGAGGTGAACATGCTTCTGGATGAGCATATTCGTCAAGTAGAGAGTCGTATTGGCGCTCTGTTAGAGTTAAAACATCACTTGGTCGAGCTGCGCGAAGCATGCTCAGGGGCTCGCCCTGCACAAAGCTGCGGAATCCTTCAGGGCCTGAGTGATTGTGTT…
L58H	ATGAACATTCAGATCGGTGAACTGGCGAAACGTACTGCATGTCCAGTGGTGACCATTCGCTTTTATGAGCAAGAAGGTTTGCTGCCGCCCCCAGGACGTTCCCGTGGTAATTTCCGCTTATACGGGGAAGAGCATGTTGAGCGTTTGCAATTTATCCGCCATTGCCGCTCACACGACATGCCCTTATCCGATGTCCGCACATTGCTGTCATACCGCAAGCGTCCTGATCAAGATTGCGGGGAGGTGAACATGCTTCTGGATGAGCATATTCGTCAAGTAGAGAGTCGTATTGGCGCTCTGTTAGAGTTAAAACATCACTTGGTCGAGCTGCGCGAAGCATGCTCAGGGGCTCGCCCTGCACAAAGCTGCGGAATCCTTCAGGGCCTGAGTGATTGTGTT…
L58K	ATGAACATTCAGATCGGTGAACTGGCGAAACGTACTGCATGTCCAGTGGTGACCATTCGCTTTTATGAGCAAGAAGGTTTGCTGCCGCCCCCAGGACGTTCCCGTGGTAATTTCCGCTTATACGGGGAAGAGCATGTTGAGCGTTTGCAATTTATCCGCCATTGCCGCTCAAAGGACATGCCCTTATCCGATGTCCGCACATTGCTGTCATACCGCAAGCGTCCTGATCAAGATTGCGGGGAGGTGAACATGCTTCTGGATGAGCATATTCGTCAAGTAGAGAGTCGTATTGGCGCTCTGTTAGAGTTAAAACATCACTTGGTCGAGCTGCGCGAAGCATGCTCAGGGGCTCGCCCTGCACAAAGCTGCGGAATCCTTCAGGGCCTGAGTGATTGTGTT…
L58S	ATGAACATTCAGATCGGTGAACTGGCGAAACGTACTGCATGTCCAGTGGTGACCATTCGCTTTTATGAGCAAGAAGGTTTGCTGCCGCCCCCAGGACGTTCCCGTGGTAATTTCCGCTTATACGGGGAAGAGCATGTTGAGCGTTTGCAATTTATCCGCCATTGCCGCTCATCAGACATGCCCTTATCCGATGTCCGCACATTGCTGTCATACCGCAAGCGTCCTGATCAAGATTGCGGGGAGGTGAACATGCTTCTGGATGAGCATATTCGTCAAGTAGAGAGTCGTATTGGCGCTCTGTTAGAGTTAAAACATCACTTGGTCGAGCTGCGCGAAGCATGCTCAGGGGCTCGCCCTGCACAAAGCTGCGGAATCCTTCAGGGCCTGAGTGATTGTGTT…
L58T	ATGAACATTCAGATCGGTGAACTGGCGAAACGTACTGCATGTCCAGTGGTGACCATTCGCTTTTATGAGCAAGAAGGTTTGCTGCCGCCCCCAGGACGTTCCCGTGGTAATTTCCGCTTATACGGGGAAGAGCATGTTGAGCGTTTGCAATTTATCCGCCATTGCCGCTCAACTGACATGCCCTTATCCGATGTCCGCACATTGCTGTCATACCGCAAGCGTCCTGATCAAGATTGCGGGGAGGTGAACATGCTTCTGGATGAGCATATTCGTCAAGTAGAGAGTCGTATTGGCGCTCTGTTAGAGTTAAAACATCACTTGGTCGAGCTGCGCGAAGCATGCTCAGGGGCTCGCCCTGCACAAAGCTGCGGAATCCTTCAGGGCCTGAGTGATTGTGTT…
L58C	ATGAACATTCAGATCGGTGAACTGGCGAAACGTACTGCATGTCCAGTGGTGACCATTCGCTTTTATGAGCAAGAAGGTTTGCTGCCGCCCCCAGGACGTTCCCGTGGTAATTTCCGCTTATACGGGGAAGAGCATGTTGAGCGTTTGCAATTTATCCGCCATTGCCGCTCATGTGACATGCCCTTATCCGATGTCCGCACATTGCTGTCATACCGCAAGCGTCCTGATCAAGATTGCGGGGAGGTGAACATGCTTCTGGATGAGCATATTCGTCAAGTAGAGAGTCGTATTGGCGCTCTGTTAGAGTTAAAACATCACTTGGTCGAGCTGCGCGAAGCATGCTCAGGGGCTCGCCCTGCACAAAGCTGCGGAATCCTTCAGGGCCTGAGTGATTGTGTT…
L58M	ATGAACATTCAGATCGGTGAACTGGCGAAACGTACTGCATGTCCAGTGGTGACCATTCGCTTTTATGAGCAAGAAGGTTTGCTGCCGCCCCCAGGACGTTCCCGTGGTAATTTCCGCTTATACGGGGAAGAGCATGTTGAGCGTTTGCAATTTATCCGCCATTGCCGCTCAATGGACATGCCCTTATCCGATGTCCGCACATTGCTGTCATACCGCAAGCGTCCTGATCAAGATTGCGGGGAGGTGAACATGCTTCTGGATGAGCATATTCGTCAAGTAGAGAGTCGTATTGGCGCTCTGTTAGAGTTAAAACATCACTTGGTCGAGCTGCGCGAAGCATGCTCAGGGGCTCGCCCTGCACAAAGCTGCGGAATCCTTCAGGGCCTGAGTGATTGTGTT…
L58N	ATGAACATTCAGATCGGTGAACTGGCGAAACGTACTGCATGTCCAGTGGTGACCATTCGCTTTTATGAGCAAGAAGGTTTGCTGCCGCCCCCAGGACGTTCCCGTGGTAATTTCCGCTTATACGGGGAAGAGCATGTTGAGCGTTTGCAATTTATCCGCCATTGCCGCTCAAATGACATGCCCTTATCCGATGTCCGCACATTGCTGTCATACCGCAAGCGTCCTGATCAAGATTGCGGGGAGGTGAACATGCTTCTGGATGAGCATATTCGTCAAGTAGAGAGTCGTATTGGCGCTCTGTTAGAGTTAAAACATCACTTGGTCGAGCTGCGCGAAGCATGCTCAGGGGCTCGCCCTGCACAAAGCTGCGGAATCCTTCAGGGCCTGAGTGATTGTGTT…
L58Q	ATGAACATTCAGATCGGTGAACTGGCGAAACGTACTGCATGTCCAGTGGTGACCATTCGCTTTTATGAGCAAGAAGGTTTGCTGCCGCCCCCAGGACGTTCCCGTGGTAATTTCCGCTTATACGGGGAAGAGCATGTTGAGCGTTTGCAATTTATCCGCCATTGCCGCTCACAAGACATGCCCTTATCCGATGTCCGCACATTGCTGTCATACCGCAAGCGTCCTGATCAAGATTGCGGGGAGGTGAACATGCTTCTGGATGAGCATATTCGTCAAGTAGAGAGTCGTATTGGCGCTCTGTTAGAGTTAAAACATCACTTGGTCGAGCTGCGCGAAGCATGCTCAGGGGCTCGCCCTGCACAAAGCTGCGGAATCCTTCAGGGCCTGAGTGATTGTGTT…
M60G	ATGAACATTCAGATCGGTGAACTGGCGAAACGTACTGCATGTCCAGTGGTGACCATTCGCTTTTATGAGCAAGAAGGTTTGCTGCCGCCCCCAGGACGTTCCCGTGGTAATTTCCGCTTATACGGGGAAGAGCATGTTGAGCGTTTGCAATTTATCCGCCATTGCCGCTCACTTGACGGCCCCTTATCCGATGTCCGCACATTGCTGTCATACCGCAAGCGTCCTGATCAAGATTGCGGGGAGGTGAACATGCTTCTGGATGAGCATATTCGTCAAGTAGAGAGTCGTATTGGCGCTCTGTTAGAGTTAAAACATCACTTGGTCGAGCTGCGCGAAGCATGCTCAGGGGCTCGCCCTGCACAAAGCTGCGGAATCCTTCAGGGCCTGAGTGATTGTGTT…
M60I	ATGAACATTCAGATCGGTGAACTGGCGAAACGTACTGCATGTCCAGTGGTGACCATTCGCTTTTATGAGCAAGAAGGTTTGCTGCCGCCCCCAGGACGTTCCCGTGGTAATTTCCGCTTATACGGGGAAGAGCATGTTGAGCGTTTGCAATTTATCCGCCATTGCCGCTCACTTGACATCCCCTTATCCGATGTCCGCACATTGCTGTCATACCGCAAGCGTCCTGATCAAGATTGCGGGGAGGTGAACATGCTTCTGGATGAGCATATTCGTCAAGTAGAGAGTCGTATTGGCGCTCTGTTAGAGTTAAAACATCACTTGGTCGAGCTGCGCGAAGCATGCTCAGGGGCTCGCCCTGCACAAAGCTGCGGAATCCTTCAGGGCCTGAGTGATTGTGTT…
M60L	ATGAACATTCAGATCGGTGAACTGGCGAAACGTACTGCATGTCCAGTGGTGACCATTCGCTTTTATGAGCAAGAAGGTTTGCTGCCGCCCCCAGGACGTTCCCGTGGTAATTTCCGCTTATACGGGGAAGAGCATGTTGAGCGTTTGCAATTTATCCGCCATTGCCGCTCACTTGACCTTCCCTTATCCGATGTCCGCACATTGCTGTCATACCGCAAGCGTCCTGATCAAGATTGCGGGGAGGTGAACATGCTTCTGGATGAGCATATTCGTCAAGTAGAGAGTCGTATTGGCGCTCTGTTAGAGTTAAAACATCACTTGGTCGAGCTGCGCGAAGCATGCTCAGGGGCTCGCCCTGCACAAAGCTGCGGAATCCTTCAGGGCCTGAGTGATTGTGTT…
M60P	ATGAACATTCAGATCGGTGAACTGGCGAAACGTACTGCATGTCCAGTGGTGACCATTCGCTTTTATGAGCAAGAAGGTTTGCTGCCGCCCCCAGGACGTTCCCGTGGTAATTTCCGCTTATACGGGGAAGAGCATGTTGAGCGTTTGCAATTTATCCGCCATTGCCGCTCACTTGACCCACCCTTATCCGATGTCCGCACATTGCTGTCATACCGCAAGCGTCCTGATCAAGATTGCGGGGAGGTGAACATGCTTCTGGATGAGCATATTCGTCAAGTAGAGAGTCGTATTGGCGCTCTGTTAGAGTTAAAACATCACTTGGTCGAGCTGCGCGAAGCATGCTCAGGGGCTCGCCCTGCACAAAGCTGCGGAATCCTTCAGGGCCTGAGTGATTGTGTT…
M60V	ATGAACATTCAGATCGGTGAACTGGCGAAACGTACTGCATGTCCAGTGGTGACCATTCGCTTTTATGAGCAAGAAGGTTTGCTGCCGCCCCCAGGACGTTCCCGTGGTAATTTCCGCTTATACGGGGAAGAGCATGTTGAGCGTTTGCAATTTATCCGCCATTGCCGCTCACTTGACGTCCCCTTATCCGATGTCCGCACATTGCTGTCATACCGCAAGCGTCCTGATCAAGATTGCGGGGAGGTGAACATGCTTCTGGATGAGCATATTCGTCAAGTAGAGAGTCGTATTGGCGCTCTGTTAGAGTTAAAACATCACTTGGTCGAGCTGCGCGAAGCATGCTCAGGGGCTCGCCCTGCACAAAGCTGCGGAATCCTTCAGGGCCTGAGTGATTGTGTT…
M60F	ATGAACATTCAGATCGGTGAACTGGCGAAACGTACTGCATGTCCAGTGGTGACCATTCGCTTTTATGAGCAAGAAGGTTTGCTGCCGCCCCCAGGACGTTCCCGTGGTAATTTCCGCTTATACGGGGAAGAGCATGTTGAGCGTTTGCAATTTATCCGCCATTGCCGCTCACTTGACTTTCCCTTATCCGATGTCCGCACATTGCTGTCATACCGCAAGCGTCCTGATCAAGATTGCGGGGAGGTGAACATGCTTCTGGATGAGCATATTCGTCAAGTAGAGAGTCGTATTGGCGCTCTGTTAGAGTTAAAACATCACTTGGTCGAGCTGCGCGAAGCATGCTCAGGGGCTCGCCCTGCACAAAGCTGCGGAATCCTTCAGGGCCTGAGTGATTGTGTT…
M60W	ATGAACATTCAGATCGGTGAACTGGCGAAACGTACTGCATGTCCAGTGGTGACCATTCGCTTTTATGAGCAAGAAGGTTTGCTGCCGCCCCCAGGACGTTCCCGTGGTAATTTCCGCTTATACGGGGAAGAGCATGTTGAGCGTTTGCAATTTATCCGCCATTGCCGCTCACTTGACTGGCCCTTATCCGATGTCCGCACATTGCTGTCATACCGCAAGCGTCCTGATCAAGATTGCGGGGAGGTGAACATGCTTCTGGATGAGCATATTCGTCAAGTAGAGAGTCGTATTGGCGCTCTGTTAGAGTTAAAACATCACTTGGTCGAGCTGCGCGAAGCATGCTCAGGGGCTCGCCCTGCACAAAGCTGCGGAATCCTTCAGGGCCTGAGTGATTGTGTT…
M60Y	ATGAACATTCAGATCGGTGAACTGGCGAAACGTACTGCATGTCCAGTGGTGACCATTCGCTTTTATGAGCAAGAAGGTTTGCTGCCGCCCCCAGGACGTTCCCGTGGTAATTTCCGCTTATACGGGGAAGAGCATGTTGAGCGTTTGCAATTTATCCGCCATTGCCGCTCACTTGACTATCCCTTATCCGATGTCCGCACATTGCTGTCATACCGCAAGCGTCCTGATCAAGATTGCGGGGAGGTGAACATGCTTCTGGATGAGCATATTCGTCAAGTAGAGAGTCGTATTGGCGCTCTGTTAGAGTTAAAACATCACTTGGTCGAGCTGCGCGAAGCATGCTCAGGGGCTCGCCCTGCACAAAGCTGCGGAATCCTTCAGGGCCTGAGTGATTGTGTT…
M60D	ATGAACATTCAGATCGGTGAACTGGCGAAACGTACTGCATGTCCAGTGGTGACCATTCGCTTTTATGAGCAAGAAGGTTTGCTGCCGCCCCCAGGACGTTCCCGTGGTAATTTCCGCTTATACGGGGAAGAGCATGTTGAGCGTTTGCAATTTATCCGCCATTGCCGCTCACTTGACGATCCCTTATCCGATGTCCGCACATTGCTGTCATACCGCAAGCGTCCTGATCAAGATTGCGGGGAGGTGAACATGCTTCTGGATGAGCATATTCGTCAAGTAGAGAGTCGTATTGGCGCTCTGTTAGAGTTAAAACATCACTTGGTCGAGCTGCGCGAAGCATGCTCAGGGGCTCGCCCTGCACAAAGCTGCGGAATCCTTCAGGGCCTGAGTGATTGTGTT…
M60E	ATGAACATTCAGATCGGTGAACTGGCGAAACGTACTGCATGTCCAGTGGTGACCATTCGCTTTTATGAGCAAGAAGGTTTGCTGCCGCCCCCAGGACGTTCCCGTGGTAATTTCCGCTTATACGGGGAAGAGCATGTTGAGCGTTTGCAATTTATCCGCCATTGCCGCTCACTTGACGAACCCTTATCCGATGTCCGCACATTGCTGTCATACCGCAAGCGTCCTGATCAAGATTGCGGGGAGGTGAACATGCTTCTGGATGAGCATATTCGTCAAGTAGAGAGTCGTATTGGCGCTCTGTTAGAGTTAAAACATCACTTGGTCGAGCTGCGCGAAGCATGCTCAGGGGCTCGCCCTGCACAAAGCTGCGGAATCCTTCAGGGCCTGAGTGATTGTGTT…
M60R	ATGAACATTCAGATCGGTGAACTGGCGAAACGTACTGCATGTCCAGTGGTGACCATTCGCTTTTATGAGCAAGAAGGTTTGCTGCCGCCCCCAGGACGTTCCCGTGGTAATTTCCGCTTATACGGGGAAGAGCATGTTGAGCGTTTGCAATTTATCCGCCATTGCCGCTCACTTGACCGGCCCTTATCCGATGTCCGCACATTGCTGTCATACCGCAAGCGTCCTGATCAAGATTGCGGGGAGGTGAACATGCTTCTGGATGAGCATATTCGTCAAGTAGAGAGTCGTATTGGCGCTCTGTTAGAGTTAAAACATCACTTGGTCGAGCTGCGCGAAGCATGCTCAGGGGCTCGCCCTGCACAAAGCTGCGGAATCCTTCAGGGCCTGAGTGATTGTGTT…
M60H	ATGAACATTCAGATCGGTGAACTGGCGAAACGTACTGCATGTCCAGTGGTGACCATTCGCTTTTATGAGCAAGAAGGTTTGCTGCCGCCCCCAGGACGTTCCCGTGGTAATTTCCGCTTATACGGGGAAGAGCATGTTGAGCGTTTGCAATTTATCCGCCATTGCCGCTCACTTGACCACCCCTTATCCGATGTCCGCACATTGCTGTCATACCGCAAGCGTCCTGATCAAGATTGCGGGGAGGTGAACATGCTTCTGGATGAGCATATTCGTCAAGTAGAGAGTCGTATTGGCGCTCTGTTAGAGTTAAAACATCACTTGGTCGAGCTGCGCGAAGCATGCTCAGGGGCTCGCCCTGCACAAAGCTGCGGAATCCTTCAGGGCCTGAGTGATTGTGTT…
M60K	ATGAACATTCAGATCGGTGAACTGGCGAAACGTACTGCATGTCCAGTGGTGACCATTCGCTTTTATGAGCAAGAAGGTTTGCTGCCGCCCCCAGGACGTTCCCGTGGTAATTTCCGCTTATACGGGGAAGAGCATGTTGAGCGTTTGCAATTTATCCGCCATTGCCGCTCACTTGACAAGCCCTTATCCGATGTCCGCACATTGCTGTCATACCGCAAGCGTCCTGATCAAGATTGCGGGGAGGTGAACATGCTTCTGGATGAGCATATTCGTCAAGTAGAGAGTCGTATTGGCGCTCTGTTAGAGTTAAAACATCACTTGGTCGAGCTGCGCGAAGCATGCTCAGGGGCTCGCCCTGCACAAAGCTGCGGAATCCTTCAGGGCCTGAGTGATTGTGTT…
M60S	ATGAACATTCAGATCGGTGAACTGGCGAAACGTACTGCATGTCCAGTGGTGACCATTCGCTTTTATGAGCAAGAAGGTTTGCTGCCGCCCCCAGGACGTTCCCGTGGTAATTTCCGCTTATACGGGGAAGAGCATGTTGAGCGTTTGCAATTTATCCGCCATTGCCGCTCACTTGACTCACCCTTATCCGATGTCCGCACATTGCTGTCATACCGCAAGCGTCCTGATCAAGATTGCGGGGAGGTGAACATGCTTCTGGATGAGCATATTCGTCAAGTAGAGAGTCGTATTGGCGCTCTGTTAGAGTTAAAACATCACTTGGTCGAGCTGCGCGAAGCATGCTCAGGGGCTCGCCCTGCACAAAGCTGCGGAATCCTTCAGGGCCTGAGTGATTGTGTT…
M60T	ATGAACATTCAGATCGGTGAACTGGCGAAACGTACTGCATGTCCAGTGGTGACCATTCGCTTTTATGAGCAAGAAGGTTTGCTGCCGCCCCCAGGACGTTCCCGTGGTAATTTCCGCTTATACGGGGAAGAGCATGTTGAGCGTTTGCAATTTATCCGCCATTGCCGCTCACTTGACACTCCCTTATCCGATGTCCGCACATTGCTGTCATACCGCAAGCGTCCTGATCAAGATTGCGGGGAGGTGAACATGCTTCTGGATGAGCATATTCGTCAAGTAGAGAGTCGTATTGGCGCTCTGTTAGAGTTAAAACATCACTTGGTCGAGCTGCGCGAAGCATGCTCAGGGGCTCGCCCTGCACAAAGCTGCGGAATCCTTCAGGGCCTGAGTGATTGTGTT…
M60C	ATGAACATTCAGATCGGTGAACTGGCGAAACGTACTGCATGTCCAGTGGTGACCATTCGCTTTTATGAGCAAGAAGGTTTGCTGCCGCCCCCAGGACGTTCCCGTGGTAATTTCCGCTTATACGGGGAAGAGCATGTTGAGCGTTTGCAATTTATCCGCCATTGCCGCTCACTTGACTGTCCCTTATCCGATGTCCGCACATTGCTGTCATACCGCAAGCGTCCTGATCAAGATTGCGGGGAGGTGAACATGCTTCTGGATGAGCATATTCGTCAAGTAGAGAGTCGTATTGGCGCTCTGTTAGAGTTAAAACATCACTTGGTCGAGCTGCGCGAAGCATGCTCAGGGGCTCGCCCTGCACAAAGCTGCGGAATCCTTCAGGGCCTGAGTGATTGTGTT…
M60M	ATGAACATTCAGATCGGTGAACTGGCGAAACGTACTGCATGTCCAGTGGTGACCATTCGCTTTTATGAGCAAGAAGGTTTGCTGCCGCCCCCAGGACGTTCCCGTGGTAATTTCCGCTTATACGGGGAAGAGCATGTTGAGCGTTTGCAATTTATCCGCCATTGCCGCTCACTTGACATGCCCTTATCCGATGTCCGCACATTGCTGTCATACCGCAAGCGTCCTGATCAAGATTGCGGGGAGGTGAACATGCTTCTGGATGAGCATATTCGTCAAGTAGAGAGTCGTATTGGCGCTCTGTTAGAGTTAAAACATCACTTGGTCGAGCTGCGCGAAGCATGCTCAGGGGCTCGCCCTGCACAAAGCTGCGGAATCCTTCAGGGCCTGAGTGATTGTGTT…
M60N	ATGAACATTCAGATCGGTGAACTGGCGAAACGTACTGCATGTCCAGTGGTGACCATTCGCTTTTATGAGCAAGAAGGTTTGCTGCCGCCCCCAGGACGTTCCCGTGGTAATTTCCGCTTATACGGGGAAGAGCATGTTGAGCGTTTGCAATTTATCCGCCATTGCCGCTCACTTGACAATCCCTTATCCGATGTCCGCACATTGCTGTCATACCGCAAGCGTCCTGATCAAGATTGCGGGGAGGTGAACATGCTTCTGGATGAGCATATTCGTCAAGTAGAGAGTCGTATTGGCGCTCTGTTAGAGTTAAAACATCACTTGGTCGAGCTGCGCGAAGCATGCTCAGGGGCTCGCCCTGCACAAAGCTGCGGAATCCTTCAGGGCCTGAGTGATTGTGTT…
M60Q	ATGAACATTCAGATCGGTGAACTGGCGAAACGTACTGCATGTCCAGTGGTGACCATTCGCTTTTATGAGCAAGAAGGTTTGCTGCCGCCCCCAGGACGTTCCCGTGGTAATTTCCGCTTATACGGGGAAGAGCATGTTGAGCGTTTGCAATTTATCCGCCATTGCCGCTCACTTGACCAACCCTTATCCGATGTCCGCACATTGCTGTCATACCGCAAGCGTCCTGATCAAGATTGCGGGGAGGTGAACATGCTTCTGGATGAGCATATTCGTCAAGTAGAGAGTCGTATTGGCGCTCTGTTAGAGTTAAAACATCACTTGGTCGAGCTGCGCGAAGCATGCTCAGGGGCTCGCCCTGCACAAAGCTGCGGAATCCTTCAGGGCCTGAGTGATTGTGTT…
P61G	ATGAACATTCAGATCGGTGAACTGGCGAAACGTACTGCATGTCCAGTGGTGACCATTCGCTTTTATGAGCAAGAAGGTTTGCTGCCGCCCCCAGGACGTTCCCGTGGTAATTTCCGCTTATACGGGGAAGAGCATGTTGAGCGTTTGCAATTTATCCGCCATTGCCGCTCACTTGACATGGGCTTATCCGATGTCCGCACATTGCTGTCATACCGCAAGCGTCCTGATCAAGATTGCGGGGAGGTGAACATGCTTCTGGATGAGCATATTCGTCAAGTAGAGAGTCGTATTGGCGCTCTGTTAGAGTTAAAACATCACTTGGTCGAGCTGCGCGAAGCATGCTCAGGGGCTCGCCCTGCACAAAGCTGCGGAATCCTTCAGGGCCTGAGTGATTGTGTT…
P61I	ATGAACATTCAGATCGGTGAACTGGCGAAACGTACTGCATGTCCAGTGGTGACCATTCGCTTTTATGAGCAAGAAGGTTTGCTGCCGCCCCCAGGACGTTCCCGTGGTAATTTCCGCTTATACGGGGAAGAGCATGTTGAGCGTTTGCAATTTATCCGCCATTGCCGCTCACTTGACATGATCTTATCCGATGTCCGCACATTGCTGTCATACCGCAAGCGTCCTGATCAAGATTGCGGGGAGGTGAACATGCTTCTGGATGAGCATATTCGTCAAGTAGAGAGTCGTATTGGCGCTCTGTTAGAGTTAAAACATCACTTGGTCGAGCTGCGCGAAGCATGCTCAGGGGCTCGCCCTGCACAAAGCTGCGGAATCCTTCAGGGCCTGAGTGATTGTGTT…
P61L	ATGAACATTCAGATCGGTGAACTGGCGAAACGTACTGCATGTCCAGTGGTGACCATTCGCTTTTATGAGCAAGAAGGTTTGCTGCCGCCCCCAGGACGTTCCCGTGGTAATTTCCGCTTATACGGGGAAGAGCATGTTGAGCGTTTGCAATTTATCCGCCATTGCCGCTCACTTGACATGCTTTTATCCGATGTCCGCACATTGCTGTCATACCGCAAGCGTCCTGATCAAGATTGCGGGGAGGTGAACATGCTTCTGGATGAGCATATTCGTCAAGTAGAGAGTCGTATTGGCGCTCTGTTAGAGTTAAAACATCACTTGGTCGAGCTGCGCGAAGCATGCTCAGGGGCTCGCCCTGCACAAAGCTGCGGAATCCTTCAGGGCCTGAGTGATTGTGTT…
P61P	ATGAACATTCAGATCGGTGAACTGGCGAAACGTACTGCATGTCCAGTGGTGACCATTCGCTTTTATGAGCAAGAAGGTTTGCTGCCGCCCCCAGGACGTTCCCGTGGTAATTTCCGCTTATACGGGGAAGAGCATGTTGAGCGTTTGCAATTTATCCGCCATTGCCGCTCACTTGACATGCCATTATCCGATGTCCGCACATTGCTGTCATACCGCAAGCGTCCTGATCAAGATTGCGGGGAGGTGAACATGCTTCTGGATGAGCATATTCGTCAAGTAGAGAGTCGTATTGGCGCTCTGTTAGAGTTAAAACATCACTTGGTCGAGCTGCGCGAAGCATGCTCAGGGGCTCGCCCTGCACAAAGCTGCGGAATCCTTCAGGGCCTGAGTGATTGTGTT…
P61V	ATGAACATTCAGATCGGTGAACTGGCGAAACGTACTGCATGTCCAGTGGTGACCATTCGCTTTTATGAGCAAGAAGGTTTGCTGCCGCCCCCAGGACGTTCCCGTGGTAATTTCCGCTTATACGGGGAAGAGCATGTTGAGCGTTTGCAATTTATCCGCCATTGCCGCTCACTTGACATGGTCTTATCCGATGTCCGCACATTGCTGTCATACCGCAAGCGTCCTGATCAAGATTGCGGGGAGGTGAACATGCTTCTGGATGAGCATATTCGTCAAGTAGAGAGTCGTATTGGCGCTCTGTTAGAGTTAAAACATCACTTGGTCGAGCTGCGCGAAGCATGCTCAGGGGCTCGCCCTGCACAAAGCTGCGGAATCCTTCAGGGCCTGAGTGATTGTGTT…
P61F	ATGAACATTCAGATCGGTGAACTGGCGAAACGTACTGCATGTCCAGTGGTGACCATTCGCTTTTATGAGCAAGAAGGTTTGCTGCCGCCCCCAGGACGTTCCCGTGGTAATTTCCGCTTATACGGGGAAGAGCATGTTGAGCGTTTGCAATTTATCCGCCATTGCCGCTCACTTGACATGTTTTTATCCGATGTCCGCACATTGCTGTCATACCGCAAGCGTCCTGATCAAGATTGCGGGGAGGTGAACATGCTTCTGGATGAGCATATTCGTCAAGTAGAGAGTCGTATTGGCGCTCTGTTAGAGTTAAAACATCACTTGGTCGAGCTGCGCGAAGCATGCTCAGGGGCTCGCCCTGCACAAAGCTGCGGAATCCTTCAGGGCCTGAGTGATTGTGTT…
P61W	ATGAACATTCAGATCGGTGAACTGGCGAAACGTACTGCATGTCCAGTGGTGACCATTCGCTTTTATGAGCAAGAAGGTTTGCTGCCGCCCCCAGGACGTTCCCGTGGTAATTTCCGCTTATACGGGGAAGAGCATGTTGAGCGTTTGCAATTTATCCGCCATTGCCGCTCACTTGACATGTGGTTATCCGATGTCCGCACATTGCTGTCATACCGCAAGCGTCCTGATCAAGATTGCGGGGAGGTGAACATGCTTCTGGATGAGCATATTCGTCAAGTAGAGAGTCGTATTGGCGCTCTGTTAGAGTTAAAACATCACTTGGTCGAGCTGCGCGAAGCATGCTCAGGGGCTCGCCCTGCACAAAGCTGCGGAATCCTTCAGGGCCTGAGTGATTGTGTT…
P61Y	ATGAACATTCAGATCGGTGAACTGGCGAAACGTACTGCATGTCCAGTGGTGACCATTCGCTTTTATGAGCAAGAAGGTTTGCTGCCGCCCCCAGGACGTTCCCGTGGTAATTTCCGCTTATACGGGGAAGAGCATGTTGAGCGTTTGCAATTTATCCGCCATTGCCGCTCACTTGACATGTATTTATCCGATGTCCGCACATTGCTGTCATACCGCAAGCGTCCTGATCAAGATTGCGGGGAGGTGAACATGCTTCTGGATGAGCATATTCGTCAAGTAGAGAGTCGTATTGGCGCTCTGTTAGAGTTAAAACATCACTTGGTCGAGCTGCGCGAAGCATGCTCAGGGGCTCGCCCTGCACAAAGCTGCGGAATCCTTCAGGGCCTGAGTGATTGTGTT…
P61D	ATGAACATTCAGATCGGTGAACTGGCGAAACGTACTGCATGTCCAGTGGTGACCATTCGCTTTTATGAGCAAGAAGGTTTGCTGCCGCCCCCAGGACGTTCCCGTGGTAATTTCCGCTTATACGGGGAAGAGCATGTTGAGCGTTTGCAATTTATCCGCCATTGCCGCTCACTTGACATGGATTTATCCGATGTCCGCACATTGCTGTCATACCGCAAGCGTCCTGATCAAGATTGCGGGGAGGTGAACATGCTTCTGGATGAGCATATTCGTCAAGTAGAGAGTCGTATTGGCGCTCTGTTAGAGTTAAAACATCACTTGGTCGAGCTGCGCGAAGCATGCTCAGGGGCTCGCCCTGCACAAAGCTGCGGAATCCTTCAGGGCCTGAGTGATTGTGTT…
P61E	ATGAACATTCAGATCGGTGAACTGGCGAAACGTACTGCATGTCCAGTGGTGACCATTCGCTTTTATGAGCAAGAAGGTTTGCTGCCGCCCCCAGGACGTTCCCGTGGTAATTTCCGCTTATACGGGGAAGAGCATGTTGAGCGTTTGCAATTTATCCGCCATTGCCGCTCACTTGACATGGAATTATCCGATGTCCGCACATTGCTGTCATACCGCAAGCGTCCTGATCAAGATTGCGGGGAGGTGAACATGCTTCTGGATGAGCATATTCGTCAAGTAGAGAGTCGTATTGGCGCTCTGTTAGAGTTAAAACATCACTTGGTCGAGCTGCGCGAAGCATGCTCAGGGGCTCGCCCTGCACAAAGCTGCGGAATCCTTCAGGGCCTGAGTGATTGTGTT…
P61R	ATGAACATTCAGATCGGTGAACTGGCGAAACGTACTGCATGTCCAGTGGTGACCATTCGCTTTTATGAGCAAGAAGGTTTGCTGCCGCCCCCAGGACGTTCCCGTGGTAATTTCCGCTTATACGGGGAAGAGCATGTTGAGCGTTTGCAATTTATCCGCCATTGCCGCTCACTTGACATGCGGTTATCCGATGTCCGCACATTGCTGTCATACCGCAAGCGTCCTGATCAAGATTGCGGGGAGGTGAACATGCTTCTGGATGAGCATATTCGTCAAGTAGAGAGTCGTATTGGCGCTCTGTTAGAGTTAAAACATCACTTGGTCGAGCTGCGCGAAGCATGCTCAGGGGCTCGCCCTGCACAAAGCTGCGGAATCCTTCAGGGCCTGAGTGATTGTGTT…
P61H	ATGAACATTCAGATCGGTGAACTGGCGAAACGTACTGCATGTCCAGTGGTGACCATTCGCTTTTATGAGCAAGAAGGTTTGCTGCCGCCCCCAGGACGTTCCCGTGGTAATTTCCGCTTATACGGGGAAGAGCATGTTGAGCGTTTGCAATTTATCCGCCATTGCCGCTCACTTGACATGCACTTATCCGATGTCCGCACATTGCTGTCATACCGCAAGCGTCCTGATCAAGATTGCGGGGAGGTGAACATGCTTCTGGATGAGCATATTCGTCAAGTAGAGAGTCGTATTGGCGCTCTGTTAGAGTTAAAACATCACTTGGTCGAGCTGCGCGAAGCATGCTCAGGGGCTCGCCCTGCACAAAGCTGCGGAATCCTTCAGGGCCTGAGTGATTGTGTT…
P61K	ATGAACATTCAGATCGGTGAACTGGCGAAACGTACTGCATGTCCAGTGGTGACCATTCGCTTTTATGAGCAAGAAGGTTTGCTGCCGCCCCCAGGACGTTCCCGTGGTAATTTCCGCTTATACGGGGAAGAGCATGTTGAGCGTTTGCAATTTATCCGCCATTGCCGCTCACTTGACATGAAGTTATCCGATGTCCGCACATTGCTGTCATACCGCAAGCGTCCTGATCAAGATTGCGGGGAGGTGAACATGCTTCTGGATGAGCATATTCGTCAAGTAGAGAGTCGTATTGGCGCTCTGTTAGAGTTAAAACATCACTTGGTCGAGCTGCGCGAAGCATGCTCAGGGGCTCGCCCTGCACAAAGCTGCGGAATCCTTCAGGGCCTGAGTGATTGTGTT…
P61S	ATGAACATTCAGATCGGTGAACTGGCGAAACGTACTGCATGTCCAGTGGTGACCATTCGCTTTTATGAGCAAGAAGGTTTGCTGCCGCCCCCAGGACGTTCCCGTGGTAATTTCCGCTTATACGGGGAAGAGCATGTTGAGCGTTTGCAATTTATCCGCCATTGCCGCTCACTTGACATGTCATTATCCGATGTCCGCACATTGCTGTCATACCGCAAGCGTCCTGATCAAGATTGCGGGGAGGTGAACATGCTTCTGGATGAGCATATTCGTCAAGTAGAGAGTCGTATTGGCGCTCTGTTAGAGTTAAAACATCACTTGGTCGAGCTGCGCGAAGCATGCTCAGGGGCTCGCCCTGCACAAAGCTGCGGAATCCTTCAGGGCCTGAGTGATTGTGTT…
P61T	ATGAACATTCAGATCGGTGAACTGGCGAAACGTACTGCATGTCCAGTGGTGACCATTCGCTTTTATGAGCAAGAAGGTTTGCTGCCGCCCCCAGGACGTTCCCGTGGTAATTTCCGCTTATACGGGGAAGAGCATGTTGAGCGTTTGCAATTTATCCGCCATTGCCGCTCACTTGACATGACTTTATCCGATGTCCGCACATTGCTGTCATACCGCAAGCGTCCTGATCAAGATTGCGGGGAGGTGAACATGCTTCTGGATGAGCATATTCGTCAAGTAGAGAGTCGTATTGGCGCTCTGTTAGAGTTAAAACATCACTTGGTCGAGCTGCGCGAAGCATGCTCAGGGGCTCGCCCTGCACAAAGCTGCGGAATCCTTCAGGGCCTGAGTGATTGTGTT…
P61C	ATGAACATTCAGATCGGTGAACTGGCGAAACGTACTGCATGTCCAGTGGTGACCATTCGCTTTTATGAGCAAGAAGGTTTGCTGCCGCCCCCAGGACGTTCCCGTGGTAATTTCCGCTTATACGGGGAAGAGCATGTTGAGCGTTTGCAATTTATCCGCCATTGCCGCTCACTTGACATGTGTTTATCCGATGTCCGCACATTGCTGTCATACCGCAAGCGTCCTGATCAAGATTGCGGGGAGGTGAACATGCTTCTGGATGAGCATATTCGTCAAGTAGAGAGTCGTATTGGCGCTCTGTTAGAGTTAAAACATCACTTGGTCGAGCTGCGCGAAGCATGCTCAGGGGCTCGCCCTGCACAAAGCTGCGGAATCCTTCAGGGCCTGAGTGATTGTGTT…
P61M	ATGAACATTCAGATCGGTGAACTGGCGAAACGTACTGCATGTCCAGTGGTGACCATTCGCTTTTATGAGCAAGAAGGTTTGCTGCCGCCCCCAGGACGTTCCCGTGGTAATTTCCGCTTATACGGGGAAGAGCATGTTGAGCGTTTGCAATTTATCCGCCATTGCCGCTCACTTGACATGATGTTATCCGATGTCCGCACATTGCTGTCATACCGCAAGCGTCCTGATCAAGATTGCGGGGAGGTGAACATGCTTCTGGATGAGCATATTCGTCAAGTAGAGAGTCGTATTGGCGCTCTGTTAGAGTTAAAACATCACTTGGTCGAGCTGCGCGAAGCATGCTCAGGGGCTCGCCCTGCACAAAGCTGCGGAATCCTTCAGGGCCTGAGTGATTGTGTT…
P61N	ATGAACATTCAGATCGGTGAACTGGCGAAACGTACTGCATGTCCAGTGGTGACCATTCGCTTTTATGAGCAAGAAGGTTTGCTGCCGCCCCCAGGACGTTCCCGTGGTAATTTCCGCTTATACGGGGAAGAGCATGTTGAGCGTTTGCAATTTATCCGCCATTGCCGCTCACTTGACATGAATTTATCCGATGTCCGCACATTGCTGTCATACCGCAAGCGTCCTGATCAAGATTGCGGGGAGGTGAACATGCTTCTGGATGAGCATATTCGTCAAGTAGAGAGTCGTATTGGCGCTCTGTTAGAGTTAAAACATCACTTGGTCGAGCTGCGCGAAGCATGCTCAGGGGCTCGCCCTGCACAAAGCTGCGGAATCCTTCAGGGCCTGAGTGATTGTGTT…
P61Q	ATGAACATTCAGATCGGTGAACTGGCGAAACGTACTGCATGTCCAGTGGTGACCATTCGCTTTTATGAGCAAGAAGGTTTGCTGCCGCCCCCAGGACGTTCCCGTGGTAATTTCCGCTTATACGGGGAAGAGCATGTTGAGCGTTTGCAATTTATCCGCCATTGCCGCTCACTTGACATGCAATTATCCGATGTCCGCACATTGCTGTCATACCGCAAGCGTCCTGATCAAGATTGCGGGGAGGTGAACATGCTTCTGGATGAGCATATTCGTCAAGTAGAGAGTCGTATTGGCGCTCTGTTAGAGTTAAAACATCACTTGGTCGAGCTGCGCGAAGCATGCTCAGGGGCTCGCCCTGCACAAAGCTGCGGAATCCTTCAGGGCCTGAGTGATTGTGTT…
L62G	ATGAACATTCAGATCGGTGAACTGGCGAAACGTACTGCATGTCCAGTGGTGACCATTCGCTTTTATGAGCAAGAAGGTTTGCTGCCGCCCCCAGGACGTTCCCGTGGTAATTTCCGCTTATACGGGGAAGAGCATGTTGAGCGTTTGCAATTTATCCGCCATTGCCGCTCACTTGACATGCCCGGCTCCGATGTCCGCACATTGCTGTCATACCGCAAGCGTCCTGATCAAGATTGCGGGGAGGTGAACATGCTTCTGGATGAGCATATTCGTCAAGTAGAGAGTCGTATTGGCGCTCTGTTAGAGTTAAAACATCACTTGGTCGAGCTGCGCGAAGCATGCTCAGGGGCTCGCCCTGCACAAAGCTGCGGAATCCTTCAGGGCCTGAGTGATTGTGTT…
L62I	ATGAACATTCAGATCGGTGAACTGGCGAAACGTACTGCATGTCCAGTGGTGACCATTCGCTTTTATGAGCAAGAAGGTTTGCTGCCGCCCCCAGGACGTTCCCGTGGTAATTTCCGCTTATACGGGGAAGAGCATGTTGAGCGTTTGCAATTTATCCGCCATTGCCGCTCACTTGACATGCCCATCTCCGATGTCCGCACATTGCTGTCATACCGCAAGCGTCCTGATCAAGATTGCGGGGAGGTGAACATGCTTCTGGATGAGCATATTCGTCAAGTAGAGAGTCGTATTGGCGCTCTGTTAGAGTTAAAACATCACTTGGTCGAGCTGCGCGAAGCATGCTCAGGGGCTCGCCCTGCACAAAGCTGCGGAATCCTTCAGGGCCTGAGTGATTGTGTT…
L62L	ATGAACATTCAGATCGGTGAACTGGCGAAACGTACTGCATGTCCAGTGGTGACCATTCGCTTTTATGAGCAAGAAGGTTTGCTGCCGCCCCCAGGACGTTCCCGTGGTAATTTCCGCTTATACGGGGAAGAGCATGTTGAGCGTTTGCAATTTATCCGCCATTGCCGCTCACTTGACATGCCCCTTTCCGATGTCCGCACATTGCTGTCATACCGCAAGCGTCCTGATCAAGATTGCGGGGAGGTGAACATGCTTCTGGATGAGCATATTCGTCAAGTAGAGAGTCGTATTGGCGCTCTGTTAGAGTTAAAACATCACTTGGTCGAGCTGCGCGAAGCATGCTCAGGGGCTCGCCCTGCACAAAGCTGCGGAATCCTTCAGGGCCTGAGTGATTGTGTT…
L62P	ATGAACATTCAGATCGGTGAACTGGCGAAACGTACTGCATGTCCAGTGGTGACCATTCGCTTTTATGAGCAAGAAGGTTTGCTGCCGCCCCCAGGACGTTCCCGTGGTAATTTCCGCTTATACGGGGAAGAGCATGTTGAGCGTTTGCAATTTATCCGCCATTGCCGCTCACTTGACATGCCCCCATCCGATGTCCGCACATTGCTGTCATACCGCAAGCGTCCTGATCAAGATTGCGGGGAGGTGAACATGCTTCTGGATGAGCATATTCGTCAAGTAGAGAGTCGTATTGGCGCTCTGTTAGAGTTAAAACATCACTTGGTCGAGCTGCGCGAAGCATGCTCAGGGGCTCGCCCTGCACAAAGCTGCGGAATCCTTCAGGGCCTGAGTGATTGTGTT…
L62V	ATGAACATTCAGATCGGTGAACTGGCGAAACGTACTGCATGTCCAGTGGTGACCATTCGCTTTTATGAGCAAGAAGGTTTGCTGCCGCCCCCAGGACGTTCCCGTGGTAATTTCCGCTTATACGGGGAAGAGCATGTTGAGCGTTTGCAATTTATCCGCCATTGCCGCTCACTTGACATGCCCGTCTCCGATGTCCGCACATTGCTGTCATACCGCAAGCGTCCTGATCAAGATTGCGGGGAGGTGAACATGCTTCTGGATGAGCATATTCGTCAAGTAGAGAGTCGTATTGGCGCTCTGTTAGAGTTAAAACATCACTTGGTCGAGCTGCGCGAAGCATGCTCAGGGGCTCGCCCTGCACAAAGCTGCGGAATCCTTCAGGGCCTGAGTGATTGTGTT…
L62F	ATGAACATTCAGATCGGTGAACTGGCGAAACGTACTGCATGTCCAGTGGTGACCATTCGCTTTTATGAGCAAGAAGGTTTGCTGCCGCCCCCAGGACGTTCCCGTGGTAATTTCCGCTTATACGGGGAAGAGCATGTTGAGCGTTTGCAATTTATCCGCCATTGCCGCTCACTTGACATGCCCTTTTCCGATGTCCGCACATTGCTGTCATACCGCAAGCGTCCTGATCAAGATTGCGGGGAGGTGAACATGCTTCTGGATGAGCATATTCGTCAAGTAGAGAGTCGTATTGGCGCTCTGTTAGAGTTAAAACATCACTTGGTCGAGCTGCGCGAAGCATGCTCAGGGGCTCGCCCTGCACAAAGCTGCGGAATCCTTCAGGGCCTGAGTGATTGTGTT…
L62W	ATGAACATTCAGATCGGTGAACTGGCGAAACGTACTGCATGTCCAGTGGTGACCATTCGCTTTTATGAGCAAGAAGGTTTGCTGCCGCCCCCAGGACGTTCCCGTGGTAATTTCCGCTTATACGGGGAAGAGCATGTTGAGCGTTTGCAATTTATCCGCCATTGCCGCTCACTTGACATGCCCTGGTCCGATGTCCGCACATTGCTGTCATACCGCAAGCGTCCTGATCAAGATTGCGGGGAGGTGAACATGCTTCTGGATGAGCATATTCGTCAAGTAGAGAGTCGTATTGGCGCTCTGTTAGAGTTAAAACATCACTTGGTCGAGCTGCGCGAAGCATGCTCAGGGGCTCGCCCTGCACAAAGCTGCGGAATCCTTCAGGGCCTGAGTGATTGTGTT…
L62Y	ATGAACATTCAGATCGGTGAACTGGCGAAACGTACTGCATGTCCAGTGGTGACCATTCGCTTTTATGAGCAAGAAGGTTTGCTGCCGCCCCCAGGACGTTCCCGTGGTAATTTCCGCTTATACGGGGAAGAGCATGTTGAGCGTTTGCAATTTATCCGCCATTGCCGCTCACTTGACATGCCCTATTCCGATGTCCGCACATTGCTGTCATACCGCAAGCGTCCTGATCAAGATTGCGGGGAGGTGAACATGCTTCTGGATGAGCATATTCGTCAAGTAGAGAGTCGTATTGGCGCTCTGTTAGAGTTAAAACATCACTTGGTCGAGCTGCGCGAAGCATGCTCAGGGGCTCGCCCTGCACAAAGCTGCGGAATCCTTCAGGGCCTGAGTGATTGTGTT…
L62D	ATGAACATTCAGATCGGTGAACTGGCGAAACGTACTGCATGTCCAGTGGTGACCATTCGCTTTTATGAGCAAGAAGGTTTGCTGCCGCCCCCAGGACGTTCCCGTGGTAATTTCCGCTTATACGGGGAAGAGCATGTTGAGCGTTTGCAATTTATCCGCCATTGCCGCTCACTTGACATGCCCGATTCCGATGTCCGCACATTGCTGTCATACCGCAAGCGTCCTGATCAAGATTGCGGGGAGGTGAACATGCTTCTGGATGAGCATATTCGTCAAGTAGAGAGTCGTATTGGCGCTCTGTTAGAGTTAAAACATCACTTGGTCGAGCTGCGCGAAGCATGCTCAGGGGCTCGCCCTGCACAAAGCTGCGGAATCCTTCAGGGCCTGAGTGATTGTGTT…
L62E	ATGAACATTCAGATCGGTGAACTGGCGAAACGTACTGCATGTCCAGTGGTGACCATTCGCTTTTATGAGCAAGAAGGTTTGCTGCCGCCCCCAGGACGTTCCCGTGGTAATTTCCGCTTATACGGGGAAGAGCATGTTGAGCGTTTGCAATTTATCCGCCATTGCCGCTCACTTGACATGCCCGAATCCGATGTCCGCACATTGCTGTCATACCGCAAGCGTCCTGATCAAGATTGCGGGGAGGTGAACATGCTTCTGGATGAGCATATTCGTCAAGTAGAGAGTCGTATTGGCGCTCTGTTAGAGTTAAAACATCACTTGGTCGAGCTGCGCGAAGCATGCTCAGGGGCTCGCCCTGCACAAAGCTGCGGAATCCTTCAGGGCCTGAGTGATTGTGTT…
L62R	ATGAACATTCAGATCGGTGAACTGGCGAAACGTACTGCATGTCCAGTGGTGACCATTCGCTTTTATGAGCAAGAAGGTTTGCTGCCGCCCCCAGGACGTTCCCGTGGTAATTTCCGCTTATACGGGGAAGAGCATGTTGAGCGTTTGCAATTTATCCGCCATTGCCGCTCACTTGACATGCCCCGGTCCGATGTCCGCACATTGCTGTCATACCGCAAGCGTCCTGATCAAGATTGCGGGGAGGTGAACATGCTTCTGGATGAGCATATTCGTCAAGTAGAGAGTCGTATTGGCGCTCTGTTAGAGTTAAAACATCACTTGGTCGAGCTGCGCGAAGCATGCTCAGGGGCTCGCCCTGCACAAAGCTGCGGAATCCTTCAGGGCCTGAGTGATTGTGTT…
L62H	ATGAACATTCAGATCGGTGAACTGGCGAAACGTACTGCATGTCCAGTGGTGACCATTCGCTTTTATGAGCAAGAAGGTTTGCTGCCGCCCCCAGGACGTTCCCGTGGTAATTTCCGCTTATACGGGGAAGAGCATGTTGAGCGTTTGCAATTTATCCGCCATTGCCGCTCACTTGACATGCCCCACTCCGATGTCCGCACATTGCTGTCATACCGCAAGCGTCCTGATCAAGATTGCGGGGAGGTGAACATGCTTCTGGATGAGCATATTCGTCAAGTAGAGAGTCGTATTGGCGCTCTGTTAGAGTTAAAACATCACTTGGTCGAGCTGCGCGAAGCATGCTCAGGGGCTCGCCCTGCACAAAGCTGCGGAATCCTTCAGGGCCTGAGTGATTGTGTT…
L62K	ATGAACATTCAGATCGGTGAACTGGCGAAACGTACTGCATGTCCAGTGGTGACCATTCGCTTTTATGAGCAAGAAGGTTTGCTGCCGCCCCCAGGACGTTCCCGTGGTAATTTCCGCTTATACGGGGAAGAGCATGTTGAGCGTTTGCAATTTATCCGCCATTGCCGCTCACTTGACATGCCCAAGTCCGATGTCCGCACATTGCTGTCATACCGCAAGCGTCCTGATCAAGATTGCGGGGAGGTGAACATGCTTCTGGATGAGCATATTCGTCAAGTAGAGAGTCGTATTGGCGCTCTGTTAGAGTTAAAACATCACTTGGTCGAGCTGCGCGAAGCATGCTCAGGGGCTCGCCCTGCACAAAGCTGCGGAATCCTTCAGGGCCTGAGTGATTGTGTT…
L62S	ATGAACATTCAGATCGGTGAACTGGCGAAACGTACTGCATGTCCAGTGGTGACCATTCGCTTTTATGAGCAAGAAGGTTTGCTGCCGCCCCCAGGACGTTCCCGTGGTAATTTCCGCTTATACGGGGAAGAGCATGTTGAGCGTTTGCAATTTATCCGCCATTGCCGCTCACTTGACATGCCCTCATCCGATGTCCGCACATTGCTGTCATACCGCAAGCGTCCTGATCAAGATTGCGGGGAGGTGAACATGCTTCTGGATGAGCATATTCGTCAAGTAGAGAGTCGTATTGGCGCTCTGTTAGAGTTAAAACATCACTTGGTCGAGCTGCGCGAAGCATGCTCAGGGGCTCGCCCTGCACAAAGCTGCGGAATCCTTCAGGGCCTGAGTGATTGTGTT…
L62T	ATGAACATTCAGATCGGTGAACTGGCGAAACGTACTGCATGTCCAGTGGTGACCATTCGCTTTTATGAGCAAGAAGGTTTGCTGCCGCCCCCAGGACGTTCCCGTGGTAATTTCCGCTTATACGGGGAAGAGCATGTTGAGCGTTTGCAATTTATCCGCCATTGCCGCTCACTTGACATGCCCACTTCCGATGTCCGCACATTGCTGTCATACCGCAAGCGTCCTGATCAAGATTGCGGGGAGGTGAACATGCTTCTGGATGAGCATATTCGTCAAGTAGAGAGTCGTATTGGCGCTCTGTTAGAGTTAAAACATCACTTGGTCGAGCTGCGCGAAGCATGCTCAGGGGCTCGCCCTGCACAAAGCTGCGGAATCCTTCAGGGCCTGAGTGATTGTGTT…
L62C	ATGAACATTCAGATCGGTGAACTGGCGAAACGTACTGCATGTCCAGTGGTGACCATTCGCTTTTATGAGCAAGAAGGTTTGCTGCCGCCCCCAGGACGTTCCCGTGGTAATTTCCGCTTATACGGGGAAGAGCATGTTGAGCGTTTGCAATTTATCCGCCATTGCCGCTCACTTGACATGCCCTGTTCCGATGTCCGCACATTGCTGTCATACCGCAAGCGTCCTGATCAAGATTGCGGGGAGGTGAACATGCTTCTGGATGAGCATATTCGTCAAGTAGAGAGTCGTATTGGCGCTCTGTTAGAGTTAAAACATCACTTGGTCGAGCTGCGCGAAGCATGCTCAGGGGCTCGCCCTGCACAAAGCTGCGGAATCCTTCAGGGCCTGAGTGATTGTGTT…
L62M	ATGAACATTCAGATCGGTGAACTGGCGAAACGTACTGCATGTCCAGTGGTGACCATTCGCTTTTATGAGCAAGAAGGTTTGCTGCCGCCCCCAGGACGTTCCCGTGGTAATTTCCGCTTATACGGGGAAGAGCATGTTGAGCGTTTGCAATTTATCCGCCATTGCCGCTCACTTGACATGCCCATGTCCGATGTCCGCACATTGCTGTCATACCGCAAGCGTCCTGATCAAGATTGCGGGGAGGTGAACATGCTTCTGGATGAGCATATTCGTCAAGTAGAGAGTCGTATTGGCGCTCTGTTAGAGTTAAAACATCACTTGGTCGAGCTGCGCGAAGCATGCTCAGGGGCTCGCCCTGCACAAAGCTGCGGAATCCTTCAGGGCCTGAGTGATTGTGTT…
L62N	ATGAACATTCAGATCGGTGAACTGGCGAAACGTACTGCATGTCCAGTGGTGACCATTCGCTTTTATGAGCAAGAAGGTTTGCTGCCGCCCCCAGGACGTTCCCGTGGTAATTTCCGCTTATACGGGGAAGAGCATGTTGAGCGTTTGCAATTTATCCGCCATTGCCGCTCACTTGACATGCCCAATTCCGATGTCCGCACATTGCTGTCATACCGCAAGCGTCCTGATCAAGATTGCGGGGAGGTGAACATGCTTCTGGATGAGCATATTCGTCAAGTAGAGAGTCGTATTGGCGCTCTGTTAGAGTTAAAACATCACTTGGTCGAGCTGCGCGAAGCATGCTCAGGGGCTCGCCCTGCACAAAGCTGCGGAATCCTTCAGGGCCTGAGTGATTGTGTT…
L62Q	ATGAACATTCAGATCGGTGAACTGGCGAAACGTACTGCATGTCCAGTGGTGACCATTCGCTTTTATGAGCAAGAAGGTTTGCTGCCGCCCCCAGGACGTTCCCGTGGTAATTTCCGCTTATACGGGGAAGAGCATGTTGAGCGTTTGCAATTTATCCGCCATTGCCGCTCACTTGACATGCCCCAATCCGATGTCCGCACATTGCTGTCATACCGCAAGCGTCCTGATCAAGATTGCGGGGAGGTGAACATGCTTCTGGATGAGCATATTCGTCAAGTAGAGAGTCGTATTGGCGCTCTGTTAGAGTTAAAACATCACTTGGTCGAGCTGCGCGAAGCATGCTCAGGGGCTCGCCCTGCACAAAGCTGCGGAATCCTTCAGGGCCTGAGTGATTGTGTT…
D64G	ATGAACATTCAGATCGGTGAACTGGCGAAACGTACTGCATGTCCAGTGGTGACCATTCGCTTTTATGAGCAAGAAGGTTTGCTGCCGCCCCCAGGACGTTCCCGTGGTAATTTCCGCTTATACGGGGAAGAGCATGTTGAGCGTTTGCAATTTATCCGCCATTGCCGCTCACTTGACATGCCCTTATCCGGCGTCCGCACATTGCTGTCATACCGCAAGCGTCCTGATCAAGATTGCGGGGAGGTGAACATGCTTCTGGATGAGCATATTCGTCAAGTAGAGAGTCGTATTGGCGCTCTGTTAGAGTTAAAACATCACTTGGTCGAGCTGCGCGAAGCATGCTCAGGGGCTCGCCCTGCACAAAGCTGCGGAATCCTTCAGGGCCTGAGTGATTGTGTT…
D64I	ATGAACATTCAGATCGGTGAACTGGCGAAACGTACTGCATGTCCAGTGGTGACCATTCGCTTTTATGAGCAAGAAGGTTTGCTGCCGCCCCCAGGACGTTCCCGTGGTAATTTCCGCTTATACGGGGAAGAGCATGTTGAGCGTTTGCAATTTATCCGCCATTGCCGCTCACTTGACATGCCCTTATCCATCGTCCGCACATTGCTGTCATACCGCAAGCGTCCTGATCAAGATTGCGGGGAGGTGAACATGCTTCTGGATGAGCATATTCGTCAAGTAGAGAGTCGTATTGGCGCTCTGTTAGAGTTAAAACATCACTTGGTCGAGCTGCGCGAAGCATGCTCAGGGGCTCGCCCTGCACAAAGCTGCGGAATCCTTCAGGGCCTGAGTGATTGTGTT…
D64L	ATGAACATTCAGATCGGTGAACTGGCGAAACGTACTGCATGTCCAGTGGTGACCATTCGCTTTTATGAGCAAGAAGGTTTGCTGCCGCCCCCAGGACGTTCCCGTGGTAATTTCCGCTTATACGGGGAAGAGCATGTTGAGCGTTTGCAATTTATCCGCCATTGCCGCTCACTTGACATGCCCTTATCCCTTGTCCGCACATTGCTGTCATACCGCAAGCGTCCTGATCAAGATTGCGGGGAGGTGAACATGCTTCTGGATGAGCATATTCGTCAAGTAGAGAGTCGTATTGGCGCTCTGTTAGAGTTAAAACATCACTTGGTCGAGCTGCGCGAAGCATGCTCAGGGGCTCGCCCTGCACAAAGCTGCGGAATCCTTCAGGGCCTGAGTGATTGTGTT…
D64P	ATGAACATTCAGATCGGTGAACTGGCGAAACGTACTGCATGTCCAGTGGTGACCATTCGCTTTTATGAGCAAGAAGGTTTGCTGCCGCCCCCAGGACGTTCCCGTGGTAATTTCCGCTTATACGGGGAAGAGCATGTTGAGCGTTTGCAATTTATCCGCCATTGCCGCTCACTTGACATGCCCTTATCCCCAGTCCGCACATTGCTGTCATACCGCAAGCGTCCTGATCAAGATTGCGGGGAGGTGAACATGCTTCTGGATGAGCATATTCGTCAAGTAGAGAGTCGTATTGGCGCTCTGTTAGAGTTAAAACATCACTTGGTCGAGCTGCGCGAAGCATGCTCAGGGGCTCGCCCTGCACAAAGCTGCGGAATCCTTCAGGGCCTGAGTGATTGTGTT…
D64V	ATGAACATTCAGATCGGTGAACTGGCGAAACGTACTGCATGTCCAGTGGTGACCATTCGCTTTTATGAGCAAGAAGGTTTGCTGCCGCCCCCAGGACGTTCCCGTGGTAATTTCCGCTTATACGGGGAAGAGCATGTTGAGCGTTTGCAATTTATCCGCCATTGCCGCTCACTTGACATGCCCTTATCCGTCGTCCGCACATTGCTGTCATACCGCAAGCGTCCTGATCAAGATTGCGGGGAGGTGAACATGCTTCTGGATGAGCATATTCGTCAAGTAGAGAGTCGTATTGGCGCTCTGTTAGAGTTAAAACATCACTTGGTCGAGCTGCGCGAAGCATGCTCAGGGGCTCGCCCTGCACAAAGCTGCGGAATCCTTCAGGGCCTGAGTGATTGTGTT…
D64F	ATGAACATTCAGATCGGTGAACTGGCGAAACGTACTGCATGTCCAGTGGTGACCATTCGCTTTTATGAGCAAGAAGGTTTGCTGCCGCCCCCAGGACGTTCCCGTGGTAATTTCCGCTTATACGGGGAAGAGCATGTTGAGCGTTTGCAATTTATCCGCCATTGCCGCTCACTTGACATGCCCTTATCCTTTGTCCGCACATTGCTGTCATACCGCAAGCGTCCTGATCAAGATTGCGGGGAGGTGAACATGCTTCTGGATGAGCATATTCGTCAAGTAGAGAGTCGTATTGGCGCTCTGTTAGAGTTAAAACATCACTTGGTCGAGCTGCGCGAAGCATGCTCAGGGGCTCGCCCTGCACAAAGCTGCGGAATCCTTCAGGGCCTGAGTGATTGTGTT…
D64W	ATGAACATTCAGATCGGTGAACTGGCGAAACGTACTGCATGTCCAGTGGTGACCATTCGCTTTTATGAGCAAGAAGGTTTGCTGCCGCCCCCAGGACGTTCCCGTGGTAATTTCCGCTTATACGGGGAAGAGCATGTTGAGCGTTTGCAATTTATCCGCCATTGCCGCTCACTTGACATGCCCTTATCCTGGGTCCGCACATTGCTGTCATACCGCAAGCGTCCTGATCAAGATTGCGGGGAGGTGAACATGCTTCTGGATGAGCATATTCGTCAAGTAGAGAGTCGTATTGGCGCTCTGTTAGAGTTAAAACATCACTTGGTCGAGCTGCGCGAAGCATGCTCAGGGGCTCGCCCTGCACAAAGCTGCGGAATCCTTCAGGGCCTGAGTGATTGTGTT…
D64Y	ATGAACATTCAGATCGGTGAACTGGCGAAACGTACTGCATGTCCAGTGGTGACCATTCGCTTTTATGAGCAAGAAGGTTTGCTGCCGCCCCCAGGACGTTCCCGTGGTAATTTCCGCTTATACGGGGAAGAGCATGTTGAGCGTTTGCAATTTATCCGCCATTGCCGCTCACTTGACATGCCCTTATCCTATGTCCGCACATTGCTGTCATACCGCAAGCGTCCTGATCAAGATTGCGGGGAGGTGAACATGCTTCTGGATGAGCATATTCGTCAAGTAGAGAGTCGTATTGGCGCTCTGTTAGAGTTAAAACATCACTTGGTCGAGCTGCGCGAAGCATGCTCAGGGGCTCGCCCTGCACAAAGCTGCGGAATCCTTCAGGGCCTGAGTGATTGTGTT…
D64D	ATGAACATTCAGATCGGTGAACTGGCGAAACGTACTGCATGTCCAGTGGTGACCATTCGCTTTTATGAGCAAGAAGGTTTGCTGCCGCCCCCAGGACGTTCCCGTGGTAATTTCCGCTTATACGGGGAAGAGCATGTTGAGCGTTTGCAATTTATCCGCCATTGCCGCTCACTTGACATGCCCTTATCCGATGTCCGCACATTGCTGTCATACCGCAAGCGTCCTGATCAAGATTGCGGGGAGGTGAACATGCTTCTGGATGAGCATATTCGTCAAGTAGAGAGTCGTATTGGCGCTCTGTTAGAGTTAAAACATCACTTGGTCGAGCTGCGCGAAGCATGCTCAGGGGCTCGCCCTGCACAAAGCTGCGGAATCCTTCAGGGCCTGAGTGATTGTGTT…
D64E	ATGAACATTCAGATCGGTGAACTGGCGAAACGTACTGCATGTCCAGTGGTGACCATTCGCTTTTATGAGCAAGAAGGTTTGCTGCCGCCCCCAGGACGTTCCCGTGGTAATTTCCGCTTATACGGGGAAGAGCATGTTGAGCGTTTGCAATTTATCCGCCATTGCCGCTCACTTGACATGCCCTTATCCGAAGTCCGCACATTGCTGTCATACCGCAAGCGTCCTGATCAAGATTGCGGGGAGGTGAACATGCTTCTGGATGAGCATATTCGTCAAGTAGAGAGTCGTATTGGCGCTCTGTTAGAGTTAAAACATCACTTGGTCGAGCTGCGCGAAGCATGCTCAGGGGCTCGCCCTGCACAAAGCTGCGGAATCCTTCAGGGCCTGAGTGATTGTGTT…
D64R	ATGAACATTCAGATCGGTGAACTGGCGAAACGTACTGCATGTCCAGTGGTGACCATTCGCTTTTATGAGCAAGAAGGTTTGCTGCCGCCCCCAGGACGTTCCCGTGGTAATTTCCGCTTATACGGGGAAGAGCATGTTGAGCGTTTGCAATTTATCCGCCATTGCCGCTCACTTGACATGCCCTTATCCCGGGTCCGCACATTGCTGTCATACCGCAAGCGTCCTGATCAAGATTGCGGGGAGGTGAACATGCTTCTGGATGAGCATATTCGTCAAGTAGAGAGTCGTATTGGCGCTCTGTTAGAGTTAAAACATCACTTGGTCGAGCTGCGCGAAGCATGCTCAGGGGCTCGCCCTGCACAAAGCTGCGGAATCCTTCAGGGCCTGAGTGATTGTGTT…
D64H	ATGAACATTCAGATCGGTGAACTGGCGAAACGTACTGCATGTCCAGTGGTGACCATTCGCTTTTATGAGCAAGAAGGTTTGCTGCCGCCCCCAGGACGTTCCCGTGGTAATTTCCGCTTATACGGGGAAGAGCATGTTGAGCGTTTGCAATTTATCCGCCATTGCCGCTCACTTGACATGCCCTTATCCCACGTCCGCACATTGCTGTCATACCGCAAGCGTCCTGATCAAGATTGCGGGGAGGTGAACATGCTTCTGGATGAGCATATTCGTCAAGTAGAGAGTCGTATTGGCGCTCTGTTAGAGTTAAAACATCACTTGGTCGAGCTGCGCGAAGCATGCTCAGGGGCTCGCCCTGCACAAAGCTGCGGAATCCTTCAGGGCCTGAGTGATTGTGTT…
D64K	ATGAACATTCAGATCGGTGAACTGGCGAAACGTACTGCATGTCCAGTGGTGACCATTCGCTTTTATGAGCAAGAAGGTTTGCTGCCGCCCCCAGGACGTTCCCGTGGTAATTTCCGCTTATACGGGGAAGAGCATGTTGAGCGTTTGCAATTTATCCGCCATTGCCGCTCACTTGACATGCCCTTATCCAAGGTCCGCACATTGCTGTCATACCGCAAGCGTCCTGATCAAGATTGCGGGGAGGTGAACATGCTTCTGGATGAGCATATTCGTCAAGTAGAGAGTCGTATTGGCGCTCTGTTAGAGTTAAAACATCACTTGGTCGAGCTGCGCGAAGCATGCTCAGGGGCTCGCCCTGCACAAAGCTGCGGAATCCTTCAGGGCCTGAGTGATTGTGTT…
D64S	ATGAACATTCAGATCGGTGAACTGGCGAAACGTACTGCATGTCCAGTGGTGACCATTCGCTTTTATGAGCAAGAAGGTTTGCTGCCGCCCCCAGGACGTTCCCGTGGTAATTTCCGCTTATACGGGGAAGAGCATGTTGAGCGTTTGCAATTTATCCGCCATTGCCGCTCACTTGACATGCCCTTATCCTCAGTCCGCACATTGCTGTCATACCGCAAGCGTCCTGATCAAGATTGCGGGGAGGTGAACATGCTTCTGGATGAGCATATTCGTCAAGTAGAGAGTCGTATTGGCGCTCTGTTAGAGTTAAAACATCACTTGGTCGAGCTGCGCGAAGCATGCTCAGGGGCTCGCCCTGCACAAAGCTGCGGAATCCTTCAGGGCCTGAGTGATTGTGTT…
D64T	ATGAACATTCAGATCGGTGAACTGGCGAAACGTACTGCATGTCCAGTGGTGACCATTCGCTTTTATGAGCAAGAAGGTTTGCTGCCGCCCCCAGGACGTTCCCGTGGTAATTTCCGCTTATACGGGGAAGAGCATGTTGAGCGTTTGCAATTTATCCGCCATTGCCGCTCACTTGACATGCCCTTATCCACTGTCCGCACATTGCTGTCATACCGCAAGCGTCCTGATCAAGATTGCGGGGAGGTGAACATGCTTCTGGATGAGCATATTCGTCAAGTAGAGAGTCGTATTGGCGCTCTGTTAGAGTTAAAACATCACTTGGTCGAGCTGCGCGAAGCATGCTCAGGGGCTCGCCCTGCACAAAGCTGCGGAATCCTTCAGGGCCTGAGTGATTGTGTT…
D64C	ATGAACATTCAGATCGGTGAACTGGCGAAACGTACTGCATGTCCAGTGGTGACCATTCGCTTTTATGAGCAAGAAGGTTTGCTGCCGCCCCCAGGACGTTCCCGTGGTAATTTCCGCTTATACGGGGAAGAGCATGTTGAGCGTTTGCAATTTATCCGCCATTGCCGCTCACTTGACATGCCCTTATCCTGTGTCCGCACATTGCTGTCATACCGCAAGCGTCCTGATCAAGATTGCGGGGAGGTGAACATGCTTCTGGATGAGCATATTCGTCAAGTAGAGAGTCGTATTGGCGCTCTGTTAGAGTTAAAACATCACTTGGTCGAGCTGCGCGAAGCATGCTCAGGGGCTCGCCCTGCACAAAGCTGCGGAATCCTTCAGGGCCTGAGTGATTGTGTT…
D64M	ATGAACATTCAGATCGGTGAACTGGCGAAACGTACTGCATGTCCAGTGGTGACCATTCGCTTTTATGAGCAAGAAGGTTTGCTGCCGCCCCCAGGACGTTCCCGTGGTAATTTCCGCTTATACGGGGAAGAGCATGTTGAGCGTTTGCAATTTATCCGCCATTGCCGCTCACTTGACATGCCCTTATCCATGGTCCGCACATTGCTGTCATACCGCAAGCGTCCTGATCAAGATTGCGGGGAGGTGAACATGCTTCTGGATGAGCATATTCGTCAAGTAGAGAGTCGTATTGGCGCTCTGTTAGAGTTAAAACATCACTTGGTCGAGCTGCGCGAAGCATGCTCAGGGGCTCGCCCTGCACAAAGCTGCGGAATCCTTCAGGGCCTGAGTGATTGTGTT…
D64N	ATGAACATTCAGATCGGTGAACTGGCGAAACGTACTGCATGTCCAGTGGTGACCATTCGCTTTTATGAGCAAGAAGGTTTGCTGCCGCCCCCAGGACGTTCCCGTGGTAATTTCCGCTTATACGGGGAAGAGCATGTTGAGCGTTTGCAATTTATCCGCCATTGCCGCTCACTTGACATGCCCTTATCCAATGTCCGCACATTGCTGTCATACCGCAAGCGTCCTGATCAAGATTGCGGGGAGGTGAACATGCTTCTGGATGAGCATATTCGTCAAGTAGAGAGTCGTATTGGCGCTCTGTTAGAGTTAAAACATCACTTGGTCGAGCTGCGCGAAGCATGCTCAGGGGCTCGCCCTGCACAAAGCTGCGGAATCCTTCAGGGCCTGAGTGATTGTGTT…
D64Q	ATGAACATTCAGATCGGTGAACTGGCGAAACGTACTGCATGTCCAGTGGTGACCATTCGCTTTTATGAGCAAGAAGGTTTGCTGCCGCCCCCAGGACGTTCCCGTGGTAATTTCCGCTTATACGGGGAAGAGCATGTTGAGCGTTTGCAATTTATCCGCCATTGCCGCTCACTTGACATGCCCTTATCCCAAGTCCGCACATTGCTGTCATACCGCAAGCGTCCTGATCAAGATTGCGGGGAGGTGAACATGCTTCTGGATGAGCATATTCGTCAAGTAGAGAGTCGTATTGGCGCTCTGTTAGAGTTAAAACATCACTTGGTCGAGCTGCGCGAAGCATGCTCAGGGGCTCGCCCTGCACAAAGCTGCGGAATCCTTCAGGGCCTGAGTGATTGTGTT…
C79G	ATGAACATTCAGATCGGTGAACTGGCGAAACGTACTGCATGTCCAGTGGTGACCATTCGCTTTTATGAGCAAGAAGGTTTGCTGCCGCCCCCAGGACGTTCCCGTGGTAATTTCCGCTTATACGGGGAAGAGCATGTTGAGCGTTTGCAATTTATCCGCCATTGCCGCTCACTTGACATGCCCTTATCCGATGTCCGCACATTGCTGTCATACCGCAAGCGTCCTGATCAAGATGGCGGGGAGGTGAACATGCTTCTGGATGAGCATATTCGTCAAGTAGAGAGTCGTATTGGCGCTCTGTTAGAGTTAAAACATCACTTGGTCGAGCTGCGCGAAGCATGCTCAGGGGCTCGCCCTGCACAAAGCTGCGGAATCCTTCAGGGCCTGAGTGATTGTGTT…
C79I	ATGAACATTCAGATCGGTGAACTGGCGAAACGTACTGCATGTCCAGTGGTGACCATTCGCTTTTATGAGCAAGAAGGTTTGCTGCCGCCCCCAGGACGTTCCCGTGGTAATTTCCGCTTATACGGGGAAGAGCATGTTGAGCGTTTGCAATTTATCCGCCATTGCCGCTCACTTGACATGCCCTTATCCGATGTCCGCACATTGCTGTCATACCGCAAGCGTCCTGATCAAGATATCGGGGAGGTGAACATGCTTCTGGATGAGCATATTCGTCAAGTAGAGAGTCGTATTGGCGCTCTGTTAGAGTTAAAACATCACTTGGTCGAGCTGCGCGAAGCATGCTCAGGGGCTCGCCCTGCACAAAGCTGCGGAATCCTTCAGGGCCTGAGTGATTGTGTT…
C79L	ATGAACATTCAGATCGGTGAACTGGCGAAACGTACTGCATGTCCAGTGGTGACCATTCGCTTTTATGAGCAAGAAGGTTTGCTGCCGCCCCCAGGACGTTCCCGTGGTAATTTCCGCTTATACGGGGAAGAGCATGTTGAGCGTTTGCAATTTATCCGCCATTGCCGCTCACTTGACATGCCCTTATCCGATGTCCGCACATTGCTGTCATACCGCAAGCGTCCTGATCAAGATCTTGGGGAGGTGAACATGCTTCTGGATGAGCATATTCGTCAAGTAGAGAGTCGTATTGGCGCTCTGTTAGAGTTAAAACATCACTTGGTCGAGCTGCGCGAAGCATGCTCAGGGGCTCGCCCTGCACAAAGCTGCGGAATCCTTCAGGGCCTGAGTGATTGTGTT…
C79P	ATGAACATTCAGATCGGTGAACTGGCGAAACGTACTGCATGTCCAGTGGTGACCATTCGCTTTTATGAGCAAGAAGGTTTGCTGCCGCCCCCAGGACGTTCCCGTGGTAATTTCCGCTTATACGGGGAAGAGCATGTTGAGCGTTTGCAATTTATCCGCCATTGCCGCTCACTTGACATGCCCTTATCCGATGTCCGCACATTGCTGTCATACCGCAAGCGTCCTGATCAAGATCCAGGGGAGGTGAACATGCTTCTGGATGAGCATATTCGTCAAGTAGAGAGTCGTATTGGCGCTCTGTTAGAGTTAAAACATCACTTGGTCGAGCTGCGCGAAGCATGCTCAGGGGCTCGCCCTGCACAAAGCTGCGGAATCCTTCAGGGCCTGAGTGATTGTGTT…
C79V	ATGAACATTCAGATCGGTGAACTGGCGAAACGTACTGCATGTCCAGTGGTGACCATTCGCTTTTATGAGCAAGAAGGTTTGCTGCCGCCCCCAGGACGTTCCCGTGGTAATTTCCGCTTATACGGGGAAGAGCATGTTGAGCGTTTGCAATTTATCCGCCATTGCCGCTCACTTGACATGCCCTTATCCGATGTCCGCACATTGCTGTCATACCGCAAGCGTCCTGATCAAGATGTCGGGGAGGTGAACATGCTTCTGGATGAGCATATTCGTCAAGTAGAGAGTCGTATTGGCGCTCTGTTAGAGTTAAAACATCACTTGGTCGAGCTGCGCGAAGCATGCTCAGGGGCTCGCCCTGCACAAAGCTGCGGAATCCTTCAGGGCCTGAGTGATTGTGTT…
C79F	ATGAACATTCAGATCGGTGAACTGGCGAAACGTACTGCATGTCCAGTGGTGACCATTCGCTTTTATGAGCAAGAAGGTTTGCTGCCGCCCCCAGGACGTTCCCGTGGTAATTTCCGCTTATACGGGGAAGAGCATGTTGAGCGTTTGCAATTTATCCGCCATTGCCGCTCACTTGACATGCCCTTATCCGATGTCCGCACATTGCTGTCATACCGCAAGCGTCCTGATCAAGATTTTGGGGAGGTGAACATGCTTCTGGATGAGCATATTCGTCAAGTAGAGAGTCGTATTGGCGCTCTGTTAGAGTTAAAACATCACTTGGTCGAGCTGCGCGAAGCATGCTCAGGGGCTCGCCCTGCACAAAGCTGCGGAATCCTTCAGGGCCTGAGTGATTGTGTT…
C79W	ATGAACATTCAGATCGGTGAACTGGCGAAACGTACTGCATGTCCAGTGGTGACCATTCGCTTTTATGAGCAAGAAGGTTTGCTGCCGCCCCCAGGACGTTCCCGTGGTAATTTCCGCTTATACGGGGAAGAGCATGTTGAGCGTTTGCAATTTATCCGCCATTGCCGCTCACTTGACATGCCCTTATCCGATGTCCGCACATTGCTGTCATACCGCAAGCGTCCTGATCAAGATTGGGGGGAGGTGAACATGCTTCTGGATGAGCATATTCGTCAAGTAGAGAGTCGTATTGGCGCTCTGTTAGAGTTAAAACATCACTTGGTCGAGCTGCGCGAAGCATGCTCAGGGGCTCGCCCTGCACAAAGCTGCGGAATCCTTCAGGGCCTGAGTGATTGTGTT…
C79Y	ATGAACATTCAGATCGGTGAACTGGCGAAACGTACTGCATGTCCAGTGGTGACCATTCGCTTTTATGAGCAAGAAGGTTTGCTGCCGCCCCCAGGACGTTCCCGTGGTAATTTCCGCTTATACGGGGAAGAGCATGTTGAGCGTTTGCAATTTATCCGCCATTGCCGCTCACTTGACATGCCCTTATCCGATGTCCGCACATTGCTGTCATACCGCAAGCGTCCTGATCAAGATTATGGGGAGGTGAACATGCTTCTGGATGAGCATATTCGTCAAGTAGAGAGTCGTATTGGCGCTCTGTTAGAGTTAAAACATCACTTGGTCGAGCTGCGCGAAGCATGCTCAGGGGCTCGCCCTGCACAAAGCTGCGGAATCCTTCAGGGCCTGAGTGATTGTGTT…
C79D	ATGAACATTCAGATCGGTGAACTGGCGAAACGTACTGCATGTCCAGTGGTGACCATTCGCTTTTATGAGCAAGAAGGTTTGCTGCCGCCCCCAGGACGTTCCCGTGGTAATTTCCGCTTATACGGGGAAGAGCATGTTGAGCGTTTGCAATTTATCCGCCATTGCCGCTCACTTGACATGCCCTTATCCGATGTCCGCACATTGCTGTCATACCGCAAGCGTCCTGATCAAGATGATGGGGAGGTGAACATGCTTCTGGATGAGCATATTCGTCAAGTAGAGAGTCGTATTGGCGCTCTGTTAGAGTTAAAACATCACTTGGTCGAGCTGCGCGAAGCATGCTCAGGGGCTCGCCCTGCACAAAGCTGCGGAATCCTTCAGGGCCTGAGTGATTGTGTT…
C79E	ATGAACATTCAGATCGGTGAACTGGCGAAACGTACTGCATGTCCAGTGGTGACCATTCGCTTTTATGAGCAAGAAGGTTTGCTGCCGCCCCCAGGACGTTCCCGTGGTAATTTCCGCTTATACGGGGAAGAGCATGTTGAGCGTTTGCAATTTATCCGCCATTGCCGCTCACTTGACATGCCCTTATCCGATGTCCGCACATTGCTGTCATACCGCAAGCGTCCTGATCAAGATGAAGGGGAGGTGAACATGCTTCTGGATGAGCATATTCGTCAAGTAGAGAGTCGTATTGGCGCTCTGTTAGAGTTAAAACATCACTTGGTCGAGCTGCGCGAAGCATGCTCAGGGGCTCGCCCTGCACAAAGCTGCGGAATCCTTCAGGGCCTGAGTGATTGTGTT…
C79R	ATGAACATTCAGATCGGTGAACTGGCGAAACGTACTGCATGTCCAGTGGTGACCATTCGCTTTTATGAGCAAGAAGGTTTGCTGCCGCCCCCAGGACGTTCCCGTGGTAATTTCCGCTTATACGGGGAAGAGCATGTTGAGCGTTTGCAATTTATCCGCCATTGCCGCTCACTTGACATGCCCTTATCCGATGTCCGCACATTGCTGTCATACCGCAAGCGTCCTGATCAAGATCGGGGGGAGGTGAACATGCTTCTGGATGAGCATATTCGTCAAGTAGAGAGTCGTATTGGCGCTCTGTTAGAGTTAAAACATCACTTGGTCGAGCTGCGCGAAGCATGCTCAGGGGCTCGCCCTGCACAAAGCTGCGGAATCCTTCAGGGCCTGAGTGATTGTGTT…
C79H	ATGAACATTCAGATCGGTGAACTGGCGAAACGTACTGCATGTCCAGTGGTGACCATTCGCTTTTATGAGCAAGAAGGTTTGCTGCCGCCCCCAGGACGTTCCCGTGGTAATTTCCGCTTATACGGGGAAGAGCATGTTGAGCGTTTGCAATTTATCCGCCATTGCCGCTCACTTGACATGCCCTTATCCGATGTCCGCACATTGCTGTCATACCGCAAGCGTCCTGATCAAGATCACGGGGAGGTGAACATGCTTCTGGATGAGCATATTCGTCAAGTAGAGAGTCGTATTGGCGCTCTGTTAGAGTTAAAACATCACTTGGTCGAGCTGCGCGAAGCATGCTCAGGGGCTCGCCCTGCACAAAGCTGCGGAATCCTTCAGGGCCTGAGTGATTGTGTT…
C79K	ATGAACATTCAGATCGGTGAACTGGCGAAACGTACTGCATGTCCAGTGGTGACCATTCGCTTTTATGAGCAAGAAGGTTTGCTGCCGCCCCCAGGACGTTCCCGTGGTAATTTCCGCTTATACGGGGAAGAGCATGTTGAGCGTTTGCAATTTATCCGCCATTGCCGCTCACTTGACATGCCCTTATCCGATGTCCGCACATTGCTGTCATACCGCAAGCGTCCTGATCAAGATAAGGGGGAGGTGAACATGCTTCTGGATGAGCATATTCGTCAAGTAGAGAGTCGTATTGGCGCTCTGTTAGAGTTAAAACATCACTTGGTCGAGCTGCGCGAAGCATGCTCAGGGGCTCGCCCTGCACAAAGCTGCGGAATCCTTCAGGGCCTGAGTGATTGTGTT…
C79S	ATGAACATTCAGATCGGTGAACTGGCGAAACGTACTGCATGTCCAGTGGTGACCATTCGCTTTTATGAGCAAGAAGGTTTGCTGCCGCCCCCAGGACGTTCCCGTGGTAATTTCCGCTTATACGGGGAAGAGCATGTTGAGCGTTTGCAATTTATCCGCCATTGCCGCTCACTTGACATGCCCTTATCCGATGTCCGCACATTGCTGTCATACCGCAAGCGTCCTGATCAAGATTCAGGGGAGGTGAACATGCTTCTGGATGAGCATATTCGTCAAGTAGAGAGTCGTATTGGCGCTCTGTTAGAGTTAAAACATCACTTGGTCGAGCTGCGCGAAGCATGCTCAGGGGCTCGCCCTGCACAAAGCTGCGGAATCCTTCAGGGCCTGAGTGATTGTGTT…
C79T	ATGAACATTCAGATCGGTGAACTGGCGAAACGTACTGCATGTCCAGTGGTGACCATTCGCTTTTATGAGCAAGAAGGTTTGCTGCCGCCCCCAGGACGTTCCCGTGGTAATTTCCGCTTATACGGGGAAGAGCATGTTGAGCGTTTGCAATTTATCCGCCATTGCCGCTCACTTGACATGCCCTTATCCGATGTCCGCACATTGCTGTCATACCGCAAGCGTCCTGATCAAGATACTGGGGAGGTGAACATGCTTCTGGATGAGCATATTCGTCAAGTAGAGAGTCGTATTGGCGCTCTGTTAGAGTTAAAACATCACTTGGTCGAGCTGCGCGAAGCATGCTCAGGGGCTCGCCCTGCACAAAGCTGCGGAATCCTTCAGGGCCTGAGTGATTGTGTT…
C79C	ATGAACATTCAGATCGGTGAACTGGCGAAACGTACTGCATGTCCAGTGGTGACCATTCGCTTTTATGAGCAAGAAGGTTTGCTGCCGCCCCCAGGACGTTCCCGTGGTAATTTCCGCTTATACGGGGAAGAGCATGTTGAGCGTTTGCAATTTATCCGCCATTGCCGCTCACTTGACATGCCCTTATCCGATGTCCGCACATTGCTGTCATACCGCAAGCGTCCTGATCAAGATTGTGGGGAGGTGAACATGCTTCTGGATGAGCATATTCGTCAAGTAGAGAGTCGTATTGGCGCTCTGTTAGAGTTAAAACATCACTTGGTCGAGCTGCGCGAAGCATGCTCAGGGGCTCGCCCTGCACAAAGCTGCGGAATCCTTCAGGGCCTGAGTGATTGTGTT…
C79M	ATGAACATTCAGATCGGTGAACTGGCGAAACGTACTGCATGTCCAGTGGTGACCATTCGCTTTTATGAGCAAGAAGGTTTGCTGCCGCCCCCAGGACGTTCCCGTGGTAATTTCCGCTTATACGGGGAAGAGCATGTTGAGCGTTTGCAATTTATCCGCCATTGCCGCTCACTTGACATGCCCTTATCCGATGTCCGCACATTGCTGTCATACCGCAAGCGTCCTGATCAAGATATGGGGGAGGTGAACATGCTTCTGGATGAGCATATTCGTCAAGTAGAGAGTCGTATTGGCGCTCTGTTAGAGTTAAAACATCACTTGGTCGAGCTGCGCGAAGCATGCTCAGGGGCTCGCCCTGCACAAAGCTGCGGAATCCTTCAGGGCCTGAGTGATTGTGTT…
C79N	ATGAACATTCAGATCGGTGAACTGGCGAAACGTACTGCATGTCCAGTGGTGACCATTCGCTTTTATGAGCAAGAAGGTTTGCTGCCGCCCCCAGGACGTTCCCGTGGTAATTTCCGCTTATACGGGGAAGAGCATGTTGAGCGTTTGCAATTTATCCGCCATTGCCGCTCACTTGACATGCCCTTATCCGATGTCCGCACATTGCTGTCATACCGCAAGCGTCCTGATCAAGATAATGGGGAGGTGAACATGCTTCTGGATGAGCATATTCGTCAAGTAGAGAGTCGTATTGGCGCTCTGTTAGAGTTAAAACATCACTTGGTCGAGCTGCGCGAAGCATGCTCAGGGGCTCGCCCTGCACAAAGCTGCGGAATCCTTCAGGGCCTGAGTGATTGTGTT…
C79Q	ATGAACATTCAGATCGGTGAACTGGCGAAACGTACTGCATGTCCAGTGGTGACCATTCGCTTTTATGAGCAAGAAGGTTTGCTGCCGCCCCCAGGACGTTCCCGTGGTAATTTCCGCTTATACGGGGAAGAGCATGTTGAGCGTTTGCAATTTATCCGCCATTGCCGCTCACTTGACATGCCCTTATCCGATGTCCGCACATTGCTGTCATACCGCAAGCGTCCTGATCAAGATCAAGGGGAGGTGAACATGCTTCTGGATGAGCATATTCGTCAAGTAGAGAGTCGTATTGGCGCTCTGTTAGAGTTAAAACATCACTTGGTCGAGCTGCGCGAAGCATGCTCAGGGGCTCGCCCTGCACAAAGCTGCGGAATCCTTCAGGGCCTGAGTGATTGTGTT…
V82G	ATGAACATTCAGATCGGTGAACTGGCGAAACGTACTGCATGTCCAGTGGTGACCATTCGCTTTTATGAGCAAGAAGGTTTGCTGCCGCCCCCAGGACGTTCCCGTGGTAATTTCCGCTTATACGGGGAAGAGCATGTTGAGCGTTTGCAATTTATCCGCCATTGCCGCTCACTTGACATGCCCTTATCCGATGTCCGCACATTGCTGTCATACCGCAAGCGTCCTGATCAAGATTGCGGGGAGGGCAACATGCTTCTGGATGAGCATATTCGTCAAGTAGAGAGTCGTATTGGCGCTCTGTTAGAGTTAAAACATCACTTGGTCGAGCTGCGCGAAGCATGCTCAGGGGCTCGCCCTGCACAAAGCTGCGGAATCCTTCAGGGCCTGAGTGATTGTGTT…
V82I	ATGAACATTCAGATCGGTGAACTGGCGAAACGTACTGCATGTCCAGTGGTGACCATTCGCTTTTATGAGCAAGAAGGTTTGCTGCCGCCCCCAGGACGTTCCCGTGGTAATTTCCGCTTATACGGGGAAGAGCATGTTGAGCGTTTGCAATTTATCCGCCATTGCCGCTCACTTGACATGCCCTTATCCGATGTCCGCACATTGCTGTCATACCGCAAGCGTCCTGATCAAGATTGCGGGGAGATCAACATGCTTCTGGATGAGCATATTCGTCAAGTAGAGAGTCGTATTGGCGCTCTGTTAGAGTTAAAACATCACTTGGTCGAGCTGCGCGAAGCATGCTCAGGGGCTCGCCCTGCACAAAGCTGCGGAATCCTTCAGGGCCTGAGTGATTGTGTT…
V82L	ATGAACATTCAGATCGGTGAACTGGCGAAACGTACTGCATGTCCAGTGGTGACCATTCGCTTTTATGAGCAAGAAGGTTTGCTGCCGCCCCCAGGACGTTCCCGTGGTAATTTCCGCTTATACGGGGAAGAGCATGTTGAGCGTTTGCAATTTATCCGCCATTGCCGCTCACTTGACATGCCCTTATCCGATGTCCGCACATTGCTGTCATACCGCAAGCGTCCTGATCAAGATTGCGGGGAGCTTAACATGCTTCTGGATGAGCATATTCGTCAAGTAGAGAGTCGTATTGGCGCTCTGTTAGAGTTAAAACATCACTTGGTCGAGCTGCGCGAAGCATGCTCAGGGGCTCGCCCTGCACAAAGCTGCGGAATCCTTCAGGGCCTGAGTGATTGTGTT…
V82P	ATGAACATTCAGATCGGTGAACTGGCGAAACGTACTGCATGTCCAGTGGTGACCATTCGCTTTTATGAGCAAGAAGGTTTGCTGCCGCCCCCAGGACGTTCCCGTGGTAATTTCCGCTTATACGGGGAAGAGCATGTTGAGCGTTTGCAATTTATCCGCCATTGCCGCTCACTTGACATGCCCTTATCCGATGTCCGCACATTGCTGTCATACCGCAAGCGTCCTGATCAAGATTGCGGGGAGCCAAACATGCTTCTGGATGAGCATATTCGTCAAGTAGAGAGTCGTATTGGCGCTCTGTTAGAGTTAAAACATCACTTGGTCGAGCTGCGCGAAGCATGCTCAGGGGCTCGCCCTGCACAAAGCTGCGGAATCCTTCAGGGCCTGAGTGATTGTGTT…
V82V	ATGAACATTCAGATCGGTGAACTGGCGAAACGTACTGCATGTCCAGTGGTGACCATTCGCTTTTATGAGCAAGAAGGTTTGCTGCCGCCCCCAGGACGTTCCCGTGGTAATTTCCGCTTATACGGGGAAGAGCATGTTGAGCGTTTGCAATTTATCCGCCATTGCCGCTCACTTGACATGCCCTTATCCGATGTCCGCACATTGCTGTCATACCGCAAGCGTCCTGATCAAGATTGCGGGGAGGTCAACATGCTTCTGGATGAGCATATTCGTCAAGTAGAGAGTCGTATTGGCGCTCTGTTAGAGTTAAAACATCACTTGGTCGAGCTGCGCGAAGCATGCTCAGGGGCTCGCCCTGCACAAAGCTGCGGAATCCTTCAGGGCCTGAGTGATTGTGTT…
V82F	ATGAACATTCAGATCGGTGAACTGGCGAAACGTACTGCATGTCCAGTGGTGACCATTCGCTTTTATGAGCAAGAAGGTTTGCTGCCGCCCCCAGGACGTTCCCGTGGTAATTTCCGCTTATACGGGGAAGAGCATGTTGAGCGTTTGCAATTTATCCGCCATTGCCGCTCACTTGACATGCCCTTATCCGATGTCCGCACATTGCTGTCATACCGCAAGCGTCCTGATCAAGATTGCGGGGAGTTTAACATGCTTCTGGATGAGCATATTCGTCAAGTAGAGAGTCGTATTGGCGCTCTGTTAGAGTTAAAACATCACTTGGTCGAGCTGCGCGAAGCATGCTCAGGGGCTCGCCCTGCACAAAGCTGCGGAATCCTTCAGGGCCTGAGTGATTGTGTT…
V82W	ATGAACATTCAGATCGGTGAACTGGCGAAACGTACTGCATGTCCAGTGGTGACCATTCGCTTTTATGAGCAAGAAGGTTTGCTGCCGCCCCCAGGACGTTCCCGTGGTAATTTCCGCTTATACGGGGAAGAGCATGTTGAGCGTTTGCAATTTATCCGCCATTGCCGCTCACTTGACATGCCCTTATCCGATGTCCGCACATTGCTGTCATACCGCAAGCGTCCTGATCAAGATTGCGGGGAGTGGAACATGCTTCTGGATGAGCATATTCGTCAAGTAGAGAGTCGTATTGGCGCTCTGTTAGAGTTAAAACATCACTTGGTCGAGCTGCGCGAAGCATGCTCAGGGGCTCGCCCTGCACAAAGCTGCGGAATCCTTCAGGGCCTGAGTGATTGTGTT…
V82Y	ATGAACATTCAGATCGGTGAACTGGCGAAACGTACTGCATGTCCAGTGGTGACCATTCGCTTTTATGAGCAAGAAGGTTTGCTGCCGCCCCCAGGACGTTCCCGTGGTAATTTCCGCTTATACGGGGAAGAGCATGTTGAGCGTTTGCAATTTATCCGCCATTGCCGCTCACTTGACATGCCCTTATCCGATGTCCGCACATTGCTGTCATACCGCAAGCGTCCTGATCAAGATTGCGGGGAGTATAACATGCTTCTGGATGAGCATATTCGTCAAGTAGAGAGTCGTATTGGCGCTCTGTTAGAGTTAAAACATCACTTGGTCGAGCTGCGCGAAGCATGCTCAGGGGCTCGCCCTGCACAAAGCTGCGGAATCCTTCAGGGCCTGAGTGATTGTGTT…
V82D	ATGAACATTCAGATCGGTGAACTGGCGAAACGTACTGCATGTCCAGTGGTGACCATTCGCTTTTATGAGCAAGAAGGTTTGCTGCCGCCCCCAGGACGTTCCCGTGGTAATTTCCGCTTATACGGGGAAGAGCATGTTGAGCGTTTGCAATTTATCCGCCATTGCCGCTCACTTGACATGCCCTTATCCGATGTCCGCACATTGCTGTCATACCGCAAGCGTCCTGATCAAGATTGCGGGGAGGATAACATGCTTCTGGATGAGCATATTCGTCAAGTAGAGAGTCGTATTGGCGCTCTGTTAGAGTTAAAACATCACTTGGTCGAGCTGCGCGAAGCATGCTCAGGGGCTCGCCCTGCACAAAGCTGCGGAATCCTTCAGGGCCTGAGTGATTGTGTT…
V82E	ATGAACATTCAGATCGGTGAACTGGCGAAACGTACTGCATGTCCAGTGGTGACCATTCGCTTTTATGAGCAAGAAGGTTTGCTGCCGCCCCCAGGACGTTCCCGTGGTAATTTCCGCTTATACGGGGAAGAGCATGTTGAGCGTTTGCAATTTATCCGCCATTGCCGCTCACTTGACATGCCCTTATCCGATGTCCGCACATTGCTGTCATACCGCAAGCGTCCTGATCAAGATTGCGGGGAGGAAAACATGCTTCTGGATGAGCATATTCGTCAAGTAGAGAGTCGTATTGGCGCTCTGTTAGAGTTAAAACATCACTTGGTCGAGCTGCGCGAAGCATGCTCAGGGGCTCGCCCTGCACAAAGCTGCGGAATCCTTCAGGGCCTGAGTGATTGTGTT…
V82R	ATGAACATTCAGATCGGTGAACTGGCGAAACGTACTGCATGTCCAGTGGTGACCATTCGCTTTTATGAGCAAGAAGGTTTGCTGCCGCCCCCAGGACGTTCCCGTGGTAATTTCCGCTTATACGGGGAAGAGCATGTTGAGCGTTTGCAATTTATCCGCCATTGCCGCTCACTTGACATGCCCTTATCCGATGTCCGCACATTGCTGTCATACCGCAAGCGTCCTGATCAAGATTGCGGGGAGCGGAACATGCTTCTGGATGAGCATATTCGTCAAGTAGAGAGTCGTATTGGCGCTCTGTTAGAGTTAAAACATCACTTGGTCGAGCTGCGCGAAGCATGCTCAGGGGCTCGCCCTGCACAAAGCTGCGGAATCCTTCAGGGCCTGAGTGATTGTGTT…
V82H	ATGAACATTCAGATCGGTGAACTGGCGAAACGTACTGCATGTCCAGTGGTGACCATTCGCTTTTATGAGCAAGAAGGTTTGCTGCCGCCCCCAGGACGTTCCCGTGGTAATTTCCGCTTATACGGGGAAGAGCATGTTGAGCGTTTGCAATTTATCCGCCATTGCCGCTCACTTGACATGCCCTTATCCGATGTCCGCACATTGCTGTCATACCGCAAGCGTCCTGATCAAGATTGCGGGGAGCACAACATGCTTCTGGATGAGCATATTCGTCAAGTAGAGAGTCGTATTGGCGCTCTGTTAGAGTTAAAACATCACTTGGTCGAGCTGCGCGAAGCATGCTCAGGGGCTCGCCCTGCACAAAGCTGCGGAATCCTTCAGGGCCTGAGTGATTGTGTT…
V82K	ATGAACATTCAGATCGGTGAACTGGCGAAACGTACTGCATGTCCAGTGGTGACCATTCGCTTTTATGAGCAAGAAGGTTTGCTGCCGCCCCCAGGACGTTCCCGTGGTAATTTCCGCTTATACGGGGAAGAGCATGTTGAGCGTTTGCAATTTATCCGCCATTGCCGCTCACTTGACATGCCCTTATCCGATGTCCGCACATTGCTGTCATACCGCAAGCGTCCTGATCAAGATTGCGGGGAGAAGAACATGCTTCTGGATGAGCATATTCGTCAAGTAGAGAGTCGTATTGGCGCTCTGTTAGAGTTAAAACATCACTTGGTCGAGCTGCGCGAAGCATGCTCAGGGGCTCGCCCTGCACAAAGCTGCGGAATCCTTCAGGGCCTGAGTGATTGTGTT…
V82S	ATGAACATTCAGATCGGTGAACTGGCGAAACGTACTGCATGTCCAGTGGTGACCATTCGCTTTTATGAGCAAGAAGGTTTGCTGCCGCCCCCAGGACGTTCCCGTGGTAATTTCCGCTTATACGGGGAAGAGCATGTTGAGCGTTTGCAATTTATCCGCCATTGCCGCTCACTTGACATGCCCTTATCCGATGTCCGCACATTGCTGTCATACCGCAAGCGTCCTGATCAAGATTGCGGGGAGTCAAACATGCTTCTGGATGAGCATATTCGTCAAGTAGAGAGTCGTATTGGCGCTCTGTTAGAGTTAAAACATCACTTGGTCGAGCTGCGCGAAGCATGCTCAGGGGCTCGCCCTGCACAAAGCTGCGGAATCCTTCAGGGCCTGAGTGATTGTGTT…
V82T	ATGAACATTCAGATCGGTGAACTGGCGAAACGTACTGCATGTCCAGTGGTGACCATTCGCTTTTATGAGCAAGAAGGTTTGCTGCCGCCCCCAGGACGTTCCCGTGGTAATTTCCGCTTATACGGGGAAGAGCATGTTGAGCGTTTGCAATTTATCCGCCATTGCCGCTCACTTGACATGCCCTTATCCGATGTCCGCACATTGCTGTCATACCGCAAGCGTCCTGATCAAGATTGCGGGGAGACTAACATGCTTCTGGATGAGCATATTCGTCAAGTAGAGAGTCGTATTGGCGCTCTGTTAGAGTTAAAACATCACTTGGTCGAGCTGCGCGAAGCATGCTCAGGGGCTCGCCCTGCACAAAGCTGCGGAATCCTTCAGGGCCTGAGTGATTGTGTT…
V82C	ATGAACATTCAGATCGGTGAACTGGCGAAACGTACTGCATGTCCAGTGGTGACCATTCGCTTTTATGAGCAAGAAGGTTTGCTGCCGCCCCCAGGACGTTCCCGTGGTAATTTCCGCTTATACGGGGAAGAGCATGTTGAGCGTTTGCAATTTATCCGCCATTGCCGCTCACTTGACATGCCCTTATCCGATGTCCGCACATTGCTGTCATACCGCAAGCGTCCTGATCAAGATTGCGGGGAGTGTAACATGCTTCTGGATGAGCATATTCGTCAAGTAGAGAGTCGTATTGGCGCTCTGTTAGAGTTAAAACATCACTTGGTCGAGCTGCGCGAAGCATGCTCAGGGGCTCGCCCTGCACAAAGCTGCGGAATCCTTCAGGGCCTGAGTGATTGTGTT…
V82M	ATGAACATTCAGATCGGTGAACTGGCGAAACGTACTGCATGTCCAGTGGTGACCATTCGCTTTTATGAGCAAGAAGGTTTGCTGCCGCCCCCAGGACGTTCCCGTGGTAATTTCCGCTTATACGGGGAAGAGCATGTTGAGCGTTTGCAATTTATCCGCCATTGCCGCTCACTTGACATGCCCTTATCCGATGTCCGCACATTGCTGTCATACCGCAAGCGTCCTGATCAAGATTGCGGGGAGATGAACATGCTTCTGGATGAGCATATTCGTCAAGTAGAGAGTCGTATTGGCGCTCTGTTAGAGTTAAAACATCACTTGGTCGAGCTGCGCGAAGCATGCTCAGGGGCTCGCCCTGCACAAAGCTGCGGAATCCTTCAGGGCCTGAGTGATTGTGTT…
V82N	ATGAACATTCAGATCGGTGAACTGGCGAAACGTACTGCATGTCCAGTGGTGACCATTCGCTTTTATGAGCAAGAAGGTTTGCTGCCGCCCCCAGGACGTTCCCGTGGTAATTTCCGCTTATACGGGGAAGAGCATGTTGAGCGTTTGCAATTTATCCGCCATTGCCGCTCACTTGACATGCCCTTATCCGATGTCCGCACATTGCTGTCATACCGCAAGCGTCCTGATCAAGATTGCGGGGAGAATAACATGCTTCTGGATGAGCATATTCGTCAAGTAGAGAGTCGTATTGGCGCTCTGTTAGAGTTAAAACATCACTTGGTCGAGCTGCGCGAAGCATGCTCAGGGGCTCGCCCTGCACAAAGCTGCGGAATCCTTCAGGGCCTGAGTGATTGTGTT…
V82Q	ATGAACATTCAGATCGGTGAACTGGCGAAACGTACTGCATGTCCAGTGGTGACCATTCGCTTTTATGAGCAAGAAGGTTTGCTGCCGCCCCCAGGACGTTCCCGTGGTAATTTCCGCTTATACGGGGAAGAGCATGTTGAGCGTTTGCAATTTATCCGCCATTGCCGCTCACTTGACATGCCCTTATCCGATGTCCGCACATTGCTGTCATACCGCAAGCGTCCTGATCAAGATTGCGGGGAGCAAAACATGCTTCTGGATGAGCATATTCGTCAAGTAGAGAGTCGTATTGGCGCTCTGTTAGAGTTAAAACATCACTTGGTCGAGCTGCGCGAAGCATGCTCAGGGGCTCGCCCTGCACAAAGCTGCGGAATCCTTCAGGGCCTGAGTGATTGTGTT…
N83G	ATGAACATTCAGATCGGTGAACTGGCGAAACGTACTGCATGTCCAGTGGTGACCATTCGCTTTTATGAGCAAGAAGGTTTGCTGCCGCCCCCAGGACGTTCCCGTGGTAATTTCCGCTTATACGGGGAAGAGCATGTTGAGCGTTTGCAATTTATCCGCCATTGCCGCTCACTTGACATGCCCTTATCCGATGTCCGCACATTGCTGTCATACCGCAAGCGTCCTGATCAAGATTGCGGGGAGGTGGGCATGCTTCTGGATGAGCATATTCGTCAAGTAGAGAGTCGTATTGGCGCTCTGTTAGAGTTAAAACATCACTTGGTCGAGCTGCGCGAAGCATGCTCAGGGGCTCGCCCTGCACAAAGCTGCGGAATCCTTCAGGGCCTGAGTGATTGTGTT…
N83I	ATGAACATTCAGATCGGTGAACTGGCGAAACGTACTGCATGTCCAGTGGTGACCATTCGCTTTTATGAGCAAGAAGGTTTGCTGCCGCCCCCAGGACGTTCCCGTGGTAATTTCCGCTTATACGGGGAAGAGCATGTTGAGCGTTTGCAATTTATCCGCCATTGCCGCTCACTTGACATGCCCTTATCCGATGTCCGCACATTGCTGTCATACCGCAAGCGTCCTGATCAAGATTGCGGGGAGGTGATCATGCTTCTGGATGAGCATATTCGTCAAGTAGAGAGTCGTATTGGCGCTCTGTTAGAGTTAAAACATCACTTGGTCGAGCTGCGCGAAGCATGCTCAGGGGCTCGCCCTGCACAAAGCTGCGGAATCCTTCAGGGCCTGAGTGATTGTGTT…
N83L	ATGAACATTCAGATCGGTGAACTGGCGAAACGTACTGCATGTCCAGTGGTGACCATTCGCTTTTATGAGCAAGAAGGTTTGCTGCCGCCCCCAGGACGTTCCCGTGGTAATTTCCGCTTATACGGGGAAGAGCATGTTGAGCGTTTGCAATTTATCCGCCATTGCCGCTCACTTGACATGCCCTTATCCGATGTCCGCACATTGCTGTCATACCGCAAGCGTCCTGATCAAGATTGCGGGGAGGTGCTTATGCTTCTGGATGAGCATATTCGTCAAGTAGAGAGTCGTATTGGCGCTCTGTTAGAGTTAAAACATCACTTGGTCGAGCTGCGCGAAGCATGCTCAGGGGCTCGCCCTGCACAAAGCTGCGGAATCCTTCAGGGCCTGAGTGATTGTGTT…
N83P	ATGAACATTCAGATCGGTGAACTGGCGAAACGTACTGCATGTCCAGTGGTGACCATTCGCTTTTATGAGCAAGAAGGTTTGCTGCCGCCCCCAGGACGTTCCCGTGGTAATTTCCGCTTATACGGGGAAGAGCATGTTGAGCGTTTGCAATTTATCCGCCATTGCCGCTCACTTGACATGCCCTTATCCGATGTCCGCACATTGCTGTCATACCGCAAGCGTCCTGATCAAGATTGCGGGGAGGTGCCAATGCTTCTGGATGAGCATATTCGTCAAGTAGAGAGTCGTATTGGCGCTCTGTTAGAGTTAAAACATCACTTGGTCGAGCTGCGCGAAGCATGCTCAGGGGCTCGCCCTGCACAAAGCTGCGGAATCCTTCAGGGCCTGAGTGATTGTGTT…
N83V	ATGAACATTCAGATCGGTGAACTGGCGAAACGTACTGCATGTCCAGTGGTGACCATTCGCTTTTATGAGCAAGAAGGTTTGCTGCCGCCCCCAGGACGTTCCCGTGGTAATTTCCGCTTATACGGGGAAGAGCATGTTGAGCGTTTGCAATTTATCCGCCATTGCCGCTCACTTGACATGCCCTTATCCGATGTCCGCACATTGCTGTCATACCGCAAGCGTCCTGATCAAGATTGCGGGGAGGTGGTCATGCTTCTGGATGAGCATATTCGTCAAGTAGAGAGTCGTATTGGCGCTCTGTTAGAGTTAAAACATCACTTGGTCGAGCTGCGCGAAGCATGCTCAGGGGCTCGCCCTGCACAAAGCTGCGGAATCCTTCAGGGCCTGAGTGATTGTGTT…
N83F	ATGAACATTCAGATCGGTGAACTGGCGAAACGTACTGCATGTCCAGTGGTGACCATTCGCTTTTATGAGCAAGAAGGTTTGCTGCCGCCCCCAGGACGTTCCCGTGGTAATTTCCGCTTATACGGGGAAGAGCATGTTGAGCGTTTGCAATTTATCCGCCATTGCCGCTCACTTGACATGCCCTTATCCGATGTCCGCACATTGCTGTCATACCGCAAGCGTCCTGATCAAGATTGCGGGGAGGTGTTTATGCTTCTGGATGAGCATATTCGTCAAGTAGAGAGTCGTATTGGCGCTCTGTTAGAGTTAAAACATCACTTGGTCGAGCTGCGCGAAGCATGCTCAGGGGCTCGCCCTGCACAAAGCTGCGGAATCCTTCAGGGCCTGAGTGATTGTGTT…
N83W	ATGAACATTCAGATCGGTGAACTGGCGAAACGTACTGCATGTCCAGTGGTGACCATTCGCTTTTATGAGCAAGAAGGTTTGCTGCCGCCCCCAGGACGTTCCCGTGGTAATTTCCGCTTATACGGGGAAGAGCATGTTGAGCGTTTGCAATTTATCCGCCATTGCCGCTCACTTGACATGCCCTTATCCGATGTCCGCACATTGCTGTCATACCGCAAGCGTCCTGATCAAGATTGCGGGGAGGTGTGGATGCTTCTGGATGAGCATATTCGTCAAGTAGAGAGTCGTATTGGCGCTCTGTTAGAGTTAAAACATCACTTGGTCGAGCTGCGCGAAGCATGCTCAGGGGCTCGCCCTGCACAAAGCTGCGGAATCCTTCAGGGCCTGAGTGATTGTGTT…
N83Y	ATGAACATTCAGATCGGTGAACTGGCGAAACGTACTGCATGTCCAGTGGTGACCATTCGCTTTTATGAGCAAGAAGGTTTGCTGCCGCCCCCAGGACGTTCCCGTGGTAATTTCCGCTTATACGGGGAAGAGCATGTTGAGCGTTTGCAATTTATCCGCCATTGCCGCTCACTTGACATGCCCTTATCCGATGTCCGCACATTGCTGTCATACCGCAAGCGTCCTGATCAAGATTGCGGGGAGGTGTATATGCTTCTGGATGAGCATATTCGTCAAGTAGAGAGTCGTATTGGCGCTCTGTTAGAGTTAAAACATCACTTGGTCGAGCTGCGCGAAGCATGCTCAGGGGCTCGCCCTGCACAAAGCTGCGGAATCCTTCAGGGCCTGAGTGATTGTGTT…
N83D	ATGAACATTCAGATCGGTGAACTGGCGAAACGTACTGCATGTCCAGTGGTGACCATTCGCTTTTATGAGCAAGAAGGTTTGCTGCCGCCCCCAGGACGTTCCCGTGGTAATTTCCGCTTATACGGGGAAGAGCATGTTGAGCGTTTGCAATTTATCCGCCATTGCCGCTCACTTGACATGCCCTTATCCGATGTCCGCACATTGCTGTCATACCGCAAGCGTCCTGATCAAGATTGCGGGGAGGTGGATATGCTTCTGGATGAGCATATTCGTCAAGTAGAGAGTCGTATTGGCGCTCTGTTAGAGTTAAAACATCACTTGGTCGAGCTGCGCGAAGCATGCTCAGGGGCTCGCCCTGCACAAAGCTGCGGAATCCTTCAGGGCCTGAGTGATTGTGTT…
N83E	ATGAACATTCAGATCGGTGAACTGGCGAAACGTACTGCATGTCCAGTGGTGACCATTCGCTTTTATGAGCAAGAAGGTTTGCTGCCGCCCCCAGGACGTTCCCGTGGTAATTTCCGCTTATACGGGGAAGAGCATGTTGAGCGTTTGCAATTTATCCGCCATTGCCGCTCACTTGACATGCCCTTATCCGATGTCCGCACATTGCTGTCATACCGCAAGCGTCCTGATCAAGATTGCGGGGAGGTGGAAATGCTTCTGGATGAGCATATTCGTCAAGTAGAGAGTCGTATTGGCGCTCTGTTAGAGTTAAAACATCACTTGGTCGAGCTGCGCGAAGCATGCTCAGGGGCTCGCCCTGCACAAAGCTGCGGAATCCTTCAGGGCCTGAGTGATTGTGTT…
N83R	ATGAACATTCAGATCGGTGAACTGGCGAAACGTACTGCATGTCCAGTGGTGACCATTCGCTTTTATGAGCAAGAAGGTTTGCTGCCGCCCCCAGGACGTTCCCGTGGTAATTTCCGCTTATACGGGGAAGAGCATGTTGAGCGTTTGCAATTTATCCGCCATTGCCGCTCACTTGACATGCCCTTATCCGATGTCCGCACATTGCTGTCATACCGCAAGCGTCCTGATCAAGATTGCGGGGAGGTGCGGATGCTTCTGGATGAGCATATTCGTCAAGTAGAGAGTCGTATTGGCGCTCTGTTAGAGTTAAAACATCACTTGGTCGAGCTGCGCGAAGCATGCTCAGGGGCTCGCCCTGCACAAAGCTGCGGAATCCTTCAGGGCCTGAGTGATTGTGTT…
N83H	ATGAACATTCAGATCGGTGAACTGGCGAAACGTACTGCATGTCCAGTGGTGACCATTCGCTTTTATGAGCAAGAAGGTTTGCTGCCGCCCCCAGGACGTTCCCGTGGTAATTTCCGCTTATACGGGGAAGAGCATGTTGAGCGTTTGCAATTTATCCGCCATTGCCGCTCACTTGACATGCCCTTATCCGATGTCCGCACATTGCTGTCATACCGCAAGCGTCCTGATCAAGATTGCGGGGAGGTGCACATGCTTCTGGATGAGCATATTCGTCAAGTAGAGAGTCGTATTGGCGCTCTGTTAGAGTTAAAACATCACTTGGTCGAGCTGCGCGAAGCATGCTCAGGGGCTCGCCCTGCACAAAGCTGCGGAATCCTTCAGGGCCTGAGTGATTGTGTT…
N83K	ATGAACATTCAGATCGGTGAACTGGCGAAACGTACTGCATGTCCAGTGGTGACCATTCGCTTTTATGAGCAAGAAGGTTTGCTGCCGCCCCCAGGACGTTCCCGTGGTAATTTCCGCTTATACGGGGAAGAGCATGTTGAGCGTTTGCAATTTATCCGCCATTGCCGCTCACTTGACATGCCCTTATCCGATGTCCGCACATTGCTGTCATACCGCAAGCGTCCTGATCAAGATTGCGGGGAGGTGAAGATGCTTCTGGATGAGCATATTCGTCAAGTAGAGAGTCGTATTGGCGCTCTGTTAGAGTTAAAACATCACTTGGTCGAGCTGCGCGAAGCATGCTCAGGGGCTCGCCCTGCACAAAGCTGCGGAATCCTTCAGGGCCTGAGTGATTGTGTT…
N83S	ATGAACATTCAGATCGGTGAACTGGCGAAACGTACTGCATGTCCAGTGGTGACCATTCGCTTTTATGAGCAAGAAGGTTTGCTGCCGCCCCCAGGACGTTCCCGTGGTAATTTCCGCTTATACGGGGAAGAGCATGTTGAGCGTTTGCAATTTATCCGCCATTGCCGCTCACTTGACATGCCCTTATCCGATGTCCGCACATTGCTGTCATACCGCAAGCGTCCTGATCAAGATTGCGGGGAGGTGTCAATGCTTCTGGATGAGCATATTCGTCAAGTAGAGAGTCGTATTGGCGCTCTGTTAGAGTTAAAACATCACTTGGTCGAGCTGCGCGAAGCATGCTCAGGGGCTCGCCCTGCACAAAGCTGCGGAATCCTTCAGGGCCTGAGTGATTGTGTT…
N83T	ATGAACATTCAGATCGGTGAACTGGCGAAACGTACTGCATGTCCAGTGGTGACCATTCGCTTTTATGAGCAAGAAGGTTTGCTGCCGCCCCCAGGACGTTCCCGTGGTAATTTCCGCTTATACGGGGAAGAGCATGTTGAGCGTTTGCAATTTATCCGCCATTGCCGCTCACTTGACATGCCCTTATCCGATGTCCGCACATTGCTGTCATACCGCAAGCGTCCTGATCAAGATTGCGGGGAGGTGACTATGCTTCTGGATGAGCATATTCGTCAAGTAGAGAGTCGTATTGGCGCTCTGTTAGAGTTAAAACATCACTTGGTCGAGCTGCGCGAAGCATGCTCAGGGGCTCGCCCTGCACAAAGCTGCGGAATCCTTCAGGGCCTGAGTGATTGTGTT…
N83C	ATGAACATTCAGATCGGTGAACTGGCGAAACGTACTGCATGTCCAGTGGTGACCATTCGCTTTTATGAGCAAGAAGGTTTGCTGCCGCCCCCAGGACGTTCCCGTGGTAATTTCCGCTTATACGGGGAAGAGCATGTTGAGCGTTTGCAATTTATCCGCCATTGCCGCTCACTTGACATGCCCTTATCCGATGTCCGCACATTGCTGTCATACCGCAAGCGTCCTGATCAAGATTGCGGGGAGGTGTGTATGCTTCTGGATGAGCATATTCGTCAAGTAGAGAGTCGTATTGGCGCTCTGTTAGAGTTAAAACATCACTTGGTCGAGCTGCGCGAAGCATGCTCAGGGGCTCGCCCTGCACAAAGCTGCGGAATCCTTCAGGGCCTGAGTGATTGTGTT…
N83M	ATGAACATTCAGATCGGTGAACTGGCGAAACGTACTGCATGTCCAGTGGTGACCATTCGCTTTTATGAGCAAGAAGGTTTGCTGCCGCCCCCAGGACGTTCCCGTGGTAATTTCCGCTTATACGGGGAAGAGCATGTTGAGCGTTTGCAATTTATCCGCCATTGCCGCTCACTTGACATGCCCTTATCCGATGTCCGCACATTGCTGTCATACCGCAAGCGTCCTGATCAAGATTGCGGGGAGGTGATGATGCTTCTGGATGAGCATATTCGTCAAGTAGAGAGTCGTATTGGCGCTCTGTTAGAGTTAAAACATCACTTGGTCGAGCTGCGCGAAGCATGCTCAGGGGCTCGCCCTGCACAAAGCTGCGGAATCCTTCAGGGCCTGAGTGATTGTGTT…
N83N	ATGAACATTCAGATCGGTGAACTGGCGAAACGTACTGCATGTCCAGTGGTGACCATTCGCTTTTATGAGCAAGAAGGTTTGCTGCCGCCCCCAGGACGTTCCCGTGGTAATTTCCGCTTATACGGGGAAGAGCATGTTGAGCGTTTGCAATTTATCCGCCATTGCCGCTCACTTGACATGCCCTTATCCGATGTCCGCACATTGCTGTCATACCGCAAGCGTCCTGATCAAGATTGCGGGGAGGTGAATATGCTTCTGGATGAGCATATTCGTCAAGTAGAGAGTCGTATTGGCGCTCTGTTAGAGTTAAAACATCACTTGGTCGAGCTGCGCGAAGCATGCTCAGGGGCTCGCCCTGCACAAAGCTGCGGAATCCTTCAGGGCCTGAGTGATTGTGTT…
N83Q	ATGAACATTCAGATCGGTGAACTGGCGAAACGTACTGCATGTCCAGTGGTGACCATTCGCTTTTATGAGCAAGAAGGTTTGCTGCCGCCCCCAGGACGTTCCCGTGGTAATTTCCGCTTATACGGGGAAGAGCATGTTGAGCGTTTGCAATTTATCCGCCATTGCCGCTCACTTGACATGCCCTTATCCGATGTCCGCACATTGCTGTCATACCGCAAGCGTCCTGATCAAGATTGCGGGGAGGTGCAAATGCTTCTGGATGAGCATATTCGTCAAGTAGAGAGTCGTATTGGCGCTCTGTTAGAGTTAAAACATCACTTGGTCGAGCTGCGCGAAGCATGCTCAGGGGCTCGCCCTGCACAAAGCTGCGGAATCCTTCAGGGCCTGAGTGATTGTGTT…
L85G	ATGAACATTCAGATCGGTGAACTGGCGAAACGTACTGCATGTCCAGTGGTGACCATTCGCTTTTATGAGCAAGAAGGTTTGCTGCCGCCCCCAGGACGTTCCCGTGGTAATTTCCGCTTATACGGGGAAGAGCATGTTGAGCGTTTGCAATTTATCCGCCATTGCCGCTCACTTGACATGCCCTTATCCGATGTCCGCACATTGCTGTCATACCGCAAGCGTCCTGATCAAGATTGCGGGGAGGTGAACATGGGCCTGGATGAGCATATTCGTCAAGTAGAGAGTCGTATTGGCGCTCTGTTAGAGTTAAAACATCACTTGGTCGAGCTGCGCGAAGCATGCTCAGGGGCTCGCCCTGCACAAAGCTGCGGAATCCTTCAGGGCCTGAGTGATTGTGTT…
L85I	ATGAACATTCAGATCGGTGAACTGGCGAAACGTACTGCATGTCCAGTGGTGACCATTCGCTTTTATGAGCAAGAAGGTTTGCTGCCGCCCCCAGGACGTTCCCGTGGTAATTTCCGCTTATACGGGGAAGAGCATGTTGAGCGTTTGCAATTTATCCGCCATTGCCGCTCACTTGACATGCCCTTATCCGATGTCCGCACATTGCTGTCATACCGCAAGCGTCCTGATCAAGATTGCGGGGAGGTGAACATGATCCTGGATGAGCATATTCGTCAAGTAGAGAGTCGTATTGGCGCTCTGTTAGAGTTAAAACATCACTTGGTCGAGCTGCGCGAAGCATGCTCAGGGGCTCGCCCTGCACAAAGCTGCGGAATCCTTCAGGGCCTGAGTGATTGTGTT…
L85L	ATGAACATTCAGATCGGTGAACTGGCGAAACGTACTGCATGTCCAGTGGTGACCATTCGCTTTTATGAGCAAGAAGGTTTGCTGCCGCCCCCAGGACGTTCCCGTGGTAATTTCCGCTTATACGGGGAAGAGCATGTTGAGCGTTTGCAATTTATCCGCCATTGCCGCTCACTTGACATGCCCTTATCCGATGTCCGCACATTGCTGTCATACCGCAAGCGTCCTGATCAAGATTGCGGGGAGGTGAACATGCTTCTGGATGAGCATATTCGTCAAGTAGAGAGTCGTATTGGCGCTCTGTTAGAGTTAAAACATCACTTGGTCGAGCTGCGCGAAGCATGCTCAGGGGCTCGCCCTGCACAAAGCTGCGGAATCCTTCAGGGCCTGAGTGATTGTGTT…
L85P	ATGAACATTCAGATCGGTGAACTGGCGAAACGTACTGCATGTCCAGTGGTGACCATTCGCTTTTATGAGCAAGAAGGTTTGCTGCCGCCCCCAGGACGTTCCCGTGGTAATTTCCGCTTATACGGGGAAGAGCATGTTGAGCGTTTGCAATTTATCCGCCATTGCCGCTCACTTGACATGCCCTTATCCGATGTCCGCACATTGCTGTCATACCGCAAGCGTCCTGATCAAGATTGCGGGGAGGTGAACATGCCACTGGATGAGCATATTCGTCAAGTAGAGAGTCGTATTGGCGCTCTGTTAGAGTTAAAACATCACTTGGTCGAGCTGCGCGAAGCATGCTCAGGGGCTCGCCCTGCACAAAGCTGCGGAATCCTTCAGGGCCTGAGTGATTGTGTT…
L85V	ATGAACATTCAGATCGGTGAACTGGCGAAACGTACTGCATGTCCAGTGGTGACCATTCGCTTTTATGAGCAAGAAGGTTTGCTGCCGCCCCCAGGACGTTCCCGTGGTAATTTCCGCTTATACGGGGAAGAGCATGTTGAGCGTTTGCAATTTATCCGCCATTGCCGCTCACTTGACATGCCCTTATCCGATGTCCGCACATTGCTGTCATACCGCAAGCGTCCTGATCAAGATTGCGGGGAGGTGAACATGGTCCTGGATGAGCATATTCGTCAAGTAGAGAGTCGTATTGGCGCTCTGTTAGAGTTAAAACATCACTTGGTCGAGCTGCGCGAAGCATGCTCAGGGGCTCGCCCTGCACAAAGCTGCGGAATCCTTCAGGGCCTGAGTGATTGTGTT…
L85F	ATGAACATTCAGATCGGTGAACTGGCGAAACGTACTGCATGTCCAGTGGTGACCATTCGCTTTTATGAGCAAGAAGGTTTGCTGCCGCCCCCAGGACGTTCCCGTGGTAATTTCCGCTTATACGGGGAAGAGCATGTTGAGCGTTTGCAATTTATCCGCCATTGCCGCTCACTTGACATGCCCTTATCCGATGTCCGCACATTGCTGTCATACCGCAAGCGTCCTGATCAAGATTGCGGGGAGGTGAACATGTTTCTGGATGAGCATATTCGTCAAGTAGAGAGTCGTATTGGCGCTCTGTTAGAGTTAAAACATCACTTGGTCGAGCTGCGCGAAGCATGCTCAGGGGCTCGCCCTGCACAAAGCTGCGGAATCCTTCAGGGCCTGAGTGATTGTGTT…
L85W	ATGAACATTCAGATCGGTGAACTGGCGAAACGTACTGCATGTCCAGTGGTGACCATTCGCTTTTATGAGCAAGAAGGTTTGCTGCCGCCCCCAGGACGTTCCCGTGGTAATTTCCGCTTATACGGGGAAGAGCATGTTGAGCGTTTGCAATTTATCCGCCATTGCCGCTCACTTGACATGCCCTTATCCGATGTCCGCACATTGCTGTCATACCGCAAGCGTCCTGATCAAGATTGCGGGGAGGTGAACATGTGGCTGGATGAGCATATTCGTCAAGTAGAGAGTCGTATTGGCGCTCTGTTAGAGTTAAAACATCACTTGGTCGAGCTGCGCGAAGCATGCTCAGGGGCTCGCCCTGCACAAAGCTGCGGAATCCTTCAGGGCCTGAGTGATTGTGTT…
L85Y	ATGAACATTCAGATCGGTGAACTGGCGAAACGTACTGCATGTCCAGTGGTGACCATTCGCTTTTATGAGCAAGAAGGTTTGCTGCCGCCCCCAGGACGTTCCCGTGGTAATTTCCGCTTATACGGGGAAGAGCATGTTGAGCGTTTGCAATTTATCCGCCATTGCCGCTCACTTGACATGCCCTTATCCGATGTCCGCACATTGCTGTCATACCGCAAGCGTCCTGATCAAGATTGCGGGGAGGTGAACATGTATCTGGATGAGCATATTCGTCAAGTAGAGAGTCGTATTGGCGCTCTGTTAGAGTTAAAACATCACTTGGTCGAGCTGCGCGAAGCATGCTCAGGGGCTCGCCCTGCACAAAGCTGCGGAATCCTTCAGGGCCTGAGTGATTGTGTT…
L85D	ATGAACATTCAGATCGGTGAACTGGCGAAACGTACTGCATGTCCAGTGGTGACCATTCGCTTTTATGAGCAAGAAGGTTTGCTGCCGCCCCCAGGACGTTCCCGTGGTAATTTCCGCTTATACGGGGAAGAGCATGTTGAGCGTTTGCAATTTATCCGCCATTGCCGCTCACTTGACATGCCCTTATCCGATGTCCGCACATTGCTGTCATACCGCAAGCGTCCTGATCAAGATTGCGGGGAGGTGAACATGGATCTGGATGAGCATATTCGTCAAGTAGAGAGTCGTATTGGCGCTCTGTTAGAGTTAAAACATCACTTGGTCGAGCTGCGCGAAGCATGCTCAGGGGCTCGCCCTGCACAAAGCTGCGGAATCCTTCAGGGCCTGAGTGATTGTGTT…
L85E	ATGAACATTCAGATCGGTGAACTGGCGAAACGTACTGCATGTCCAGTGGTGACCATTCGCTTTTATGAGCAAGAAGGTTTGCTGCCGCCCCCAGGACGTTCCCGTGGTAATTTCCGCTTATACGGGGAAGAGCATGTTGAGCGTTTGCAATTTATCCGCCATTGCCGCTCACTTGACATGCCCTTATCCGATGTCCGCACATTGCTGTCATACCGCAAGCGTCCTGATCAAGATTGCGGGGAGGTGAACATGGAACTGGATGAGCATATTCGTCAAGTAGAGAGTCGTATTGGCGCTCTGTTAGAGTTAAAACATCACTTGGTCGAGCTGCGCGAAGCATGCTCAGGGGCTCGCCCTGCACAAAGCTGCGGAATCCTTCAGGGCCTGAGTGATTGTGTT…
L85R	ATGAACATTCAGATCGGTGAACTGGCGAAACGTACTGCATGTCCAGTGGTGACCATTCGCTTTTATGAGCAAGAAGGTTTGCTGCCGCCCCCAGGACGTTCCCGTGGTAATTTCCGCTTATACGGGGAAGAGCATGTTGAGCGTTTGCAATTTATCCGCCATTGCCGCTCACTTGACATGCCCTTATCCGATGTCCGCACATTGCTGTCATACCGCAAGCGTCCTGATCAAGATTGCGGGGAGGTGAACATGCGGCTGGATGAGCATATTCGTCAAGTAGAGAGTCGTATTGGCGCTCTGTTAGAGTTAAAACATCACTTGGTCGAGCTGCGCGAAGCATGCTCAGGGGCTCGCCCTGCACAAAGCTGCGGAATCCTTCAGGGCCTGAGTGATTGTGTT…
L85H	ATGAACATTCAGATCGGTGAACTGGCGAAACGTACTGCATGTCCAGTGGTGACCATTCGCTTTTATGAGCAAGAAGGTTTGCTGCCGCCCCCAGGACGTTCCCGTGGTAATTTCCGCTTATACGGGGAAGAGCATGTTGAGCGTTTGCAATTTATCCGCCATTGCCGCTCACTTGACATGCCCTTATCCGATGTCCGCACATTGCTGTCATACCGCAAGCGTCCTGATCAAGATTGCGGGGAGGTGAACATGCACCTGGATGAGCATATTCGTCAAGTAGAGAGTCGTATTGGCGCTCTGTTAGAGTTAAAACATCACTTGGTCGAGCTGCGCGAAGCATGCTCAGGGGCTCGCCCTGCACAAAGCTGCGGAATCCTTCAGGGCCTGAGTGATTGTGTT…
L85K	ATGAACATTCAGATCGGTGAACTGGCGAAACGTACTGCATGTCCAGTGGTGACCATTCGCTTTTATGAGCAAGAAGGTTTGCTGCCGCCCCCAGGACGTTCCCGTGGTAATTTCCGCTTATACGGGGAAGAGCATGTTGAGCGTTTGCAATTTATCCGCCATTGCCGCTCACTTGACATGCCCTTATCCGATGTCCGCACATTGCTGTCATACCGCAAGCGTCCTGATCAAGATTGCGGGGAGGTGAACATGAAGCTGGATGAGCATATTCGTCAAGTAGAGAGTCGTATTGGCGCTCTGTTAGAGTTAAAACATCACTTGGTCGAGCTGCGCGAAGCATGCTCAGGGGCTCGCCCTGCACAAAGCTGCGGAATCCTTCAGGGCCTGAGTGATTGTGTT…
L85S	ATGAACATTCAGATCGGTGAACTGGCGAAACGTACTGCATGTCCAGTGGTGACCATTCGCTTTTATGAGCAAGAAGGTTTGCTGCCGCCCCCAGGACGTTCCCGTGGTAATTTCCGCTTATACGGGGAAGAGCATGTTGAGCGTTTGCAATTTATCCGCCATTGCCGCTCACTTGACATGCCCTTATCCGATGTCCGCACATTGCTGTCATACCGCAAGCGTCCTGATCAAGATTGCGGGGAGGTGAACATGTCACTGGATGAGCATATTCGTCAAGTAGAGAGTCGTATTGGCGCTCTGTTAGAGTTAAAACATCACTTGGTCGAGCTGCGCGAAGCATGCTCAGGGGCTCGCCCTGCACAAAGCTGCGGAATCCTTCAGGGCCTGAGTGATTGTGTT…
L85T	ATGAACATTCAGATCGGTGAACTGGCGAAACGTACTGCATGTCCAGTGGTGACCATTCGCTTTTATGAGCAAGAAGGTTTGCTGCCGCCCCCAGGACGTTCCCGTGGTAATTTCCGCTTATACGGGGAAGAGCATGTTGAGCGTTTGCAATTTATCCGCCATTGCCGCTCACTTGACATGCCCTTATCCGATGTCCGCACATTGCTGTCATACCGCAAGCGTCCTGATCAAGATTGCGGGGAGGTGAACATGACTCTGGATGAGCATATTCGTCAAGTAGAGAGTCGTATTGGCGCTCTGTTAGAGTTAAAACATCACTTGGTCGAGCTGCGCGAAGCATGCTCAGGGGCTCGCCCTGCACAAAGCTGCGGAATCCTTCAGGGCCTGAGTGATTGTGTT…
L85C	ATGAACATTCAGATCGGTGAACTGGCGAAACGTACTGCATGTCCAGTGGTGACCATTCGCTTTTATGAGCAAGAAGGTTTGCTGCCGCCCCCAGGACGTTCCCGTGGTAATTTCCGCTTATACGGGGAAGAGCATGTTGAGCGTTTGCAATTTATCCGCCATTGCCGCTCACTTGACATGCCCTTATCCGATGTCCGCACATTGCTGTCATACCGCAAGCGTCCTGATCAAGATTGCGGGGAGGTGAACATGTGTCTGGATGAGCATATTCGTCAAGTAGAGAGTCGTATTGGCGCTCTGTTAGAGTTAAAACATCACTTGGTCGAGCTGCGCGAAGCATGCTCAGGGGCTCGCCCTGCACAAAGCTGCGGAATCCTTCAGGGCCTGAGTGATTGTGTT…
L85M	ATGAACATTCAGATCGGTGAACTGGCGAAACGTACTGCATGTCCAGTGGTGACCATTCGCTTTTATGAGCAAGAAGGTTTGCTGCCGCCCCCAGGACGTTCCCGTGGTAATTTCCGCTTATACGGGGAAGAGCATGTTGAGCGTTTGCAATTTATCCGCCATTGCCGCTCACTTGACATGCCCTTATCCGATGTCCGCACATTGCTGTCATACCGCAAGCGTCCTGATCAAGATTGCGGGGAGGTGAACATGATGCTGGATGAGCATATTCGTCAAGTAGAGAGTCGTATTGGCGCTCTGTTAGAGTTAAAACATCACTTGGTCGAGCTGCGCGAAGCATGCTCAGGGGCTCGCCCTGCACAAAGCTGCGGAATCCTTCAGGGCCTGAGTGATTGTGTT…
L85N	ATGAACATTCAGATCGGTGAACTGGCGAAACGTACTGCATGTCCAGTGGTGACCATTCGCTTTTATGAGCAAGAAGGTTTGCTGCCGCCCCCAGGACGTTCCCGTGGTAATTTCCGCTTATACGGGGAAGAGCATGTTGAGCGTTTGCAATTTATCCGCCATTGCCGCTCACTTGACATGCCCTTATCCGATGTCCGCACATTGCTGTCATACCGCAAGCGTCCTGATCAAGATTGCGGGGAGGTGAACATGAATCTGGATGAGCATATTCGTCAAGTAGAGAGTCGTATTGGCGCTCTGTTAGAGTTAAAACATCACTTGGTCGAGCTGCGCGAAGCATGCTCAGGGGCTCGCCCTGCACAAAGCTGCGGAATCCTTCAGGGCCTGAGTGATTGTGTT…
L85Q	ATGAACATTCAGATCGGTGAACTGGCGAAACGTACTGCATGTCCAGTGGTGACCATTCGCTTTTATGAGCAAGAAGGTTTGCTGCCGCCCCCAGGACGTTCCCGTGGTAATTTCCGCTTATACGGGGAAGAGCATGTTGAGCGTTTGCAATTTATCCGCCATTGCCGCTCACTTGACATGCCCTTATCCGATGTCCGCACATTGCTGTCATACCGCAAGCGTCCTGATCAAGATTGCGGGGAGGTGAACATGCAACTGGATGAGCATATTCGTCAAGTAGAGAGTCGTATTGGCGCTCTGTTAGAGTTAAAACATCACTTGGTCGAGCTGCGCGAAGCATGCTCAGGGGCTCGCCCTGCACAAAGCTGCGGAATCCTTCAGGGCCTGAGTGATTGTGTT…
H89G	ATGAACATTCAGATCGGTGAACTGGCGAAACGTACTGCATGTCCAGTGGTGACCATTCGCTTTTATGAGCAAGAAGGTTTGCTGCCGCCCCCAGGACGTTCCCGTGGTAATTTCCGCTTATACGGGGAAGAGCATGTTGAGCGTTTGCAATTTATCCGCCATTGCCGCTCACTTGACATGCCCTTATCCGATGTCCGCACATTGCTGTCATACCGCAAGCGTCCTGATCAAGATTGCGGGGAGGTGAACATGCTTCTGGATGAGGGCATTCGTCAAGTAGAGAGTCGTATTGGCGCTCTGTTAGAGTTAAAACATCACTTGGTCGAGCTGCGCGAAGCATGCTCAGGGGCTCGCCCTGCACAAAGCTGCGGAATCCTTCAGGGCCTGAGTGATTGTGTT…
H89I	ATGAACATTCAGATCGGTGAACTGGCGAAACGTACTGCATGTCCAGTGGTGACCATTCGCTTTTATGAGCAAGAAGGTTTGCTGCCGCCCCCAGGACGTTCCCGTGGTAATTTCCGCTTATACGGGGAAGAGCATGTTGAGCGTTTGCAATTTATCCGCCATTGCCGCTCACTTGACATGCCCTTATCCGATGTCCGCACATTGCTGTCATACCGCAAGCGTCCTGATCAAGATTGCGGGGAGGTGAACATGCTTCTGGATGAGATCATTCGTCAAGTAGAGAGTCGTATTGGCGCTCTGTTAGAGTTAAAACATCACTTGGTCGAGCTGCGCGAAGCATGCTCAGGGGCTCGCCCTGCACAAAGCTGCGGAATCCTTCAGGGCCTGAGTGATTGTGTT…
H89L	ATGAACATTCAGATCGGTGAACTGGCGAAACGTACTGCATGTCCAGTGGTGACCATTCGCTTTTATGAGCAAGAAGGTTTGCTGCCGCCCCCAGGACGTTCCCGTGGTAATTTCCGCTTATACGGGGAAGAGCATGTTGAGCGTTTGCAATTTATCCGCCATTGCCGCTCACTTGACATGCCCTTATCCGATGTCCGCACATTGCTGTCATACCGCAAGCGTCCTGATCAAGATTGCGGGGAGGTGAACATGCTTCTGGATGAGCTTATTCGTCAAGTAGAGAGTCGTATTGGCGCTCTGTTAGAGTTAAAACATCACTTGGTCGAGCTGCGCGAAGCATGCTCAGGGGCTCGCCCTGCACAAAGCTGCGGAATCCTTCAGGGCCTGAGTGATTGTGTT…
H89P	ATGAACATTCAGATCGGTGAACTGGCGAAACGTACTGCATGTCCAGTGGTGACCATTCGCTTTTATGAGCAAGAAGGTTTGCTGCCGCCCCCAGGACGTTCCCGTGGTAATTTCCGCTTATACGGGGAAGAGCATGTTGAGCGTTTGCAATTTATCCGCCATTGCCGCTCACTTGACATGCCCTTATCCGATGTCCGCACATTGCTGTCATACCGCAAGCGTCCTGATCAAGATTGCGGGGAGGTGAACATGCTTCTGGATGAGCCAATTCGTCAAGTAGAGAGTCGTATTGGCGCTCTGTTAGAGTTAAAACATCACTTGGTCGAGCTGCGCGAAGCATGCTCAGGGGCTCGCCCTGCACAAAGCTGCGGAATCCTTCAGGGCCTGAGTGATTGTGTT…
H89V	ATGAACATTCAGATCGGTGAACTGGCGAAACGTACTGCATGTCCAGTGGTGACCATTCGCTTTTATGAGCAAGAAGGTTTGCTGCCGCCCCCAGGACGTTCCCGTGGTAATTTCCGCTTATACGGGGAAGAGCATGTTGAGCGTTTGCAATTTATCCGCCATTGCCGCTCACTTGACATGCCCTTATCCGATGTCCGCACATTGCTGTCATACCGCAAGCGTCCTGATCAAGATTGCGGGGAGGTGAACATGCTTCTGGATGAGGTCATTCGTCAAGTAGAGAGTCGTATTGGCGCTCTGTTAGAGTTAAAACATCACTTGGTCGAGCTGCGCGAAGCATGCTCAGGGGCTCGCCCTGCACAAAGCTGCGGAATCCTTCAGGGCCTGAGTGATTGTGTT…
H89F	ATGAACATTCAGATCGGTGAACTGGCGAAACGTACTGCATGTCCAGTGGTGACCATTCGCTTTTATGAGCAAGAAGGTTTGCTGCCGCCCCCAGGACGTTCCCGTGGTAATTTCCGCTTATACGGGGAAGAGCATGTTGAGCGTTTGCAATTTATCCGCCATTGCCGCTCACTTGACATGCCCTTATCCGATGTCCGCACATTGCTGTCATACCGCAAGCGTCCTGATCAAGATTGCGGGGAGGTGAACATGCTTCTGGATGAGTTTATTCGTCAAGTAGAGAGTCGTATTGGCGCTCTGTTAGAGTTAAAACATCACTTGGTCGAGCTGCGCGAAGCATGCTCAGGGGCTCGCCCTGCACAAAGCTGCGGAATCCTTCAGGGCCTGAGTGATTGTGTT…
H89W	ATGAACATTCAGATCGGTGAACTGGCGAAACGTACTGCATGTCCAGTGGTGACCATTCGCTTTTATGAGCAAGAAGGTTTGCTGCCGCCCCCAGGACGTTCCCGTGGTAATTTCCGCTTATACGGGGAAGAGCATGTTGAGCGTTTGCAATTTATCCGCCATTGCCGCTCACTTGACATGCCCTTATCCGATGTCCGCACATTGCTGTCATACCGCAAGCGTCCTGATCAAGATTGCGGGGAGGTGAACATGCTTCTGGATGAGTGGATTCGTCAAGTAGAGAGTCGTATTGGCGCTCTGTTAGAGTTAAAACATCACTTGGTCGAGCTGCGCGAAGCATGCTCAGGGGCTCGCCCTGCACAAAGCTGCGGAATCCTTCAGGGCCTGAGTGATTGTGTT…
H89Y	ATGAACATTCAGATCGGTGAACTGGCGAAACGTACTGCATGTCCAGTGGTGACCATTCGCTTTTATGAGCAAGAAGGTTTGCTGCCGCCCCCAGGACGTTCCCGTGGTAATTTCCGCTTATACGGGGAAGAGCATGTTGAGCGTTTGCAATTTATCCGCCATTGCCGCTCACTTGACATGCCCTTATCCGATGTCCGCACATTGCTGTCATACCGCAAGCGTCCTGATCAAGATTGCGGGGAGGTGAACATGCTTCTGGATGAGTATATTCGTCAAGTAGAGAGTCGTATTGGCGCTCTGTTAGAGTTAAAACATCACTTGGTCGAGCTGCGCGAAGCATGCTCAGGGGCTCGCCCTGCACAAAGCTGCGGAATCCTTCAGGGCCTGAGTGATTGTGTT…
H89D	ATGAACATTCAGATCGGTGAACTGGCGAAACGTACTGCATGTCCAGTGGTGACCATTCGCTTTTATGAGCAAGAAGGTTTGCTGCCGCCCCCAGGACGTTCCCGTGGTAATTTCCGCTTATACGGGGAAGAGCATGTTGAGCGTTTGCAATTTATCCGCCATTGCCGCTCACTTGACATGCCCTTATCCGATGTCCGCACATTGCTGTCATACCGCAAGCGTCCTGATCAAGATTGCGGGGAGGTGAACATGCTTCTGGATGAGGATATTCGTCAAGTAGAGAGTCGTATTGGCGCTCTGTTAGAGTTAAAACATCACTTGGTCGAGCTGCGCGAAGCATGCTCAGGGGCTCGCCCTGCACAAAGCTGCGGAATCCTTCAGGGCCTGAGTGATTGTGTT…
H89E	ATGAACATTCAGATCGGTGAACTGGCGAAACGTACTGCATGTCCAGTGGTGACCATTCGCTTTTATGAGCAAGAAGGTTTGCTGCCGCCCCCAGGACGTTCCCGTGGTAATTTCCGCTTATACGGGGAAGAGCATGTTGAGCGTTTGCAATTTATCCGCCATTGCCGCTCACTTGACATGCCCTTATCCGATGTCCGCACATTGCTGTCATACCGCAAGCGTCCTGATCAAGATTGCGGGGAGGTGAACATGCTTCTGGATGAGGAAATTCGTCAAGTAGAGAGTCGTATTGGCGCTCTGTTAGAGTTAAAACATCACTTGGTCGAGCTGCGCGAAGCATGCTCAGGGGCTCGCCCTGCACAAAGCTGCGGAATCCTTCAGGGCCTGAGTGATTGTGTT…
H89R	ATGAACATTCAGATCGGTGAACTGGCGAAACGTACTGCATGTCCAGTGGTGACCATTCGCTTTTATGAGCAAGAAGGTTTGCTGCCGCCCCCAGGACGTTCCCGTGGTAATTTCCGCTTATACGGGGAAGAGCATGTTGAGCGTTTGCAATTTATCCGCCATTGCCGCTCACTTGACATGCCCTTATCCGATGTCCGCACATTGCTGTCATACCGCAAGCGTCCTGATCAAGATTGCGGGGAGGTGAACATGCTTCTGGATGAGCGGATTCGTCAAGTAGAGAGTCGTATTGGCGCTCTGTTAGAGTTAAAACATCACTTGGTCGAGCTGCGCGAAGCATGCTCAGGGGCTCGCCCTGCACAAAGCTGCGGAATCCTTCAGGGCCTGAGTGATTGTGTT…
H89H	ATGAACATTCAGATCGGTGAACTGGCGAAACGTACTGCATGTCCAGTGGTGACCATTCGCTTTTATGAGCAAGAAGGTTTGCTGCCGCCCCCAGGACGTTCCCGTGGTAATTTCCGCTTATACGGGGAAGAGCATGTTGAGCGTTTGCAATTTATCCGCCATTGCCGCTCACTTGACATGCCCTTATCCGATGTCCGCACATTGCTGTCATACCGCAAGCGTCCTGATCAAGATTGCGGGGAGGTGAACATGCTTCTGGATGAGCACATTCGTCAAGTAGAGAGTCGTATTGGCGCTCTGTTAGAGTTAAAACATCACTTGGTCGAGCTGCGCGAAGCATGCTCAGGGGCTCGCCCTGCACAAAGCTGCGGAATCCTTCAGGGCCTGAGTGATTGTGTT…
H89K	ATGAACATTCAGATCGGTGAACTGGCGAAACGTACTGCATGTCCAGTGGTGACCATTCGCTTTTATGAGCAAGAAGGTTTGCTGCCGCCCCCAGGACGTTCCCGTGGTAATTTCCGCTTATACGGGGAAGAGCATGTTGAGCGTTTGCAATTTATCCGCCATTGCCGCTCACTTGACATGCCCTTATCCGATGTCCGCACATTGCTGTCATACCGCAAGCGTCCTGATCAAGATTGCGGGGAGGTGAACATGCTTCTGGATGAGAAGATTCGTCAAGTAGAGAGTCGTATTGGCGCTCTGTTAGAGTTAAAACATCACTTGGTCGAGCTGCGCGAAGCATGCTCAGGGGCTCGCCCTGCACAAAGCTGCGGAATCCTTCAGGGCCTGAGTGATTGTGTT…
H89S	ATGAACATTCAGATCGGTGAACTGGCGAAACGTACTGCATGTCCAGTGGTGACCATTCGCTTTTATGAGCAAGAAGGTTTGCTGCCGCCCCCAGGACGTTCCCGTGGTAATTTCCGCTTATACGGGGAAGAGCATGTTGAGCGTTTGCAATTTATCCGCCATTGCCGCTCACTTGACATGCCCTTATCCGATGTCCGCACATTGCTGTCATACCGCAAGCGTCCTGATCAAGATTGCGGGGAGGTGAACATGCTTCTGGATGAGTCAATTCGTCAAGTAGAGAGTCGTATTGGCGCTCTGTTAGAGTTAAAACATCACTTGGTCGAGCTGCGCGAAGCATGCTCAGGGGCTCGCCCTGCACAAAGCTGCGGAATCCTTCAGGGCCTGAGTGATTGTGTT…
H89T	ATGAACATTCAGATCGGTGAACTGGCGAAACGTACTGCATGTCCAGTGGTGACCATTCGCTTTTATGAGCAAGAAGGTTTGCTGCCGCCCCCAGGACGTTCCCGTGGTAATTTCCGCTTATACGGGGAAGAGCATGTTGAGCGTTTGCAATTTATCCGCCATTGCCGCTCACTTGACATGCCCTTATCCGATGTCCGCACATTGCTGTCATACCGCAAGCGTCCTGATCAAGATTGCGGGGAGGTGAACATGCTTCTGGATGAGACTATTCGTCAAGTAGAGAGTCGTATTGGCGCTCTGTTAGAGTTAAAACATCACTTGGTCGAGCTGCGCGAAGCATGCTCAGGGGCTCGCCCTGCACAAAGCTGCGGAATCCTTCAGGGCCTGAGTGATTGTGTT…
H89C	ATGAACATTCAGATCGGTGAACTGGCGAAACGTACTGCATGTCCAGTGGTGACCATTCGCTTTTATGAGCAAGAAGGTTTGCTGCCGCCCCCAGGACGTTCCCGTGGTAATTTCCGCTTATACGGGGAAGAGCATGTTGAGCGTTTGCAATTTATCCGCCATTGCCGCTCACTTGACATGCCCTTATCCGATGTCCGCACATTGCTGTCATACCGCAAGCGTCCTGATCAAGATTGCGGGGAGGTGAACATGCTTCTGGATGAGTGTATTCGTCAAGTAGAGAGTCGTATTGGCGCTCTGTTAGAGTTAAAACATCACTTGGTCGAGCTGCGCGAAGCATGCTCAGGGGCTCGCCCTGCACAAAGCTGCGGAATCCTTCAGGGCCTGAGTGATTGTGTT…
H89M	ATGAACATTCAGATCGGTGAACTGGCGAAACGTACTGCATGTCCAGTGGTGACCATTCGCTTTTATGAGCAAGAAGGTTTGCTGCCGCCCCCAGGACGTTCCCGTGGTAATTTCCGCTTATACGGGGAAGAGCATGTTGAGCGTTTGCAATTTATCCGCCATTGCCGCTCACTTGACATGCCCTTATCCGATGTCCGCACATTGCTGTCATACCGCAAGCGTCCTGATCAAGATTGCGGGGAGGTGAACATGCTTCTGGATGAGATGATTCGTCAAGTAGAGAGTCGTATTGGCGCTCTGTTAGAGTTAAAACATCACTTGGTCGAGCTGCGCGAAGCATGCTCAGGGGCTCGCCCTGCACAAAGCTGCGGAATCCTTCAGGGCCTGAGTGATTGTGTT…
H89N	ATGAACATTCAGATCGGTGAACTGGCGAAACGTACTGCATGTCCAGTGGTGACCATTCGCTTTTATGAGCAAGAAGGTTTGCTGCCGCCCCCAGGACGTTCCCGTGGTAATTTCCGCTTATACGGGGAAGAGCATGTTGAGCGTTTGCAATTTATCCGCCATTGCCGCTCACTTGACATGCCCTTATCCGATGTCCGCACATTGCTGTCATACCGCAAGCGTCCTGATCAAGATTGCGGGGAGGTGAACATGCTTCTGGATGAGAATATTCGTCAAGTAGAGAGTCGTATTGGCGCTCTGTTAGAGTTAAAACATCACTTGGTCGAGCTGCGCGAAGCATGCTCAGGGGCTCGCCCTGCACAAAGCTGCGGAATCCTTCAGGGCCTGAGTGATTGTGTT…
H89Q	ATGAACATTCAGATCGGTGAACTGGCGAAACGTACTGCATGTCCAGTGGTGACCATTCGCTTTTATGAGCAAGAAGGTTTGCTGCCGCCCCCAGGACGTTCCCGTGGTAATTTCCGCTTATACGGGGAAGAGCATGTTGAGCGTTTGCAATTTATCCGCCATTGCCGCTCACTTGACATGCCCTTATCCGATGTCCGCACATTGCTGTCATACCGCAAGCGTCCTGATCAAGATTGCGGGGAGGTGAACATGCTTCTGGATGAGCAAATTCGTCAAGTAGAGAGTCGTATTGGCGCTCTGTTAGAGTTAAAACATCACTTGGTCGAGCTGCGCGAAGCATGCTCAGGGGCTCGCCCTGCACAAAGCTGCGGAATCCTTCAGGGCCTGAGTGATTGTGTT…
I90G	ATGAACATTCAGATCGGTGAACTGGCGAAACGTACTGCATGTCCAGTGGTGACCATTCGCTTTTATGAGCAAGAAGGTTTGCTGCCGCCCCCAGGACGTTCCCGTGGTAATTTCCGCTTATACGGGGAAGAGCATGTTGAGCGTTTGCAATTTATCCGCCATTGCCGCTCACTTGACATGCCCTTATCCGATGTCCGCACATTGCTGTCATACCGCAAGCGTCCTGATCAAGATTGCGGGGAGGTGAACATGCTTCTGGATGAGCATGGCCGTCAAGTAGAGAGTCGTATTGGCGCTCTGTTAGAGTTAAAACATCACTTGGTCGAGCTGCGCGAAGCATGCTCAGGGGCTCGCCCTGCACAAAGCTGCGGAATCCTTCAGGGCCTGAGTGATTGTGTT…
I90I	ATGAACATTCAGATCGGTGAACTGGCGAAACGTACTGCATGTCCAGTGGTGACCATTCGCTTTTATGAGCAAGAAGGTTTGCTGCCGCCCCCAGGACGTTCCCGTGGTAATTTCCGCTTATACGGGGAAGAGCATGTTGAGCGTTTGCAATTTATCCGCCATTGCCGCTCACTTGACATGCCCTTATCCGATGTCCGCACATTGCTGTCATACCGCAAGCGTCCTGATCAAGATTGCGGGGAGGTGAACATGCTTCTGGATGAGCATATCCGTCAAGTAGAGAGTCGTATTGGCGCTCTGTTAGAGTTAAAACATCACTTGGTCGAGCTGCGCGAAGCATGCTCAGGGGCTCGCCCTGCACAAAGCTGCGGAATCCTTCAGGGCCTGAGTGATTGTGTT…
I90L	ATGAACATTCAGATCGGTGAACTGGCGAAACGTACTGCATGTCCAGTGGTGACCATTCGCTTTTATGAGCAAGAAGGTTTGCTGCCGCCCCCAGGACGTTCCCGTGGTAATTTCCGCTTATACGGGGAAGAGCATGTTGAGCGTTTGCAATTTATCCGCCATTGCCGCTCACTTGACATGCCCTTATCCGATGTCCGCACATTGCTGTCATACCGCAAGCGTCCTGATCAAGATTGCGGGGAGGTGAACATGCTTCTGGATGAGCATCTTCGTCAAGTAGAGAGTCGTATTGGCGCTCTGTTAGAGTTAAAACATCACTTGGTCGAGCTGCGCGAAGCATGCTCAGGGGCTCGCCCTGCACAAAGCTGCGGAATCCTTCAGGGCCTGAGTGATTGTGTT…
I90P	ATGAACATTCAGATCGGTGAACTGGCGAAACGTACTGCATGTCCAGTGGTGACCATTCGCTTTTATGAGCAAGAAGGTTTGCTGCCGCCCCCAGGACGTTCCCGTGGTAATTTCCGCTTATACGGGGAAGAGCATGTTGAGCGTTTGCAATTTATCCGCCATTGCCGCTCACTTGACATGCCCTTATCCGATGTCCGCACATTGCTGTCATACCGCAAGCGTCCTGATCAAGATTGCGGGGAGGTGAACATGCTTCTGGATGAGCATCCACGTCAAGTAGAGAGTCGTATTGGCGCTCTGTTAGAGTTAAAACATCACTTGGTCGAGCTGCGCGAAGCATGCTCAGGGGCTCGCCCTGCACAAAGCTGCGGAATCCTTCAGGGCCTGAGTGATTGTGTT…
I90V	ATGAACATTCAGATCGGTGAACTGGCGAAACGTACTGCATGTCCAGTGGTGACCATTCGCTTTTATGAGCAAGAAGGTTTGCTGCCGCCCCCAGGACGTTCCCGTGGTAATTTCCGCTTATACGGGGAAGAGCATGTTGAGCGTTTGCAATTTATCCGCCATTGCCGCTCACTTGACATGCCCTTATCCGATGTCCGCACATTGCTGTCATACCGCAAGCGTCCTGATCAAGATTGCGGGGAGGTGAACATGCTTCTGGATGAGCATGTCCGTCAAGTAGAGAGTCGTATTGGCGCTCTGTTAGAGTTAAAACATCACTTGGTCGAGCTGCGCGAAGCATGCTCAGGGGCTCGCCCTGCACAAAGCTGCGGAATCCTTCAGGGCCTGAGTGATTGTGTT…
I90F	ATGAACATTCAGATCGGTGAACTGGCGAAACGTACTGCATGTCCAGTGGTGACCATTCGCTTTTATGAGCAAGAAGGTTTGCTGCCGCCCCCAGGACGTTCCCGTGGTAATTTCCGCTTATACGGGGAAGAGCATGTTGAGCGTTTGCAATTTATCCGCCATTGCCGCTCACTTGACATGCCCTTATCCGATGTCCGCACATTGCTGTCATACCGCAAGCGTCCTGATCAAGATTGCGGGGAGGTGAACATGCTTCTGGATGAGCATTTTCGTCAAGTAGAGAGTCGTATTGGCGCTCTGTTAGAGTTAAAACATCACTTGGTCGAGCTGCGCGAAGCATGCTCAGGGGCTCGCCCTGCACAAAGCTGCGGAATCCTTCAGGGCCTGAGTGATTGTGTT…
I90W	ATGAACATTCAGATCGGTGAACTGGCGAAACGTACTGCATGTCCAGTGGTGACCATTCGCTTTTATGAGCAAGAAGGTTTGCTGCCGCCCCCAGGACGTTCCCGTGGTAATTTCCGCTTATACGGGGAAGAGCATGTTGAGCGTTTGCAATTTATCCGCCATTGCCGCTCACTTGACATGCCCTTATCCGATGTCCGCACATTGCTGTCATACCGCAAGCGTCCTGATCAAGATTGCGGGGAGGTGAACATGCTTCTGGATGAGCATTGGCGTCAAGTAGAGAGTCGTATTGGCGCTCTGTTAGAGTTAAAACATCACTTGGTCGAGCTGCGCGAAGCATGCTCAGGGGCTCGCCCTGCACAAAGCTGCGGAATCCTTCAGGGCCTGAGTGATTGTGTT…
I90Y	ATGAACATTCAGATCGGTGAACTGGCGAAACGTACTGCATGTCCAGTGGTGACCATTCGCTTTTATGAGCAAGAAGGTTTGCTGCCGCCCCCAGGACGTTCCCGTGGTAATTTCCGCTTATACGGGGAAGAGCATGTTGAGCGTTTGCAATTTATCCGCCATTGCCGCTCACTTGACATGCCCTTATCCGATGTCCGCACATTGCTGTCATACCGCAAGCGTCCTGATCAAGATTGCGGGGAGGTGAACATGCTTCTGGATGAGCATTATCGTCAAGTAGAGAGTCGTATTGGCGCTCTGTTAGAGTTAAAACATCACTTGGTCGAGCTGCGCGAAGCATGCTCAGGGGCTCGCCCTGCACAAAGCTGCGGAATCCTTCAGGGCCTGAGTGATTGTGTT…
I90D	ATGAACATTCAGATCGGTGAACTGGCGAAACGTACTGCATGTCCAGTGGTGACCATTCGCTTTTATGAGCAAGAAGGTTTGCTGCCGCCCCCAGGACGTTCCCGTGGTAATTTCCGCTTATACGGGGAAGAGCATGTTGAGCGTTTGCAATTTATCCGCCATTGCCGCTCACTTGACATGCCCTTATCCGATGTCCGCACATTGCTGTCATACCGCAAGCGTCCTGATCAAGATTGCGGGGAGGTGAACATGCTTCTGGATGAGCATGATCGTCAAGTAGAGAGTCGTATTGGCGCTCTGTTAGAGTTAAAACATCACTTGGTCGAGCTGCGCGAAGCATGCTCAGGGGCTCGCCCTGCACAAAGCTGCGGAATCCTTCAGGGCCTGAGTGATTGTGTT…
I90E	ATGAACATTCAGATCGGTGAACTGGCGAAACGTACTGCATGTCCAGTGGTGACCATTCGCTTTTATGAGCAAGAAGGTTTGCTGCCGCCCCCAGGACGTTCCCGTGGTAATTTCCGCTTATACGGGGAAGAGCATGTTGAGCGTTTGCAATTTATCCGCCATTGCCGCTCACTTGACATGCCCTTATCCGATGTCCGCACATTGCTGTCATACCGCAAGCGTCCTGATCAAGATTGCGGGGAGGTGAACATGCTTCTGGATGAGCATGAACGTCAAGTAGAGAGTCGTATTGGCGCTCTGTTAGAGTTAAAACATCACTTGGTCGAGCTGCGCGAAGCATGCTCAGGGGCTCGCCCTGCACAAAGCTGCGGAATCCTTCAGGGCCTGAGTGATTGTGTT…
I90R	ATGAACATTCAGATCGGTGAACTGGCGAAACGTACTGCATGTCCAGTGGTGACCATTCGCTTTTATGAGCAAGAAGGTTTGCTGCCGCCCCCAGGACGTTCCCGTGGTAATTTCCGCTTATACGGGGAAGAGCATGTTGAGCGTTTGCAATTTATCCGCCATTGCCGCTCACTTGACATGCCCTTATCCGATGTCCGCACATTGCTGTCATACCGCAAGCGTCCTGATCAAGATTGCGGGGAGGTGAACATGCTTCTGGATGAGCATCGGCGTCAAGTAGAGAGTCGTATTGGCGCTCTGTTAGAGTTAAAACATCACTTGGTCGAGCTGCGCGAAGCATGCTCAGGGGCTCGCCCTGCACAAAGCTGCGGAATCCTTCAGGGCCTGAGTGATTGTGTT…
I90H	ATGAACATTCAGATCGGTGAACTGGCGAAACGTACTGCATGTCCAGTGGTGACCATTCGCTTTTATGAGCAAGAAGGTTTGCTGCCGCCCCCAGGACGTTCCCGTGGTAATTTCCGCTTATACGGGGAAGAGCATGTTGAGCGTTTGCAATTTATCCGCCATTGCCGCTCACTTGACATGCCCTTATCCGATGTCCGCACATTGCTGTCATACCGCAAGCGTCCTGATCAAGATTGCGGGGAGGTGAACATGCTTCTGGATGAGCATCACCGTCAAGTAGAGAGTCGTATTGGCGCTCTGTTAGAGTTAAAACATCACTTGGTCGAGCTGCGCGAAGCATGCTCAGGGGCTCGCCCTGCACAAAGCTGCGGAATCCTTCAGGGCCTGAGTGATTGTGTT…
I90K	ATGAACATTCAGATCGGTGAACTGGCGAAACGTACTGCATGTCCAGTGGTGACCATTCGCTTTTATGAGCAAGAAGGTTTGCTGCCGCCCCCAGGACGTTCCCGTGGTAATTTCCGCTTATACGGGGAAGAGCATGTTGAGCGTTTGCAATTTATCCGCCATTGCCGCTCACTTGACATGCCCTTATCCGATGTCCGCACATTGCTGTCATACCGCAAGCGTCCTGATCAAGATTGCGGGGAGGTGAACATGCTTCTGGATGAGCATAAGCGTCAAGTAGAGAGTCGTATTGGCGCTCTGTTAGAGTTAAAACATCACTTGGTCGAGCTGCGCGAAGCATGCTCAGGGGCTCGCCCTGCACAAAGCTGCGGAATCCTTCAGGGCCTGAGTGATTGTGTT…
I90S	ATGAACATTCAGATCGGTGAACTGGCGAAACGTACTGCATGTCCAGTGGTGACCATTCGCTTTTATGAGCAAGAAGGTTTGCTGCCGCCCCCAGGACGTTCCCGTGGTAATTTCCGCTTATACGGGGAAGAGCATGTTGAGCGTTTGCAATTTATCCGCCATTGCCGCTCACTTGACATGCCCTTATCCGATGTCCGCACATTGCTGTCATACCGCAAGCGTCCTGATCAAGATTGCGGGGAGGTGAACATGCTTCTGGATGAGCATTCACGTCAAGTAGAGAGTCGTATTGGCGCTCTGTTAGAGTTAAAACATCACTTGGTCGAGCTGCGCGAAGCATGCTCAGGGGCTCGCCCTGCACAAAGCTGCGGAATCCTTCAGGGCCTGAGTGATTGTGTT…
I90T	ATGAACATTCAGATCGGTGAACTGGCGAAACGTACTGCATGTCCAGTGGTGACCATTCGCTTTTATGAGCAAGAAGGTTTGCTGCCGCCCCCAGGACGTTCCCGTGGTAATTTCCGCTTATACGGGGAAGAGCATGTTGAGCGTTTGCAATTTATCCGCCATTGCCGCTCACTTGACATGCCCTTATCCGATGTCCGCACATTGCTGTCATACCGCAAGCGTCCTGATCAAGATTGCGGGGAGGTGAACATGCTTCTGGATGAGCATACTCGTCAAGTAGAGAGTCGTATTGGCGCTCTGTTAGAGTTAAAACATCACTTGGTCGAGCTGCGCGAAGCATGCTCAGGGGCTCGCCCTGCACAAAGCTGCGGAATCCTTCAGGGCCTGAGTGATTGTGTT…
I90C	ATGAACATTCAGATCGGTGAACTGGCGAAACGTACTGCATGTCCAGTGGTGACCATTCGCTTTTATGAGCAAGAAGGTTTGCTGCCGCCCCCAGGACGTTCCCGTGGTAATTTCCGCTTATACGGGGAAGAGCATGTTGAGCGTTTGCAATTTATCCGCCATTGCCGCTCACTTGACATGCCCTTATCCGATGTCCGCACATTGCTGTCATACCGCAAGCGTCCTGATCAAGATTGCGGGGAGGTGAACATGCTTCTGGATGAGCATTGTCGTCAAGTAGAGAGTCGTATTGGCGCTCTGTTAGAGTTAAAACATCACTTGGTCGAGCTGCGCGAAGCATGCTCAGGGGCTCGCCCTGCACAAAGCTGCGGAATCCTTCAGGGCCTGAGTGATTGTGTT…
I90M	ATGAACATTCAGATCGGTGAACTGGCGAAACGTACTGCATGTCCAGTGGTGACCATTCGCTTTTATGAGCAAGAAGGTTTGCTGCCGCCCCCAGGACGTTCCCGTGGTAATTTCCGCTTATACGGGGAAGAGCATGTTGAGCGTTTGCAATTTATCCGCCATTGCCGCTCACTTGACATGCCCTTATCCGATGTCCGCACATTGCTGTCATACCGCAAGCGTCCTGATCAAGATTGCGGGGAGGTGAACATGCTTCTGGATGAGCATATGCGTCAAGTAGAGAGTCGTATTGGCGCTCTGTTAGAGTTAAAACATCACTTGGTCGAGCTGCGCGAAGCATGCTCAGGGGCTCGCCCTGCACAAAGCTGCGGAATCCTTCAGGGCCTGAGTGATTGTGTT…
I90N	ATGAACATTCAGATCGGTGAACTGGCGAAACGTACTGCATGTCCAGTGGTGACCATTCGCTTTTATGAGCAAGAAGGTTTGCTGCCGCCCCCAGGACGTTCCCGTGGTAATTTCCGCTTATACGGGGAAGAGCATGTTGAGCGTTTGCAATTTATCCGCCATTGCCGCTCACTTGACATGCCCTTATCCGATGTCCGCACATTGCTGTCATACCGCAAGCGTCCTGATCAAGATTGCGGGGAGGTGAACATGCTTCTGGATGAGCATAATCGTCAAGTAGAGAGTCGTATTGGCGCTCTGTTAGAGTTAAAACATCACTTGGTCGAGCTGCGCGAAGCATGCTCAGGGGCTCGCCCTGCACAAAGCTGCGGAATCCTTCAGGGCCTGAGTGATTGTGTT…
I90Q	ATGAACATTCAGATCGGTGAACTGGCGAAACGTACTGCATGTCCAGTGGTGACCATTCGCTTTTATGAGCAAGAAGGTTTGCTGCCGCCCCCAGGACGTTCCCGTGGTAATTTCCGCTTATACGGGGAAGAGCATGTTGAGCGTTTGCAATTTATCCGCCATTGCCGCTCACTTGACATGCCCTTATCCGATGTCCGCACATTGCTGTCATACCGCAAGCGTCCTGATCAAGATTGCGGGGAGGTGAACATGCTTCTGGATGAGCATCAACGTCAAGTAGAGAGTCGTATTGGCGCTCTGTTAGAGTTAAAACATCACTTGGTCGAGCTGCGCGAAGCATGCTCAGGGGCTCGCCCTGCACAAAGCTGCGGAATCCTTCAGGGCCTGAGTGATTGTGTT…
E94G	ATGAACATTCAGATCGGTGAACTGGCGAAACGTACTGCATGTCCAGTGGTGACCATTCGCTTTTATGAGCAAGAAGGTTTGCTGCCGCCCCCAGGACGTTCCCGTGGTAATTTCCGCTTATACGGGGAAGAGCATGTTGAGCGTTTGCAATTTATCCGCCATTGCCGCTCACTTGACATGCCCTTATCCGATGTCCGCACATTGCTGTCATACCGCAAGCGTCCTGATCAAGATTGCGGGGAGGTGAACATGCTTCTGGATGAGCATATTCGTCAAGTAGGCAGTCGTATTGGCGCTCTGTTAGAGTTAAAACATCACTTGGTCGAGCTGCGCGAAGCATGCTCAGGGGCTCGCCCTGCACAAAGCTGCGGAATCCTTCAGGGCCTGAGTGATTGTGTT…
E94I	ATGAACATTCAGATCGGTGAACTGGCGAAACGTACTGCATGTCCAGTGGTGACCATTCGCTTTTATGAGCAAGAAGGTTTGCTGCCGCCCCCAGGACGTTCCCGTGGTAATTTCCGCTTATACGGGGAAGAGCATGTTGAGCGTTTGCAATTTATCCGCCATTGCCGCTCACTTGACATGCCCTTATCCGATGTCCGCACATTGCTGTCATACCGCAAGCGTCCTGATCAAGATTGCGGGGAGGTGAACATGCTTCTGGATGAGCATATTCGTCAAGTAATCAGTCGTATTGGCGCTCTGTTAGAGTTAAAACATCACTTGGTCGAGCTGCGCGAAGCATGCTCAGGGGCTCGCCCTGCACAAAGCTGCGGAATCCTTCAGGGCCTGAGTGATTGTGTT…
E94L	ATGAACATTCAGATCGGTGAACTGGCGAAACGTACTGCATGTCCAGTGGTGACCATTCGCTTTTATGAGCAAGAAGGTTTGCTGCCGCCCCCAGGACGTTCCCGTGGTAATTTCCGCTTATACGGGGAAGAGCATGTTGAGCGTTTGCAATTTATCCGCCATTGCCGCTCACTTGACATGCCCTTATCCGATGTCCGCACATTGCTGTCATACCGCAAGCGTCCTGATCAAGATTGCGGGGAGGTGAACATGCTTCTGGATGAGCATATTCGTCAAGTACTTAGTCGTATTGGCGCTCTGTTAGAGTTAAAACATCACTTGGTCGAGCTGCGCGAAGCATGCTCAGGGGCTCGCCCTGCACAAAGCTGCGGAATCCTTCAGGGCCTGAGTGATTGTGTT…
E94P	ATGAACATTCAGATCGGTGAACTGGCGAAACGTACTGCATGTCCAGTGGTGACCATTCGCTTTTATGAGCAAGAAGGTTTGCTGCCGCCCCCAGGACGTTCCCGTGGTAATTTCCGCTTATACGGGGAAGAGCATGTTGAGCGTTTGCAATTTATCCGCCATTGCCGCTCACTTGACATGCCCTTATCCGATGTCCGCACATTGCTGTCATACCGCAAGCGTCCTGATCAAGATTGCGGGGAGGTGAACATGCTTCTGGATGAGCATATTCGTCAAGTACCAAGTCGTATTGGCGCTCTGTTAGAGTTAAAACATCACTTGGTCGAGCTGCGCGAAGCATGCTCAGGGGCTCGCCCTGCACAAAGCTGCGGAATCCTTCAGGGCCTGAGTGATTGTGTT…
E94V	ATGAACATTCAGATCGGTGAACTGGCGAAACGTACTGCATGTCCAGTGGTGACCATTCGCTTTTATGAGCAAGAAGGTTTGCTGCCGCCCCCAGGACGTTCCCGTGGTAATTTCCGCTTATACGGGGAAGAGCATGTTGAGCGTTTGCAATTTATCCGCCATTGCCGCTCACTTGACATGCCCTTATCCGATGTCCGCACATTGCTGTCATACCGCAAGCGTCCTGATCAAGATTGCGGGGAGGTGAACATGCTTCTGGATGAGCATATTCGTCAAGTAGTCAGTCGTATTGGCGCTCTGTTAGAGTTAAAACATCACTTGGTCGAGCTGCGCGAAGCATGCTCAGGGGCTCGCCCTGCACAAAGCTGCGGAATCCTTCAGGGCCTGAGTGATTGTGTT…
E94F	ATGAACATTCAGATCGGTGAACTGGCGAAACGTACTGCATGTCCAGTGGTGACCATTCGCTTTTATGAGCAAGAAGGTTTGCTGCCGCCCCCAGGACGTTCCCGTGGTAATTTCCGCTTATACGGGGAAGAGCATGTTGAGCGTTTGCAATTTATCCGCCATTGCCGCTCACTTGACATGCCCTTATCCGATGTCCGCACATTGCTGTCATACCGCAAGCGTCCTGATCAAGATTGCGGGGAGGTGAACATGCTTCTGGATGAGCATATTCGTCAAGTATTTAGTCGTATTGGCGCTCTGTTAGAGTTAAAACATCACTTGGTCGAGCTGCGCGAAGCATGCTCAGGGGCTCGCCCTGCACAAAGCTGCGGAATCCTTCAGGGCCTGAGTGATTGTGTT…
E94W	ATGAACATTCAGATCGGTGAACTGGCGAAACGTACTGCATGTCCAGTGGTGACCATTCGCTTTTATGAGCAAGAAGGTTTGCTGCCGCCCCCAGGACGTTCCCGTGGTAATTTCCGCTTATACGGGGAAGAGCATGTTGAGCGTTTGCAATTTATCCGCCATTGCCGCTCACTTGACATGCCCTTATCCGATGTCCGCACATTGCTGTCATACCGCAAGCGTCCTGATCAAGATTGCGGGGAGGTGAACATGCTTCTGGATGAGCATATTCGTCAAGTATGGAGTCGTATTGGCGCTCTGTTAGAGTTAAAACATCACTTGGTCGAGCTGCGCGAAGCATGCTCAGGGGCTCGCCCTGCACAAAGCTGCGGAATCCTTCAGGGCCTGAGTGATTGTGTT…
E94Y	ATGAACATTCAGATCGGTGAACTGGCGAAACGTACTGCATGTCCAGTGGTGACCATTCGCTTTTATGAGCAAGAAGGTTTGCTGCCGCCCCCAGGACGTTCCCGTGGTAATTTCCGCTTATACGGGGAAGAGCATGTTGAGCGTTTGCAATTTATCCGCCATTGCCGCTCACTTGACATGCCCTTATCCGATGTCCGCACATTGCTGTCATACCGCAAGCGTCCTGATCAAGATTGCGGGGAGGTGAACATGCTTCTGGATGAGCATATTCGTCAAGTATATAGTCGTATTGGCGCTCTGTTAGAGTTAAAACATCACTTGGTCGAGCTGCGCGAAGCATGCTCAGGGGCTCGCCCTGCACAAAGCTGCGGAATCCTTCAGGGCCTGAGTGATTGTGTT…
E94D	ATGAACATTCAGATCGGTGAACTGGCGAAACGTACTGCATGTCCAGTGGTGACCATTCGCTTTTATGAGCAAGAAGGTTTGCTGCCGCCCCCAGGACGTTCCCGTGGTAATTTCCGCTTATACGGGGAAGAGCATGTTGAGCGTTTGCAATTTATCCGCCATTGCCGCTCACTTGACATGCCCTTATCCGATGTCCGCACATTGCTGTCATACCGCAAGCGTCCTGATCAAGATTGCGGGGAGGTGAACATGCTTCTGGATGAGCATATTCGTCAAGTAGATAGTCGTATTGGCGCTCTGTTAGAGTTAAAACATCACTTGGTCGAGCTGCGCGAAGCATGCTCAGGGGCTCGCCCTGCACAAAGCTGCGGAATCCTTCAGGGCCTGAGTGATTGTGTT…
E94E	ATGAACATTCAGATCGGTGAACTGGCGAAACGTACTGCATGTCCAGTGGTGACCATTCGCTTTTATGAGCAAGAAGGTTTGCTGCCGCCCCCAGGACGTTCCCGTGGTAATTTCCGCTTATACGGGGAAGAGCATGTTGAGCGTTTGCAATTTATCCGCCATTGCCGCTCACTTGACATGCCCTTATCCGATGTCCGCACATTGCTGTCATACCGCAAGCGTCCTGATCAAGATTGCGGGGAGGTGAACATGCTTCTGGATGAGCATATTCGTCAAGTAGAAAGTCGTATTGGCGCTCTGTTAGAGTTAAAACATCACTTGGTCGAGCTGCGCGAAGCATGCTCAGGGGCTCGCCCTGCACAAAGCTGCGGAATCCTTCAGGGCCTGAGTGATTGTGTT…
E94R	ATGAACATTCAGATCGGTGAACTGGCGAAACGTACTGCATGTCCAGTGGTGACCATTCGCTTTTATGAGCAAGAAGGTTTGCTGCCGCCCCCAGGACGTTCCCGTGGTAATTTCCGCTTATACGGGGAAGAGCATGTTGAGCGTTTGCAATTTATCCGCCATTGCCGCTCACTTGACATGCCCTTATCCGATGTCCGCACATTGCTGTCATACCGCAAGCGTCCTGATCAAGATTGCGGGGAGGTGAACATGCTTCTGGATGAGCATATTCGTCAAGTACGGAGTCGTATTGGCGCTCTGTTAGAGTTAAAACATCACTTGGTCGAGCTGCGCGAAGCATGCTCAGGGGCTCGCCCTGCACAAAGCTGCGGAATCCTTCAGGGCCTGAGTGATTGTGTT…
E94H	ATGAACATTCAGATCGGTGAACTGGCGAAACGTACTGCATGTCCAGTGGTGACCATTCGCTTTTATGAGCAAGAAGGTTTGCTGCCGCCCCCAGGACGTTCCCGTGGTAATTTCCGCTTATACGGGGAAGAGCATGTTGAGCGTTTGCAATTTATCCGCCATTGCCGCTCACTTGACATGCCCTTATCCGATGTCCGCACATTGCTGTCATACCGCAAGCGTCCTGATCAAGATTGCGGGGAGGTGAACATGCTTCTGGATGAGCATATTCGTCAAGTACACAGTCGTATTGGCGCTCTGTTAGAGTTAAAACATCACTTGGTCGAGCTGCGCGAAGCATGCTCAGGGGCTCGCCCTGCACAAAGCTGCGGAATCCTTCAGGGCCTGAGTGATTGTGTT…
E94K	ATGAACATTCAGATCGGTGAACTGGCGAAACGTACTGCATGTCCAGTGGTGACCATTCGCTTTTATGAGCAAGAAGGTTTGCTGCCGCCCCCAGGACGTTCCCGTGGTAATTTCCGCTTATACGGGGAAGAGCATGTTGAGCGTTTGCAATTTATCCGCCATTGCCGCTCACTTGACATGCCCTTATCCGATGTCCGCACATTGCTGTCATACCGCAAGCGTCCTGATCAAGATTGCGGGGAGGTGAACATGCTTCTGGATGAGCATATTCGTCAAGTAAAGAGTCGTATTGGCGCTCTGTTAGAGTTAAAACATCACTTGGTCGAGCTGCGCGAAGCATGCTCAGGGGCTCGCCCTGCACAAAGCTGCGGAATCCTTCAGGGCCTGAGTGATTGTGTT…
E94S	ATGAACATTCAGATCGGTGAACTGGCGAAACGTACTGCATGTCCAGTGGTGACCATTCGCTTTTATGAGCAAGAAGGTTTGCTGCCGCCCCCAGGACGTTCCCGTGGTAATTTCCGCTTATACGGGGAAGAGCATGTTGAGCGTTTGCAATTTATCCGCCATTGCCGCTCACTTGACATGCCCTTATCCGATGTCCGCACATTGCTGTCATACCGCAAGCGTCCTGATCAAGATTGCGGGGAGGTGAACATGCTTCTGGATGAGCATATTCGTCAAGTATCAAGTCGTATTGGCGCTCTGTTAGAGTTAAAACATCACTTGGTCGAGCTGCGCGAAGCATGCTCAGGGGCTCGCCCTGCACAAAGCTGCGGAATCCTTCAGGGCCTGAGTGATTGTGTT…
E94T	ATGAACATTCAGATCGGTGAACTGGCGAAACGTACTGCATGTCCAGTGGTGACCATTCGCTTTTATGAGCAAGAAGGTTTGCTGCCGCCCCCAGGACGTTCCCGTGGTAATTTCCGCTTATACGGGGAAGAGCATGTTGAGCGTTTGCAATTTATCCGCCATTGCCGCTCACTTGACATGCCCTTATCCGATGTCCGCACATTGCTGTCATACCGCAAGCGTCCTGATCAAGATTGCGGGGAGGTGAACATGCTTCTGGATGAGCATATTCGTCAAGTAACTAGTCGTATTGGCGCTCTGTTAGAGTTAAAACATCACTTGGTCGAGCTGCGCGAAGCATGCTCAGGGGCTCGCCCTGCACAAAGCTGCGGAATCCTTCAGGGCCTGAGTGATTGTGTT…
E94C	ATGAACATTCAGATCGGTGAACTGGCGAAACGTACTGCATGTCCAGTGGTGACCATTCGCTTTTATGAGCAAGAAGGTTTGCTGCCGCCCCCAGGACGTTCCCGTGGTAATTTCCGCTTATACGGGGAAGAGCATGTTGAGCGTTTGCAATTTATCCGCCATTGCCGCTCACTTGACATGCCCTTATCCGATGTCCGCACATTGCTGTCATACCGCAAGCGTCCTGATCAAGATTGCGGGGAGGTGAACATGCTTCTGGATGAGCATATTCGTCAAGTATGTAGTCGTATTGGCGCTCTGTTAGAGTTAAAACATCACTTGGTCGAGCTGCGCGAAGCATGCTCAGGGGCTCGCCCTGCACAAAGCTGCGGAATCCTTCAGGGCCTGAGTGATTGTGTT…
E94M	ATGAACATTCAGATCGGTGAACTGGCGAAACGTACTGCATGTCCAGTGGTGACCATTCGCTTTTATGAGCAAGAAGGTTTGCTGCCGCCCCCAGGACGTTCCCGTGGTAATTTCCGCTTATACGGGGAAGAGCATGTTGAGCGTTTGCAATTTATCCGCCATTGCCGCTCACTTGACATGCCCTTATCCGATGTCCGCACATTGCTGTCATACCGCAAGCGTCCTGATCAAGATTGCGGGGAGGTGAACATGCTTCTGGATGAGCATATTCGTCAAGTAATGAGTCGTATTGGCGCTCTGTTAGAGTTAAAACATCACTTGGTCGAGCTGCGCGAAGCATGCTCAGGGGCTCGCCCTGCACAAAGCTGCGGAATCCTTCAGGGCCTGAGTGATTGTGTT…
E94N	ATGAACATTCAGATCGGTGAACTGGCGAAACGTACTGCATGTCCAGTGGTGACCATTCGCTTTTATGAGCAAGAAGGTTTGCTGCCGCCCCCAGGACGTTCCCGTGGTAATTTCCGCTTATACGGGGAAGAGCATGTTGAGCGTTTGCAATTTATCCGCCATTGCCGCTCACTTGACATGCCCTTATCCGATGTCCGCACATTGCTGTCATACCGCAAGCGTCCTGATCAAGATTGCGGGGAGGTGAACATGCTTCTGGATGAGCATATTCGTCAAGTAAATAGTCGTATTGGCGCTCTGTTAGAGTTAAAACATCACTTGGTCGAGCTGCGCGAAGCATGCTCAGGGGCTCGCCCTGCACAAAGCTGCGGAATCCTTCAGGGCCTGAGTGATTGTGTT…
E94Q	ATGAACATTCAGATCGGTGAACTGGCGAAACGTACTGCATGTCCAGTGGTGACCATTCGCTTTTATGAGCAAGAAGGTTTGCTGCCGCCCCCAGGACGTTCCCGTGGTAATTTCCGCTTATACGGGGAAGAGCATGTTGAGCGTTTGCAATTTATCCGCCATTGCCGCTCACTTGACATGCCCTTATCCGATGTCCGCACATTGCTGTCATACCGCAAGCGTCCTGATCAAGATTGCGGGGAGGTGAACATGCTTCTGGATGAGCATATTCGTCAAGTACAAAGTCGTATTGGCGCTCTGTTAGAGTTAAAACATCACTTGGTCGAGCTGCGCGAAGCATGCTCAGGGGCTCGCCCTGCACAAAGCTGCGGAATCCTTCAGGGCCTGAGTGATTGTGTT…
I97G	ATGAACATTCAGATCGGTGAACTGGCGAAACGTACTGCATGTCCAGTGGTGACCATTCGCTTTTATGAGCAAGAAGGTTTGCTGCCGCCCCCAGGACGTTCCCGTGGTAATTTCCGCTTATACGGGGAAGAGCATGTTGAGCGTTTGCAATTTATCCGCCATTGCCGCTCACTTGACATGCCCTTATCCGATGTCCGCACATTGCTGTCATACCGCAAGCGTCCTGATCAAGATTGCGGGGAGGTGAACATGCTTCTGGATGAGCATATTCGTCAAGTAGAGAGTCGTGGCGGCGCTCTGTTAGAGTTAAAACATCACTTGGTCGAGCTGCGCGAAGCATGCTCAGGGGCTCGCCCTGCACAAAGCTGCGGAATCCTTCAGGGCCTGAGTGATTGTGTT…
I97I	ATGAACATTCAGATCGGTGAACTGGCGAAACGTACTGCATGTCCAGTGGTGACCATTCGCTTTTATGAGCAAGAAGGTTTGCTGCCGCCCCCAGGACGTTCCCGTGGTAATTTCCGCTTATACGGGGAAGAGCATGTTGAGCGTTTGCAATTTATCCGCCATTGCCGCTCACTTGACATGCCCTTATCCGATGTCCGCACATTGCTGTCATACCGCAAGCGTCCTGATCAAGATTGCGGGGAGGTGAACATGCTTCTGGATGAGCATATTCGTCAAGTAGAGAGTCGTATCGGCGCTCTGTTAGAGTTAAAACATCACTTGGTCGAGCTGCGCGAAGCATGCTCAGGGGCTCGCCCTGCACAAAGCTGCGGAATCCTTCAGGGCCTGAGTGATTGTGTT…
I97L	ATGAACATTCAGATCGGTGAACTGGCGAAACGTACTGCATGTCCAGTGGTGACCATTCGCTTTTATGAGCAAGAAGGTTTGCTGCCGCCCCCAGGACGTTCCCGTGGTAATTTCCGCTTATACGGGGAAGAGCATGTTGAGCGTTTGCAATTTATCCGCCATTGCCGCTCACTTGACATGCCCTTATCCGATGTCCGCACATTGCTGTCATACCGCAAGCGTCCTGATCAAGATTGCGGGGAGGTGAACATGCTTCTGGATGAGCATATTCGTCAAGTAGAGAGTCGTCTTGGCGCTCTGTTAGAGTTAAAACATCACTTGGTCGAGCTGCGCGAAGCATGCTCAGGGGCTCGCCCTGCACAAAGCTGCGGAATCCTTCAGGGCCTGAGTGATTGTGTT…
I97P	ATGAACATTCAGATCGGTGAACTGGCGAAACGTACTGCATGTCCAGTGGTGACCATTCGCTTTTATGAGCAAGAAGGTTTGCTGCCGCCCCCAGGACGTTCCCGTGGTAATTTCCGCTTATACGGGGAAGAGCATGTTGAGCGTTTGCAATTTATCCGCCATTGCCGCTCACTTGACATGCCCTTATCCGATGTCCGCACATTGCTGTCATACCGCAAGCGTCCTGATCAAGATTGCGGGGAGGTGAACATGCTTCTGGATGAGCATATTCGTCAAGTAGAGAGTCGTCCAGGCGCTCTGTTAGAGTTAAAACATCACTTGGTCGAGCTGCGCGAAGCATGCTCAGGGGCTCGCCCTGCACAAAGCTGCGGAATCCTTCAGGGCCTGAGTGATTGTGTT…
I97V	ATGAACATTCAGATCGGTGAACTGGCGAAACGTACTGCATGTCCAGTGGTGACCATTCGCTTTTATGAGCAAGAAGGTTTGCTGCCGCCCCCAGGACGTTCCCGTGGTAATTTCCGCTTATACGGGGAAGAGCATGTTGAGCGTTTGCAATTTATCCGCCATTGCCGCTCACTTGACATGCCCTTATCCGATGTCCGCACATTGCTGTCATACCGCAAGCGTCCTGATCAAGATTGCGGGGAGGTGAACATGCTTCTGGATGAGCATATTCGTCAAGTAGAGAGTCGTGTCGGCGCTCTGTTAGAGTTAAAACATCACTTGGTCGAGCTGCGCGAAGCATGCTCAGGGGCTCGCCCTGCACAAAGCTGCGGAATCCTTCAGGGCCTGAGTGATTGTGTT…
I97F	ATGAACATTCAGATCGGTGAACTGGCGAAACGTACTGCATGTCCAGTGGTGACCATTCGCTTTTATGAGCAAGAAGGTTTGCTGCCGCCCCCAGGACGTTCCCGTGGTAATTTCCGCTTATACGGGGAAGAGCATGTTGAGCGTTTGCAATTTATCCGCCATTGCCGCTCACTTGACATGCCCTTATCCGATGTCCGCACATTGCTGTCATACCGCAAGCGTCCTGATCAAGATTGCGGGGAGGTGAACATGCTTCTGGATGAGCATATTCGTCAAGTAGAGAGTCGTTTTGGCGCTCTGTTAGAGTTAAAACATCACTTGGTCGAGCTGCGCGAAGCATGCTCAGGGGCTCGCCCTGCACAAAGCTGCGGAATCCTTCAGGGCCTGAGTGATTGTGTT…
I97W	ATGAACATTCAGATCGGTGAACTGGCGAAACGTACTGCATGTCCAGTGGTGACCATTCGCTTTTATGAGCAAGAAGGTTTGCTGCCGCCCCCAGGACGTTCCCGTGGTAATTTCCGCTTATACGGGGAAGAGCATGTTGAGCGTTTGCAATTTATCCGCCATTGCCGCTCACTTGACATGCCCTTATCCGATGTCCGCACATTGCTGTCATACCGCAAGCGTCCTGATCAAGATTGCGGGGAGGTGAACATGCTTCTGGATGAGCATATTCGTCAAGTAGAGAGTCGTTGGGGCGCTCTGTTAGAGTTAAAACATCACTTGGTCGAGCTGCGCGAAGCATGCTCAGGGGCTCGCCCTGCACAAAGCTGCGGAATCCTTCAGGGCCTGAGTGATTGTGTT…
I97Y	ATGAACATTCAGATCGGTGAACTGGCGAAACGTACTGCATGTCCAGTGGTGACCATTCGCTTTTATGAGCAAGAAGGTTTGCTGCCGCCCCCAGGACGTTCCCGTGGTAATTTCCGCTTATACGGGGAAGAGCATGTTGAGCGTTTGCAATTTATCCGCCATTGCCGCTCACTTGACATGCCCTTATCCGATGTCCGCACATTGCTGTCATACCGCAAGCGTCCTGATCAAGATTGCGGGGAGGTGAACATGCTTCTGGATGAGCATATTCGTCAAGTAGAGAGTCGTTATGGCGCTCTGTTAGAGTTAAAACATCACTTGGTCGAGCTGCGCGAAGCATGCTCAGGGGCTCGCCCTGCACAAAGCTGCGGAATCCTTCAGGGCCTGAGTGATTGTGTT…
I97D	ATGAACATTCAGATCGGTGAACTGGCGAAACGTACTGCATGTCCAGTGGTGACCATTCGCTTTTATGAGCAAGAAGGTTTGCTGCCGCCCCCAGGACGTTCCCGTGGTAATTTCCGCTTATACGGGGAAGAGCATGTTGAGCGTTTGCAATTTATCCGCCATTGCCGCTCACTTGACATGCCCTTATCCGATGTCCGCACATTGCTGTCATACCGCAAGCGTCCTGATCAAGATTGCGGGGAGGTGAACATGCTTCTGGATGAGCATATTCGTCAAGTAGAGAGTCGTGATGGCGCTCTGTTAGAGTTAAAACATCACTTGGTCGAGCTGCGCGAAGCATGCTCAGGGGCTCGCCCTGCACAAAGCTGCGGAATCCTTCAGGGCCTGAGTGATTGTGTT…
I97E	ATGAACATTCAGATCGGTGAACTGGCGAAACGTACTGCATGTCCAGTGGTGACCATTCGCTTTTATGAGCAAGAAGGTTTGCTGCCGCCCCCAGGACGTTCCCGTGGTAATTTCCGCTTATACGGGGAAGAGCATGTTGAGCGTTTGCAATTTATCCGCCATTGCCGCTCACTTGACATGCCCTTATCCGATGTCCGCACATTGCTGTCATACCGCAAGCGTCCTGATCAAGATTGCGGGGAGGTGAACATGCTTCTGGATGAGCATATTCGTCAAGTAGAGAGTCGTGAAGGCGCTCTGTTAGAGTTAAAACATCACTTGGTCGAGCTGCGCGAAGCATGCTCAGGGGCTCGCCCTGCACAAAGCTGCGGAATCCTTCAGGGCCTGAGTGATTGTGTT…
I97R	ATGAACATTCAGATCGGTGAACTGGCGAAACGTACTGCATGTCCAGTGGTGACCATTCGCTTTTATGAGCAAGAAGGTTTGCTGCCGCCCCCAGGACGTTCCCGTGGTAATTTCCGCTTATACGGGGAAGAGCATGTTGAGCGTTTGCAATTTATCCGCCATTGCCGCTCACTTGACATGCCCTTATCCGATGTCCGCACATTGCTGTCATACCGCAAGCGTCCTGATCAAGATTGCGGGGAGGTGAACATGCTTCTGGATGAGCATATTCGTCAAGTAGAGAGTCGTCGGGGCGCTCTGTTAGAGTTAAAACATCACTTGGTCGAGCTGCGCGAAGCATGCTCAGGGGCTCGCCCTGCACAAAGCTGCGGAATCCTTCAGGGCCTGAGTGATTGTGTT…
I97H	ATGAACATTCAGATCGGTGAACTGGCGAAACGTACTGCATGTCCAGTGGTGACCATTCGCTTTTATGAGCAAGAAGGTTTGCTGCCGCCCCCAGGACGTTCCCGTGGTAATTTCCGCTTATACGGGGAAGAGCATGTTGAGCGTTTGCAATTTATCCGCCATTGCCGCTCACTTGACATGCCCTTATCCGATGTCCGCACATTGCTGTCATACCGCAAGCGTCCTGATCAAGATTGCGGGGAGGTGAACATGCTTCTGGATGAGCATATTCGTCAAGTAGAGAGTCGTCACGGCGCTCTGTTAGAGTTAAAACATCACTTGGTCGAGCTGCGCGAAGCATGCTCAGGGGCTCGCCCTGCACAAAGCTGCGGAATCCTTCAGGGCCTGAGTGATTGTGTT…
I97K	ATGAACATTCAGATCGGTGAACTGGCGAAACGTACTGCATGTCCAGTGGTGACCATTCGCTTTTATGAGCAAGAAGGTTTGCTGCCGCCCCCAGGACGTTCCCGTGGTAATTTCCGCTTATACGGGGAAGAGCATGTTGAGCGTTTGCAATTTATCCGCCATTGCCGCTCACTTGACATGCCCTTATCCGATGTCCGCACATTGCTGTCATACCGCAAGCGTCCTGATCAAGATTGCGGGGAGGTGAACATGCTTCTGGATGAGCATATTCGTCAAGTAGAGAGTCGTAAGGGCGCTCTGTTAGAGTTAAAACATCACTTGGTCGAGCTGCGCGAAGCATGCTCAGGGGCTCGCCCTGCACAAAGCTGCGGAATCCTTCAGGGCCTGAGTGATTGTGTT…
I97S	ATGAACATTCAGATCGGTGAACTGGCGAAACGTACTGCATGTCCAGTGGTGACCATTCGCTTTTATGAGCAAGAAGGTTTGCTGCCGCCCCCAGGACGTTCCCGTGGTAATTTCCGCTTATACGGGGAAGAGCATGTTGAGCGTTTGCAATTTATCCGCCATTGCCGCTCACTTGACATGCCCTTATCCGATGTCCGCACATTGCTGTCATACCGCAAGCGTCCTGATCAAGATTGCGGGGAGGTGAACATGCTTCTGGATGAGCATATTCGTCAAGTAGAGAGTCGTTCAGGCGCTCTGTTAGAGTTAAAACATCACTTGGTCGAGCTGCGCGAAGCATGCTCAGGGGCTCGCCCTGCACAAAGCTGCGGAATCCTTCAGGGCCTGAGTGATTGTGTT…
I97T	ATGAACATTCAGATCGGTGAACTGGCGAAACGTACTGCATGTCCAGTGGTGACCATTCGCTTTTATGAGCAAGAAGGTTTGCTGCCGCCCCCAGGACGTTCCCGTGGTAATTTCCGCTTATACGGGGAAGAGCATGTTGAGCGTTTGCAATTTATCCGCCATTGCCGCTCACTTGACATGCCCTTATCCGATGTCCGCACATTGCTGTCATACCGCAAGCGTCCTGATCAAGATTGCGGGGAGGTGAACATGCTTCTGGATGAGCATATTCGTCAAGTAGAGAGTCGTACTGGCGCTCTGTTAGAGTTAAAACATCACTTGGTCGAGCTGCGCGAAGCATGCTCAGGGGCTCGCCCTGCACAAAGCTGCGGAATCCTTCAGGGCCTGAGTGATTGTGTT…
I97C	ATGAACATTCAGATCGGTGAACTGGCGAAACGTACTGCATGTCCAGTGGTGACCATTCGCTTTTATGAGCAAGAAGGTTTGCTGCCGCCCCCAGGACGTTCCCGTGGTAATTTCCGCTTATACGGGGAAGAGCATGTTGAGCGTTTGCAATTTATCCGCCATTGCCGCTCACTTGACATGCCCTTATCCGATGTCCGCACATTGCTGTCATACCGCAAGCGTCCTGATCAAGATTGCGGGGAGGTGAACATGCTTCTGGATGAGCATATTCGTCAAGTAGAGAGTCGTTGTGGCGCTCTGTTAGAGTTAAAACATCACTTGGTCGAGCTGCGCGAAGCATGCTCAGGGGCTCGCCCTGCACAAAGCTGCGGAATCCTTCAGGGCCTGAGTGATTGTGTT…
I97M	ATGAACATTCAGATCGGTGAACTGGCGAAACGTACTGCATGTCCAGTGGTGACCATTCGCTTTTATGAGCAAGAAGGTTTGCTGCCGCCCCCAGGACGTTCCCGTGGTAATTTCCGCTTATACGGGGAAGAGCATGTTGAGCGTTTGCAATTTATCCGCCATTGCCGCTCACTTGACATGCCCTTATCCGATGTCCGCACATTGCTGTCATACCGCAAGCGTCCTGATCAAGATTGCGGGGAGGTGAACATGCTTCTGGATGAGCATATTCGTCAAGTAGAGAGTCGTATGGGCGCTCTGTTAGAGTTAAAACATCACTTGGTCGAGCTGCGCGAAGCATGCTCAGGGGCTCGCCCTGCACAAAGCTGCGGAATCCTTCAGGGCCTGAGTGATTGTGTT…
I97N	ATGAACATTCAGATCGGTGAACTGGCGAAACGTACTGCATGTCCAGTGGTGACCATTCGCTTTTATGAGCAAGAAGGTTTGCTGCCGCCCCCAGGACGTTCCCGTGGTAATTTCCGCTTATACGGGGAAGAGCATGTTGAGCGTTTGCAATTTATCCGCCATTGCCGCTCACTTGACATGCCCTTATCCGATGTCCGCACATTGCTGTCATACCGCAAGCGTCCTGATCAAGATTGCGGGGAGGTGAACATGCTTCTGGATGAGCATATTCGTCAAGTAGAGAGTCGTAATGGCGCTCTGTTAGAGTTAAAACATCACTTGGTCGAGCTGCGCGAAGCATGCTCAGGGGCTCGCCCTGCACAAAGCTGCGGAATCCTTCAGGGCCTGAGTGATTGTGTT…
I97Q	ATGAACATTCAGATCGGTGAACTGGCGAAACGTACTGCATGTCCAGTGGTGACCATTCGCTTTTATGAGCAAGAAGGTTTGCTGCCGCCCCCAGGACGTTCCCGTGGTAATTTCCGCTTATACGGGGAAGAGCATGTTGAGCGTTTGCAATTTATCCGCCATTGCCGCTCACTTGACATGCCCTTATCCGATGTCCGCACATTGCTGTCATACCGCAAGCGTCCTGATCAAGATTGCGGGGAGGTGAACATGCTTCTGGATGAGCATATTCGTCAAGTAGAGAGTCGTCAAGGCGCTCTGTTAGAGTTAAAACATCACTTGGTCGAGCTGCGCGAAGCATGCTCAGGGGCTCGCCCTGCACAAAGCTGCGGAATCCTTCAGGGCCTGAGTGATTGTGTT…
K104G	ATGAACATTCAGATCGGTGAACTGGCGAAACGTACTGCATGTCCAGTGGTGACCATTCGCTTTTATGAGCAAGAAGGTTTGCTGCCGCCCCCAGGACGTTCCCGTGGTAATTTCCGCTTATACGGGGAAGAGCATGTTGAGCGTTTGCAATTTATCCGCCATTGCCGCTCACTTGACATGCCCTTATCCGATGTCCGCACATTGCTGTCATACCGCAAGCGTCCTGATCAAGATTGCGGGGAGGTGAACATGCTTCTGGATGAGCATATTCGTCAAGTAGAGAGTCGTATTGGCGCTCTGTTAGAGTTAGGCCATCACTTGGTCGAGCTGCGCGAAGCATGCTCAGGGGCTCGCCCTGCACAAAGCTGCGGAATCCTTCAGGGCCTGAGTGATTGTGTT…
K104I	ATGAACATTCAGATCGGTGAACTGGCGAAACGTACTGCATGTCCAGTGGTGACCATTCGCTTTTATGAGCAAGAAGGTTTGCTGCCGCCCCCAGGACGTTCCCGTGGTAATTTCCGCTTATACGGGGAAGAGCATGTTGAGCGTTTGCAATTTATCCGCCATTGCCGCTCACTTGACATGCCCTTATCCGATGTCCGCACATTGCTGTCATACCGCAAGCGTCCTGATCAAGATTGCGGGGAGGTGAACATGCTTCTGGATGAGCATATTCGTCAAGTAGAGAGTCGTATTGGCGCTCTGTTAGAGTTAATCCATCACTTGGTCGAGCTGCGCGAAGCATGCTCAGGGGCTCGCCCTGCACAAAGCTGCGGAATCCTTCAGGGCCTGAGTGATTGTGTT…
K104L	ATGAACATTCAGATCGGTGAACTGGCGAAACGTACTGCATGTCCAGTGGTGACCATTCGCTTTTATGAGCAAGAAGGTTTGCTGCCGCCCCCAGGACGTTCCCGTGGTAATTTCCGCTTATACGGGGAAGAGCATGTTGAGCGTTTGCAATTTATCCGCCATTGCCGCTCACTTGACATGCCCTTATCCGATGTCCGCACATTGCTGTCATACCGCAAGCGTCCTGATCAAGATTGCGGGGAGGTGAACATGCTTCTGGATGAGCATATTCGTCAAGTAGAGAGTCGTATTGGCGCTCTGTTAGAGTTACTTCATCACTTGGTCGAGCTGCGCGAAGCATGCTCAGGGGCTCGCCCTGCACAAAGCTGCGGAATCCTTCAGGGCCTGAGTGATTGTGTT…
K104P	ATGAACATTCAGATCGGTGAACTGGCGAAACGTACTGCATGTCCAGTGGTGACCATTCGCTTTTATGAGCAAGAAGGTTTGCTGCCGCCCCCAGGACGTTCCCGTGGTAATTTCCGCTTATACGGGGAAGAGCATGTTGAGCGTTTGCAATTTATCCGCCATTGCCGCTCACTTGACATGCCCTTATCCGATGTCCGCACATTGCTGTCATACCGCAAGCGTCCTGATCAAGATTGCGGGGAGGTGAACATGCTTCTGGATGAGCATATTCGTCAAGTAGAGAGTCGTATTGGCGCTCTGTTAGAGTTACCACATCACTTGGTCGAGCTGCGCGAAGCATGCTCAGGGGCTCGCCCTGCACAAAGCTGCGGAATCCTTCAGGGCCTGAGTGATTGTGTT…
K104V	ATGAACATTCAGATCGGTGAACTGGCGAAACGTACTGCATGTCCAGTGGTGACCATTCGCTTTTATGAGCAAGAAGGTTTGCTGCCGCCCCCAGGACGTTCCCGTGGTAATTTCCGCTTATACGGGGAAGAGCATGTTGAGCGTTTGCAATTTATCCGCCATTGCCGCTCACTTGACATGCCCTTATCCGATGTCCGCACATTGCTGTCATACCGCAAGCGTCCTGATCAAGATTGCGGGGAGGTGAACATGCTTCTGGATGAGCATATTCGTCAAGTAGAGAGTCGTATTGGCGCTCTGTTAGAGTTAGTCCATCACTTGGTCGAGCTGCGCGAAGCATGCTCAGGGGCTCGCCCTGCACAAAGCTGCGGAATCCTTCAGGGCCTGAGTGATTGTGTT…
K104F	ATGAACATTCAGATCGGTGAACTGGCGAAACGTACTGCATGTCCAGTGGTGACCATTCGCTTTTATGAGCAAGAAGGTTTGCTGCCGCCCCCAGGACGTTCCCGTGGTAATTTCCGCTTATACGGGGAAGAGCATGTTGAGCGTTTGCAATTTATCCGCCATTGCCGCTCACTTGACATGCCCTTATCCGATGTCCGCACATTGCTGTCATACCGCAAGCGTCCTGATCAAGATTGCGGGGAGGTGAACATGCTTCTGGATGAGCATATTCGTCAAGTAGAGAGTCGTATTGGCGCTCTGTTAGAGTTATTTCATCACTTGGTCGAGCTGCGCGAAGCATGCTCAGGGGCTCGCCCTGCACAAAGCTGCGGAATCCTTCAGGGCCTGAGTGATTGTGTT…
K104W	ATGAACATTCAGATCGGTGAACTGGCGAAACGTACTGCATGTCCAGTGGTGACCATTCGCTTTTATGAGCAAGAAGGTTTGCTGCCGCCCCCAGGACGTTCCCGTGGTAATTTCCGCTTATACGGGGAAGAGCATGTTGAGCGTTTGCAATTTATCCGCCATTGCCGCTCACTTGACATGCCCTTATCCGATGTCCGCACATTGCTGTCATACCGCAAGCGTCCTGATCAAGATTGCGGGGAGGTGAACATGCTTCTGGATGAGCATATTCGTCAAGTAGAGAGTCGTATTGGCGCTCTGTTAGAGTTATGGCATCACTTGGTCGAGCTGCGCGAAGCATGCTCAGGGGCTCGCCCTGCACAAAGCTGCGGAATCCTTCAGGGCCTGAGTGATTGTGTT…
K104Y	ATGAACATTCAGATCGGTGAACTGGCGAAACGTACTGCATGTCCAGTGGTGACCATTCGCTTTTATGAGCAAGAAGGTTTGCTGCCGCCCCCAGGACGTTCCCGTGGTAATTTCCGCTTATACGGGGAAGAGCATGTTGAGCGTTTGCAATTTATCCGCCATTGCCGCTCACTTGACATGCCCTTATCCGATGTCCGCACATTGCTGTCATACCGCAAGCGTCCTGATCAAGATTGCGGGGAGGTGAACATGCTTCTGGATGAGCATATTCGTCAAGTAGAGAGTCGTATTGGCGCTCTGTTAGAGTTATATCATCACTTGGTCGAGCTGCGCGAAGCATGCTCAGGGGCTCGCCCTGCACAAAGCTGCGGAATCCTTCAGGGCCTGAGTGATTGTGTT…
K104D	ATGAACATTCAGATCGGTGAACTGGCGAAACGTACTGCATGTCCAGTGGTGACCATTCGCTTTTATGAGCAAGAAGGTTTGCTGCCGCCCCCAGGACGTTCCCGTGGTAATTTCCGCTTATACGGGGAAGAGCATGTTGAGCGTTTGCAATTTATCCGCCATTGCCGCTCACTTGACATGCCCTTATCCGATGTCCGCACATTGCTGTCATACCGCAAGCGTCCTGATCAAGATTGCGGGGAGGTGAACATGCTTCTGGATGAGCATATTCGTCAAGTAGAGAGTCGTATTGGCGCTCTGTTAGAGTTAGATCATCACTTGGTCGAGCTGCGCGAAGCATGCTCAGGGGCTCGCCCTGCACAAAGCTGCGGAATCCTTCAGGGCCTGAGTGATTGTGTT…
K104E	ATGAACATTCAGATCGGTGAACTGGCGAAACGTACTGCATGTCCAGTGGTGACCATTCGCTTTTATGAGCAAGAAGGTTTGCTGCCGCCCCCAGGACGTTCCCGTGGTAATTTCCGCTTATACGGGGAAGAGCATGTTGAGCGTTTGCAATTTATCCGCCATTGCCGCTCACTTGACATGCCCTTATCCGATGTCCGCACATTGCTGTCATACCGCAAGCGTCCTGATCAAGATTGCGGGGAGGTGAACATGCTTCTGGATGAGCATATTCGTCAAGTAGAGAGTCGTATTGGCGCTCTGTTAGAGTTAGAACATCACTTGGTCGAGCTGCGCGAAGCATGCTCAGGGGCTCGCCCTGCACAAAGCTGCGGAATCCTTCAGGGCCTGAGTGATTGTGTT…
K104R	ATGAACATTCAGATCGGTGAACTGGCGAAACGTACTGCATGTCCAGTGGTGACCATTCGCTTTTATGAGCAAGAAGGTTTGCTGCCGCCCCCAGGACGTTCCCGTGGTAATTTCCGCTTATACGGGGAAGAGCATGTTGAGCGTTTGCAATTTATCCGCCATTGCCGCTCACTTGACATGCCCTTATCCGATGTCCGCACATTGCTGTCATACCGCAAGCGTCCTGATCAAGATTGCGGGGAGGTGAACATGCTTCTGGATGAGCATATTCGTCAAGTAGAGAGTCGTATTGGCGCTCTGTTAGAGTTACGGCATCACTTGGTCGAGCTGCGCGAAGCATGCTCAGGGGCTCGCCCTGCACAAAGCTGCGGAATCCTTCAGGGCCTGAGTGATTGTGTT…
K104H	ATGAACATTCAGATCGGTGAACTGGCGAAACGTACTGCATGTCCAGTGGTGACCATTCGCTTTTATGAGCAAGAAGGTTTGCTGCCGCCCCCAGGACGTTCCCGTGGTAATTTCCGCTTATACGGGGAAGAGCATGTTGAGCGTTTGCAATTTATCCGCCATTGCCGCTCACTTGACATGCCCTTATCCGATGTCCGCACATTGCTGTCATACCGCAAGCGTCCTGATCAAGATTGCGGGGAGGTGAACATGCTTCTGGATGAGCATATTCGTCAAGTAGAGAGTCGTATTGGCGCTCTGTTAGAGTTACACCATCACTTGGTCGAGCTGCGCGAAGCATGCTCAGGGGCTCGCCCTGCACAAAGCTGCGGAATCCTTCAGGGCCTGAGTGATTGTGTT…
K104K	ATGAACATTCAGATCGGTGAACTGGCGAAACGTACTGCATGTCCAGTGGTGACCATTCGCTTTTATGAGCAAGAAGGTTTGCTGCCGCCCCCAGGACGTTCCCGTGGTAATTTCCGCTTATACGGGGAAGAGCATGTTGAGCGTTTGCAATTTATCCGCCATTGCCGCTCACTTGACATGCCCTTATCCGATGTCCGCACATTGCTGTCATACCGCAAGCGTCCTGATCAAGATTGCGGGGAGGTGAACATGCTTCTGGATGAGCATATTCGTCAAGTAGAGAGTCGTATTGGCGCTCTGTTAGAGTTAAAGCATCACTTGGTCGAGCTGCGCGAAGCATGCTCAGGGGCTCGCCCTGCACAAAGCTGCGGAATCCTTCAGGGCCTGAGTGATTGTGTT…
K104S	ATGAACATTCAGATCGGTGAACTGGCGAAACGTACTGCATGTCCAGTGGTGACCATTCGCTTTTATGAGCAAGAAGGTTTGCTGCCGCCCCCAGGACGTTCCCGTGGTAATTTCCGCTTATACGGGGAAGAGCATGTTGAGCGTTTGCAATTTATCCGCCATTGCCGCTCACTTGACATGCCCTTATCCGATGTCCGCACATTGCTGTCATACCGCAAGCGTCCTGATCAAGATTGCGGGGAGGTGAACATGCTTCTGGATGAGCATATTCGTCAAGTAGAGAGTCGTATTGGCGCTCTGTTAGAGTTATCACATCACTTGGTCGAGCTGCGCGAAGCATGCTCAGGGGCTCGCCCTGCACAAAGCTGCGGAATCCTTCAGGGCCTGAGTGATTGTGTT…
K104T	ATGAACATTCAGATCGGTGAACTGGCGAAACGTACTGCATGTCCAGTGGTGACCATTCGCTTTTATGAGCAAGAAGGTTTGCTGCCGCCCCCAGGACGTTCCCGTGGTAATTTCCGCTTATACGGGGAAGAGCATGTTGAGCGTTTGCAATTTATCCGCCATTGCCGCTCACTTGACATGCCCTTATCCGATGTCCGCACATTGCTGTCATACCGCAAGCGTCCTGATCAAGATTGCGGGGAGGTGAACATGCTTCTGGATGAGCATATTCGTCAAGTAGAGAGTCGTATTGGCGCTCTGTTAGAGTTAACTCATCACTTGGTCGAGCTGCGCGAAGCATGCTCAGGGGCTCGCCCTGCACAAAGCTGCGGAATCCTTCAGGGCCTGAGTGATTGTGTT…
K104C	ATGAACATTCAGATCGGTGAACTGGCGAAACGTACTGCATGTCCAGTGGTGACCATTCGCTTTTATGAGCAAGAAGGTTTGCTGCCGCCCCCAGGACGTTCCCGTGGTAATTTCCGCTTATACGGGGAAGAGCATGTTGAGCGTTTGCAATTTATCCGCCATTGCCGCTCACTTGACATGCCCTTATCCGATGTCCGCACATTGCTGTCATACCGCAAGCGTCCTGATCAAGATTGCGGGGAGGTGAACATGCTTCTGGATGAGCATATTCGTCAAGTAGAGAGTCGTATTGGCGCTCTGTTAGAGTTATGTCATCACTTGGTCGAGCTGCGCGAAGCATGCTCAGGGGCTCGCCCTGCACAAAGCTGCGGAATCCTTCAGGGCCTGAGTGATTGTGTT…
K104M	ATGAACATTCAGATCGGTGAACTGGCGAAACGTACTGCATGTCCAGTGGTGACCATTCGCTTTTATGAGCAAGAAGGTTTGCTGCCGCCCCCAGGACGTTCCCGTGGTAATTTCCGCTTATACGGGGAAGAGCATGTTGAGCGTTTGCAATTTATCCGCCATTGCCGCTCACTTGACATGCCCTTATCCGATGTCCGCACATTGCTGTCATACCGCAAGCGTCCTGATCAAGATTGCGGGGAGGTGAACATGCTTCTGGATGAGCATATTCGTCAAGTAGAGAGTCGTATTGGCGCTCTGTTAGAGTTAATGCATCACTTGGTCGAGCTGCGCGAAGCATGCTCAGGGGCTCGCCCTGCACAAAGCTGCGGAATCCTTCAGGGCCTGAGTGATTGTGTT…
K104N	ATGAACATTCAGATCGGTGAACTGGCGAAACGTACTGCATGTCCAGTGGTGACCATTCGCTTTTATGAGCAAGAAGGTTTGCTGCCGCCCCCAGGACGTTCCCGTGGTAATTTCCGCTTATACGGGGAAGAGCATGTTGAGCGTTTGCAATTTATCCGCCATTGCCGCTCACTTGACATGCCCTTATCCGATGTCCGCACATTGCTGTCATACCGCAAGCGTCCTGATCAAGATTGCGGGGAGGTGAACATGCTTCTGGATGAGCATATTCGTCAAGTAGAGAGTCGTATTGGCGCTCTGTTAGAGTTAAATCATCACTTGGTCGAGCTGCGCGAAGCATGCTCAGGGGCTCGCCCTGCACAAAGCTGCGGAATCCTTCAGGGCCTGAGTGATTGTGTT…
K104Q	ATGAACATTCAGATCGGTGAACTGGCGAAACGTACTGCATGTCCAGTGGTGACCATTCGCTTTTATGAGCAAGAAGGTTTGCTGCCGCCCCCAGGACGTTCCCGTGGTAATTTCCGCTTATACGGGGAAGAGCATGTTGAGCGTTTGCAATTTATCCGCCATTGCCGCTCACTTGACATGCCCTTATCCGATGTCCGCACATTGCTGTCATACCGCAAGCGTCCTGATCAAGATTGCGGGGAGGTGAACATGCTTCTGGATGAGCATATTCGTCAAGTAGAGAGTCGTATTGGCGCTCTGTTAGAGTTACAACATCACTTGGTCGAGCTGCGCGAAGCATGCTCAGGGGCTCGCCCTGCACAAAGCTGCGGAATCCTTCAGGGCCTGAGTGATTGTGTT…
L107G	ATGAACATTCAGATCGGTGAACTGGCGAAACGTACTGCATGTCCAGTGGTGACCATTCGCTTTTATGAGCAAGAAGGTTTGCTGCCGCCCCCAGGACGTTCCCGTGGTAATTTCCGCTTATACGGGGAAGAGCATGTTGAGCGTTTGCAATTTATCCGCCATTGCCGCTCACTTGACATGCCCTTATCCGATGTCCGCACATTGCTGTCATACCGCAAGCGTCCTGATCAAGATTGCGGGGAGGTGAACATGCTTCTGGATGAGCATATTCGTCAAGTAGAGAGTCGTATTGGCGCTCTGTTAGAGTTAAAACATCACGGCGTCGAGCTGCGCGAAGCATGCTCAGGGGCTCGCCCTGCACAAAGCTGCGGAATCCTTCAGGGCCTGAGTGATTGTGTT…
L107I	ATGAACATTCAGATCGGTGAACTGGCGAAACGTACTGCATGTCCAGTGGTGACCATTCGCTTTTATGAGCAAGAAGGTTTGCTGCCGCCCCCAGGACGTTCCCGTGGTAATTTCCGCTTATACGGGGAAGAGCATGTTGAGCGTTTGCAATTTATCCGCCATTGCCGCTCACTTGACATGCCCTTATCCGATGTCCGCACATTGCTGTCATACCGCAAGCGTCCTGATCAAGATTGCGGGGAGGTGAACATGCTTCTGGATGAGCATATTCGTCAAGTAGAGAGTCGTATTGGCGCTCTGTTAGAGTTAAAACATCACATCGTCGAGCTGCGCGAAGCATGCTCAGGGGCTCGCCCTGCACAAAGCTGCGGAATCCTTCAGGGCCTGAGTGATTGTGTT…
L107L	ATGAACATTCAGATCGGTGAACTGGCGAAACGTACTGCATGTCCAGTGGTGACCATTCGCTTTTATGAGCAAGAAGGTTTGCTGCCGCCCCCAGGACGTTCCCGTGGTAATTTCCGCTTATACGGGGAAGAGCATGTTGAGCGTTTGCAATTTATCCGCCATTGCCGCTCACTTGACATGCCCTTATCCGATGTCCGCACATTGCTGTCATACCGCAAGCGTCCTGATCAAGATTGCGGGGAGGTGAACATGCTTCTGGATGAGCATATTCGTCAAGTAGAGAGTCGTATTGGCGCTCTGTTAGAGTTAAAACATCACCTTGTCGAGCTGCGCGAAGCATGCTCAGGGGCTCGCCCTGCACAAAGCTGCGGAATCCTTCAGGGCCTGAGTGATTGTGTT…
L107P	ATGAACATTCAGATCGGTGAACTGGCGAAACGTACTGCATGTCCAGTGGTGACCATTCGCTTTTATGAGCAAGAAGGTTTGCTGCCGCCCCCAGGACGTTCCCGTGGTAATTTCCGCTTATACGGGGAAGAGCATGTTGAGCGTTTGCAATTTATCCGCCATTGCCGCTCACTTGACATGCCCTTATCCGATGTCCGCACATTGCTGTCATACCGCAAGCGTCCTGATCAAGATTGCGGGGAGGTGAACATGCTTCTGGATGAGCATATTCGTCAAGTAGAGAGTCGTATTGGCGCTCTGTTAGAGTTAAAACATCACCCAGTCGAGCTGCGCGAAGCATGCTCAGGGGCTCGCCCTGCACAAAGCTGCGGAATCCTTCAGGGCCTGAGTGATTGTGTT…
L107V	ATGAACATTCAGATCGGTGAACTGGCGAAACGTACTGCATGTCCAGTGGTGACCATTCGCTTTTATGAGCAAGAAGGTTTGCTGCCGCCCCCAGGACGTTCCCGTGGTAATTTCCGCTTATACGGGGAAGAGCATGTTGAGCGTTTGCAATTTATCCGCCATTGCCGCTCACTTGACATGCCCTTATCCGATGTCCGCACATTGCTGTCATACCGCAAGCGTCCTGATCAAGATTGCGGGGAGGTGAACATGCTTCTGGATGAGCATATTCGTCAAGTAGAGAGTCGTATTGGCGCTCTGTTAGAGTTAAAACATCACGTCGTCGAGCTGCGCGAAGCATGCTCAGGGGCTCGCCCTGCACAAAGCTGCGGAATCCTTCAGGGCCTGAGTGATTGTGTT…
L107F	ATGAACATTCAGATCGGTGAACTGGCGAAACGTACTGCATGTCCAGTGGTGACCATTCGCTTTTATGAGCAAGAAGGTTTGCTGCCGCCCCCAGGACGTTCCCGTGGTAATTTCCGCTTATACGGGGAAGAGCATGTTGAGCGTTTGCAATTTATCCGCCATTGCCGCTCACTTGACATGCCCTTATCCGATGTCCGCACATTGCTGTCATACCGCAAGCGTCCTGATCAAGATTGCGGGGAGGTGAACATGCTTCTGGATGAGCATATTCGTCAAGTAGAGAGTCGTATTGGCGCTCTGTTAGAGTTAAAACATCACTTTGTCGAGCTGCGCGAAGCATGCTCAGGGGCTCGCCCTGCACAAAGCTGCGGAATCCTTCAGGGCCTGAGTGATTGTGTT…
L107W	ATGAACATTCAGATCGGTGAACTGGCGAAACGTACTGCATGTCCAGTGGTGACCATTCGCTTTTATGAGCAAGAAGGTTTGCTGCCGCCCCCAGGACGTTCCCGTGGTAATTTCCGCTTATACGGGGAAGAGCATGTTGAGCGTTTGCAATTTATCCGCCATTGCCGCTCACTTGACATGCCCTTATCCGATGTCCGCACATTGCTGTCATACCGCAAGCGTCCTGATCAAGATTGCGGGGAGGTGAACATGCTTCTGGATGAGCATATTCGTCAAGTAGAGAGTCGTATTGGCGCTCTGTTAGAGTTAAAACATCACTGGGTCGAGCTGCGCGAAGCATGCTCAGGGGCTCGCCCTGCACAAAGCTGCGGAATCCTTCAGGGCCTGAGTGATTGTGTT…
L107Y	ATGAACATTCAGATCGGTGAACTGGCGAAACGTACTGCATGTCCAGTGGTGACCATTCGCTTTTATGAGCAAGAAGGTTTGCTGCCGCCCCCAGGACGTTCCCGTGGTAATTTCCGCTTATACGGGGAAGAGCATGTTGAGCGTTTGCAATTTATCCGCCATTGCCGCTCACTTGACATGCCCTTATCCGATGTCCGCACATTGCTGTCATACCGCAAGCGTCCTGATCAAGATTGCGGGGAGGTGAACATGCTTCTGGATGAGCATATTCGTCAAGTAGAGAGTCGTATTGGCGCTCTGTTAGAGTTAAAACATCACTATGTCGAGCTGCGCGAAGCATGCTCAGGGGCTCGCCCTGCACAAAGCTGCGGAATCCTTCAGGGCCTGAGTGATTGTGTT…
L107D	ATGAACATTCAGATCGGTGAACTGGCGAAACGTACTGCATGTCCAGTGGTGACCATTCGCTTTTATGAGCAAGAAGGTTTGCTGCCGCCCCCAGGACGTTCCCGTGGTAATTTCCGCTTATACGGGGAAGAGCATGTTGAGCGTTTGCAATTTATCCGCCATTGCCGCTCACTTGACATGCCCTTATCCGATGTCCGCACATTGCTGTCATACCGCAAGCGTCCTGATCAAGATTGCGGGGAGGTGAACATGCTTCTGGATGAGCATATTCGTCAAGTAGAGAGTCGTATTGGCGCTCTGTTAGAGTTAAAACATCACGATGTCGAGCTGCGCGAAGCATGCTCAGGGGCTCGCCCTGCACAAAGCTGCGGAATCCTTCAGGGCCTGAGTGATTGTGTT…
L107E	ATGAACATTCAGATCGGTGAACTGGCGAAACGTACTGCATGTCCAGTGGTGACCATTCGCTTTTATGAGCAAGAAGGTTTGCTGCCGCCCCCAGGACGTTCCCGTGGTAATTTCCGCTTATACGGGGAAGAGCATGTTGAGCGTTTGCAATTTATCCGCCATTGCCGCTCACTTGACATGCCCTTATCCGATGTCCGCACATTGCTGTCATACCGCAAGCGTCCTGATCAAGATTGCGGGGAGGTGAACATGCTTCTGGATGAGCATATTCGTCAAGTAGAGAGTCGTATTGGCGCTCTGTTAGAGTTAAAACATCACGAAGTCGAGCTGCGCGAAGCATGCTCAGGGGCTCGCCCTGCACAAAGCTGCGGAATCCTTCAGGGCCTGAGTGATTGTGTT…
L107R	ATGAACATTCAGATCGGTGAACTGGCGAAACGTACTGCATGTCCAGTGGTGACCATTCGCTTTTATGAGCAAGAAGGTTTGCTGCCGCCCCCAGGACGTTCCCGTGGTAATTTCCGCTTATACGGGGAAGAGCATGTTGAGCGTTTGCAATTTATCCGCCATTGCCGCTCACTTGACATGCCCTTATCCGATGTCCGCACATTGCTGTCATACCGCAAGCGTCCTGATCAAGATTGCGGGGAGGTGAACATGCTTCTGGATGAGCATATTCGTCAAGTAGAGAGTCGTATTGGCGCTCTGTTAGAGTTAAAACATCACCGGGTCGAGCTGCGCGAAGCATGCTCAGGGGCTCGCCCTGCACAAAGCTGCGGAATCCTTCAGGGCCTGAGTGATTGTGTT…
L107H	ATGAACATTCAGATCGGTGAACTGGCGAAACGTACTGCATGTCCAGTGGTGACCATTCGCTTTTATGAGCAAGAAGGTTTGCTGCCGCCCCCAGGACGTTCCCGTGGTAATTTCCGCTTATACGGGGAAGAGCATGTTGAGCGTTTGCAATTTATCCGCCATTGCCGCTCACTTGACATGCCCTTATCCGATGTCCGCACATTGCTGTCATACCGCAAGCGTCCTGATCAAGATTGCGGGGAGGTGAACATGCTTCTGGATGAGCATATTCGTCAAGTAGAGAGTCGTATTGGCGCTCTGTTAGAGTTAAAACATCACCACGTCGAGCTGCGCGAAGCATGCTCAGGGGCTCGCCCTGCACAAAGCTGCGGAATCCTTCAGGGCCTGAGTGATTGTGTT…
L107K	ATGAACATTCAGATCGGTGAACTGGCGAAACGTACTGCATGTCCAGTGGTGACCATTCGCTTTTATGAGCAAGAAGGTTTGCTGCCGCCCCCAGGACGTTCCCGTGGTAATTTCCGCTTATACGGGGAAGAGCATGTTGAGCGTTTGCAATTTATCCGCCATTGCCGCTCACTTGACATGCCCTTATCCGATGTCCGCACATTGCTGTCATACCGCAAGCGTCCTGATCAAGATTGCGGGGAGGTGAACATGCTTCTGGATGAGCATATTCGTCAAGTAGAGAGTCGTATTGGCGCTCTGTTAGAGTTAAAACATCACAAGGTCGAGCTGCGCGAAGCATGCTCAGGGGCTCGCCCTGCACAAAGCTGCGGAATCCTTCAGGGCCTGAGTGATTGTGTT…
L107S	ATGAACATTCAGATCGGTGAACTGGCGAAACGTACTGCATGTCCAGTGGTGACCATTCGCTTTTATGAGCAAGAAGGTTTGCTGCCGCCCCCAGGACGTTCCCGTGGTAATTTCCGCTTATACGGGGAAGAGCATGTTGAGCGTTTGCAATTTATCCGCCATTGCCGCTCACTTGACATGCCCTTATCCGATGTCCGCACATTGCTGTCATACCGCAAGCGTCCTGATCAAGATTGCGGGGAGGTGAACATGCTTCTGGATGAGCATATTCGTCAAGTAGAGAGTCGTATTGGCGCTCTGTTAGAGTTAAAACATCACTCAGTCGAGCTGCGCGAAGCATGCTCAGGGGCTCGCCCTGCACAAAGCTGCGGAATCCTTCAGGGCCTGAGTGATTGTGTT…
L107T	ATGAACATTCAGATCGGTGAACTGGCGAAACGTACTGCATGTCCAGTGGTGACCATTCGCTTTTATGAGCAAGAAGGTTTGCTGCCGCCCCCAGGACGTTCCCGTGGTAATTTCCGCTTATACGGGGAAGAGCATGTTGAGCGTTTGCAATTTATCCGCCATTGCCGCTCACTTGACATGCCCTTATCCGATGTCCGCACATTGCTGTCATACCGCAAGCGTCCTGATCAAGATTGCGGGGAGGTGAACATGCTTCTGGATGAGCATATTCGTCAAGTAGAGAGTCGTATTGGCGCTCTGTTAGAGTTAAAACATCACACTGTCGAGCTGCGCGAAGCATGCTCAGGGGCTCGCCCTGCACAAAGCTGCGGAATCCTTCAGGGCCTGAGTGATTGTGTT…
L107C	ATGAACATTCAGATCGGTGAACTGGCGAAACGTACTGCATGTCCAGTGGTGACCATTCGCTTTTATGAGCAAGAAGGTTTGCTGCCGCCCCCAGGACGTTCCCGTGGTAATTTCCGCTTATACGGGGAAGAGCATGTTGAGCGTTTGCAATTTATCCGCCATTGCCGCTCACTTGACATGCCCTTATCCGATGTCCGCACATTGCTGTCATACCGCAAGCGTCCTGATCAAGATTGCGGGGAGGTGAACATGCTTCTGGATGAGCATATTCGTCAAGTAGAGAGTCGTATTGGCGCTCTGTTAGAGTTAAAACATCACTGTGTCGAGCTGCGCGAAGCATGCTCAGGGGCTCGCCCTGCACAAAGCTGCGGAATCCTTCAGGGCCTGAGTGATTGTGTT…
L107M	ATGAACATTCAGATCGGTGAACTGGCGAAACGTACTGCATGTCCAGTGGTGACCATTCGCTTTTATGAGCAAGAAGGTTTGCTGCCGCCCCCAGGACGTTCCCGTGGTAATTTCCGCTTATACGGGGAAGAGCATGTTGAGCGTTTGCAATTTATCCGCCATTGCCGCTCACTTGACATGCCCTTATCCGATGTCCGCACATTGCTGTCATACCGCAAGCGTCCTGATCAAGATTGCGGGGAGGTGAACATGCTTCTGGATGAGCATATTCGTCAAGTAGAGAGTCGTATTGGCGCTCTGTTAGAGTTAAAACATCACATGGTCGAGCTGCGCGAAGCATGCTCAGGGGCTCGCCCTGCACAAAGCTGCGGAATCCTTCAGGGCCTGAGTGATTGTGTT…
L107N	ATGAACATTCAGATCGGTGAACTGGCGAAACGTACTGCATGTCCAGTGGTGACCATTCGCTTTTATGAGCAAGAAGGTTTGCTGCCGCCCCCAGGACGTTCCCGTGGTAATTTCCGCTTATACGGGGAAGAGCATGTTGAGCGTTTGCAATTTATCCGCCATTGCCGCTCACTTGACATGCCCTTATCCGATGTCCGCACATTGCTGTCATACCGCAAGCGTCCTGATCAAGATTGCGGGGAGGTGAACATGCTTCTGGATGAGCATATTCGTCAAGTAGAGAGTCGTATTGGCGCTCTGTTAGAGTTAAAACATCACAATGTCGAGCTGCGCGAAGCATGCTCAGGGGCTCGCCCTGCACAAAGCTGCGGAATCCTTCAGGGCCTGAGTGATTGTGTT…
L107Q	ATGAACATTCAGATCGGTGAACTGGCGAAACGTACTGCATGTCCAGTGGTGACCATTCGCTTTTATGAGCAAGAAGGTTTGCTGCCGCCCCCAGGACGTTCCCGTGGTAATTTCCGCTTATACGGGGAAGAGCATGTTGAGCGTTTGCAATTTATCCGCCATTGCCGCTCACTTGACATGCCCTTATCCGATGTCCGCACATTGCTGTCATACCGCAAGCGTCCTGATCAAGATTGCGGGGAGGTGAACATGCTTCTGGATGAGCATATTCGTCAAGTAGAGAGTCGTATTGGCGCTCTGTTAGAGTTAAAACATCACCAAGTCGAGCTGCGCGAAGCATGCTCAGGGGCTCGCCCTGCACAAAGCTGCGGAATCCTTCAGGGCCTGAGTGATTGTGTT…
V108G	ATGAACATTCAGATCGGTGAACTGGCGAAACGTACTGCATGTCCAGTGGTGACCATTCGCTTTTATGAGCAAGAAGGTTTGCTGCCGCCCCCAGGACGTTCCCGTGGTAATTTCCGCTTATACGGGGAAGAGCATGTTGAGCGTTTGCAATTTATCCGCCATTGCCGCTCACTTGACATGCCCTTATCCGATGTCCGCACATTGCTGTCATACCGCAAGCGTCCTGATCAAGATTGCGGGGAGGTGAACATGCTTCTGGATGAGCATATTCGTCAAGTAGAGAGTCGTATTGGCGCTCTGTTAGAGTTAAAACATCACTTGGGCGAGCTGCGCGAAGCATGCTCAGGGGCTCGCCCTGCACAAAGCTGCGGAATCCTTCAGGGCCTGAGTGATTGTGTT…
V108I	ATGAACATTCAGATCGGTGAACTGGCGAAACGTACTGCATGTCCAGTGGTGACCATTCGCTTTTATGAGCAAGAAGGTTTGCTGCCGCCCCCAGGACGTTCCCGTGGTAATTTCCGCTTATACGGGGAAGAGCATGTTGAGCGTTTGCAATTTATCCGCCATTGCCGCTCACTTGACATGCCCTTATCCGATGTCCGCACATTGCTGTCATACCGCAAGCGTCCTGATCAAGATTGCGGGGAGGTGAACATGCTTCTGGATGAGCATATTCGTCAAGTAGAGAGTCGTATTGGCGCTCTGTTAGAGTTAAAACATCACTTGATCGAGCTGCGCGAAGCATGCTCAGGGGCTCGCCCTGCACAAAGCTGCGGAATCCTTCAGGGCCTGAGTGATTGTGTT…
V108L	ATGAACATTCAGATCGGTGAACTGGCGAAACGTACTGCATGTCCAGTGGTGACCATTCGCTTTTATGAGCAAGAAGGTTTGCTGCCGCCCCCAGGACGTTCCCGTGGTAATTTCCGCTTATACGGGGAAGAGCATGTTGAGCGTTTGCAATTTATCCGCCATTGCCGCTCACTTGACATGCCCTTATCCGATGTCCGCACATTGCTGTCATACCGCAAGCGTCCTGATCAAGATTGCGGGGAGGTGAACATGCTTCTGGATGAGCATATTCGTCAAGTAGAGAGTCGTATTGGCGCTCTGTTAGAGTTAAAACATCACTTGCTTGAGCTGCGCGAAGCATGCTCAGGGGCTCGCCCTGCACAAAGCTGCGGAATCCTTCAGGGCCTGAGTGATTGTGTT…
V108P	ATGAACATTCAGATCGGTGAACTGGCGAAACGTACTGCATGTCCAGTGGTGACCATTCGCTTTTATGAGCAAGAAGGTTTGCTGCCGCCCCCAGGACGTTCCCGTGGTAATTTCCGCTTATACGGGGAAGAGCATGTTGAGCGTTTGCAATTTATCCGCCATTGCCGCTCACTTGACATGCCCTTATCCGATGTCCGCACATTGCTGTCATACCGCAAGCGTCCTGATCAAGATTGCGGGGAGGTGAACATGCTTCTGGATGAGCATATTCGTCAAGTAGAGAGTCGTATTGGCGCTCTGTTAGAGTTAAAACATCACTTGCCAGAGCTGCGCGAAGCATGCTCAGGGGCTCGCCCTGCACAAAGCTGCGGAATCCTTCAGGGCCTGAGTGATTGTGTT…
V108V	ATGAACATTCAGATCGGTGAACTGGCGAAACGTACTGCATGTCCAGTGGTGACCATTCGCTTTTATGAGCAAGAAGGTTTGCTGCCGCCCCCAGGACGTTCCCGTGGTAATTTCCGCTTATACGGGGAAGAGCATGTTGAGCGTTTGCAATTTATCCGCCATTGCCGCTCACTTGACATGCCCTTATCCGATGTCCGCACATTGCTGTCATACCGCAAGCGTCCTGATCAAGATTGCGGGGAGGTGAACATGCTTCTGGATGAGCATATTCGTCAAGTAGAGAGTCGTATTGGCGCTCTGTTAGAGTTAAAACATCACTTGGTCGAGCTGCGCGAAGCATGCTCAGGGGCTCGCCCTGCACAAAGCTGCGGAATCCTTCAGGGCCTGAGTGATTGTGTT…
V108F	ATGAACATTCAGATCGGTGAACTGGCGAAACGTACTGCATGTCCAGTGGTGACCATTCGCTTTTATGAGCAAGAAGGTTTGCTGCCGCCCCCAGGACGTTCCCGTGGTAATTTCCGCTTATACGGGGAAGAGCATGTTGAGCGTTTGCAATTTATCCGCCATTGCCGCTCACTTGACATGCCCTTATCCGATGTCCGCACATTGCTGTCATACCGCAAGCGTCCTGATCAAGATTGCGGGGAGGTGAACATGCTTCTGGATGAGCATATTCGTCAAGTAGAGAGTCGTATTGGCGCTCTGTTAGAGTTAAAACATCACTTGTTTGAGCTGCGCGAAGCATGCTCAGGGGCTCGCCCTGCACAAAGCTGCGGAATCCTTCAGGGCCTGAGTGATTGTGTT…
V108W	ATGAACATTCAGATCGGTGAACTGGCGAAACGTACTGCATGTCCAGTGGTGACCATTCGCTTTTATGAGCAAGAAGGTTTGCTGCCGCCCCCAGGACGTTCCCGTGGTAATTTCCGCTTATACGGGGAAGAGCATGTTGAGCGTTTGCAATTTATCCGCCATTGCCGCTCACTTGACATGCCCTTATCCGATGTCCGCACATTGCTGTCATACCGCAAGCGTCCTGATCAAGATTGCGGGGAGGTGAACATGCTTCTGGATGAGCATATTCGTCAAGTAGAGAGTCGTATTGGCGCTCTGTTAGAGTTAAAACATCACTTGTGGGAGCTGCGCGAAGCATGCTCAGGGGCTCGCCCTGCACAAAGCTGCGGAATCCTTCAGGGCCTGAGTGATTGTGTT…
V108Y	ATGAACATTCAGATCGGTGAACTGGCGAAACGTACTGCATGTCCAGTGGTGACCATTCGCTTTTATGAGCAAGAAGGTTTGCTGCCGCCCCCAGGACGTTCCCGTGGTAATTTCCGCTTATACGGGGAAGAGCATGTTGAGCGTTTGCAATTTATCCGCCATTGCCGCTCACTTGACATGCCCTTATCCGATGTCCGCACATTGCTGTCATACCGCAAGCGTCCTGATCAAGATTGCGGGGAGGTGAACATGCTTCTGGATGAGCATATTCGTCAAGTAGAGAGTCGTATTGGCGCTCTGTTAGAGTTAAAACATCACTTGTATGAGCTGCGCGAAGCATGCTCAGGGGCTCGCCCTGCACAAAGCTGCGGAATCCTTCAGGGCCTGAGTGATTGTGTT…
V108D	ATGAACATTCAGATCGGTGAACTGGCGAAACGTACTGCATGTCCAGTGGTGACCATTCGCTTTTATGAGCAAGAAGGTTTGCTGCCGCCCCCAGGACGTTCCCGTGGTAATTTCCGCTTATACGGGGAAGAGCATGTTGAGCGTTTGCAATTTATCCGCCATTGCCGCTCACTTGACATGCCCTTATCCGATGTCCGCACATTGCTGTCATACCGCAAGCGTCCTGATCAAGATTGCGGGGAGGTGAACATGCTTCTGGATGAGCATATTCGTCAAGTAGAGAGTCGTATTGGCGCTCTGTTAGAGTTAAAACATCACTTGGATGAGCTGCGCGAAGCATGCTCAGGGGCTCGCCCTGCACAAAGCTGCGGAATCCTTCAGGGCCTGAGTGATTGTGTT…
V108E	ATGAACATTCAGATCGGTGAACTGGCGAAACGTACTGCATGTCCAGTGGTGACCATTCGCTTTTATGAGCAAGAAGGTTTGCTGCCGCCCCCAGGACGTTCCCGTGGTAATTTCCGCTTATACGGGGAAGAGCATGTTGAGCGTTTGCAATTTATCCGCCATTGCCGCTCACTTGACATGCCCTTATCCGATGTCCGCACATTGCTGTCATACCGCAAGCGTCCTGATCAAGATTGCGGGGAGGTGAACATGCTTCTGGATGAGCATATTCGTCAAGTAGAGAGTCGTATTGGCGCTCTGTTAGAGTTAAAACATCACTTGGAAGAGCTGCGCGAAGCATGCTCAGGGGCTCGCCCTGCACAAAGCTGCGGAATCCTTCAGGGCCTGAGTGATTGTGTT…
V108R	ATGAACATTCAGATCGGTGAACTGGCGAAACGTACTGCATGTCCAGTGGTGACCATTCGCTTTTATGAGCAAGAAGGTTTGCTGCCGCCCCCAGGACGTTCCCGTGGTAATTTCCGCTTATACGGGGAAGAGCATGTTGAGCGTTTGCAATTTATCCGCCATTGCCGCTCACTTGACATGCCCTTATCCGATGTCCGCACATTGCTGTCATACCGCAAGCGTCCTGATCAAGATTGCGGGGAGGTGAACATGCTTCTGGATGAGCATATTCGTCAAGTAGAGAGTCGTATTGGCGCTCTGTTAGAGTTAAAACATCACTTGCGGGAGCTGCGCGAAGCATGCTCAGGGGCTCGCCCTGCACAAAGCTGCGGAATCCTTCAGGGCCTGAGTGATTGTGTT…
V108H	ATGAACATTCAGATCGGTGAACTGGCGAAACGTACTGCATGTCCAGTGGTGACCATTCGCTTTTATGAGCAAGAAGGTTTGCTGCCGCCCCCAGGACGTTCCCGTGGTAATTTCCGCTTATACGGGGAAGAGCATGTTGAGCGTTTGCAATTTATCCGCCATTGCCGCTCACTTGACATGCCCTTATCCGATGTCCGCACATTGCTGTCATACCGCAAGCGTCCTGATCAAGATTGCGGGGAGGTGAACATGCTTCTGGATGAGCATATTCGTCAAGTAGAGAGTCGTATTGGCGCTCTGTTAGAGTTAAAACATCACTTGCACGAGCTGCGCGAAGCATGCTCAGGGGCTCGCCCTGCACAAAGCTGCGGAATCCTTCAGGGCCTGAGTGATTGTGTT…
V108K	ATGAACATTCAGATCGGTGAACTGGCGAAACGTACTGCATGTCCAGTGGTGACCATTCGCTTTTATGAGCAAGAAGGTTTGCTGCCGCCCCCAGGACGTTCCCGTGGTAATTTCCGCTTATACGGGGAAGAGCATGTTGAGCGTTTGCAATTTATCCGCCATTGCCGCTCACTTGACATGCCCTTATCCGATGTCCGCACATTGCTGTCATACCGCAAGCGTCCTGATCAAGATTGCGGGGAGGTGAACATGCTTCTGGATGAGCATATTCGTCAAGTAGAGAGTCGTATTGGCGCTCTGTTAGAGTTAAAACATCACTTGAAGGAGCTGCGCGAAGCATGCTCAGGGGCTCGCCCTGCACAAAGCTGCGGAATCCTTCAGGGCCTGAGTGATTGTGTT…
V108S	ATGAACATTCAGATCGGTGAACTGGCGAAACGTACTGCATGTCCAGTGGTGACCATTCGCTTTTATGAGCAAGAAGGTTTGCTGCCGCCCCCAGGACGTTCCCGTGGTAATTTCCGCTTATACGGGGAAGAGCATGTTGAGCGTTTGCAATTTATCCGCCATTGCCGCTCACTTGACATGCCCTTATCCGATGTCCGCACATTGCTGTCATACCGCAAGCGTCCTGATCAAGATTGCGGGGAGGTGAACATGCTTCTGGATGAGCATATTCGTCAAGTAGAGAGTCGTATTGGCGCTCTGTTAGAGTTAAAACATCACTTGTCAGAGCTGCGCGAAGCATGCTCAGGGGCTCGCCCTGCACAAAGCTGCGGAATCCTTCAGGGCCTGAGTGATTGTGTT…
V108T	ATGAACATTCAGATCGGTGAACTGGCGAAACGTACTGCATGTCCAGTGGTGACCATTCGCTTTTATGAGCAAGAAGGTTTGCTGCCGCCCCCAGGACGTTCCCGTGGTAATTTCCGCTTATACGGGGAAGAGCATGTTGAGCGTTTGCAATTTATCCGCCATTGCCGCTCACTTGACATGCCCTTATCCGATGTCCGCACATTGCTGTCATACCGCAAGCGTCCTGATCAAGATTGCGGGGAGGTGAACATGCTTCTGGATGAGCATATTCGTCAAGTAGAGAGTCGTATTGGCGCTCTGTTAGAGTTAAAACATCACTTGACTGAGCTGCGCGAAGCATGCTCAGGGGCTCGCCCTGCACAAAGCTGCGGAATCCTTCAGGGCCTGAGTGATTGTGTT…
V108C	ATGAACATTCAGATCGGTGAACTGGCGAAACGTACTGCATGTCCAGTGGTGACCATTCGCTTTTATGAGCAAGAAGGTTTGCTGCCGCCCCCAGGACGTTCCCGTGGTAATTTCCGCTTATACGGGGAAGAGCATGTTGAGCGTTTGCAATTTATCCGCCATTGCCGCTCACTTGACATGCCCTTATCCGATGTCCGCACATTGCTGTCATACCGCAAGCGTCCTGATCAAGATTGCGGGGAGGTGAACATGCTTCTGGATGAGCATATTCGTCAAGTAGAGAGTCGTATTGGCGCTCTGTTAGAGTTAAAACATCACTTGTGTGAGCTGCGCGAAGCATGCTCAGGGGCTCGCCCTGCACAAAGCTGCGGAATCCTTCAGGGCCTGAGTGATTGTGTT…
V108M	ATGAACATTCAGATCGGTGAACTGGCGAAACGTACTGCATGTCCAGTGGTGACCATTCGCTTTTATGAGCAAGAAGGTTTGCTGCCGCCCCCAGGACGTTCCCGTGGTAATTTCCGCTTATACGGGGAAGAGCATGTTGAGCGTTTGCAATTTATCCGCCATTGCCGCTCACTTGACATGCCCTTATCCGATGTCCGCACATTGCTGTCATACCGCAAGCGTCCTGATCAAGATTGCGGGGAGGTGAACATGCTTCTGGATGAGCATATTCGTCAAGTAGAGAGTCGTATTGGCGCTCTGTTAGAGTTAAAACATCACTTGATGGAGCTGCGCGAAGCATGCTCAGGGGCTCGCCCTGCACAAAGCTGCGGAATCCTTCAGGGCCTGAGTGATTGTGTT…
V108N	ATGAACATTCAGATCGGTGAACTGGCGAAACGTACTGCATGTCCAGTGGTGACCATTCGCTTTTATGAGCAAGAAGGTTTGCTGCCGCCCCCAGGACGTTCCCGTGGTAATTTCCGCTTATACGGGGAAGAGCATGTTGAGCGTTTGCAATTTATCCGCCATTGCCGCTCACTTGACATGCCCTTATCCGATGTCCGCACATTGCTGTCATACCGCAAGCGTCCTGATCAAGATTGCGGGGAGGTGAACATGCTTCTGGATGAGCATATTCGTCAAGTAGAGAGTCGTATTGGCGCTCTGTTAGAGTTAAAACATCACTTGAATGAGCTGCGCGAAGCATGCTCAGGGGCTCGCCCTGCACAAAGCTGCGGAATCCTTCAGGGCCTGAGTGATTGTGTT…
V108Q	ATGAACATTCAGATCGGTGAACTGGCGAAACGTACTGCATGTCCAGTGGTGACCATTCGCTTTTATGAGCAAGAAGGTTTGCTGCCGCCCCCAGGACGTTCCCGTGGTAATTTCCGCTTATACGGGGAAGAGCATGTTGAGCGTTTGCAATTTATCCGCCATTGCCGCTCACTTGACATGCCCTTATCCGATGTCCGCACATTGCTGTCATACCGCAAGCGTCCTGATCAAGATTGCGGGGAGGTGAACATGCTTCTGGATGAGCATATTCGTCAAGTAGAGAGTCGTATTGGCGCTCTGTTAGAGTTAAAACATCACTTGCAAGAGCTGCGCGAAGCATGCTCAGGGGCTCGCCCTGCACAAAGCTGCGGAATCCTTCAGGGCCTGAGTGATTGTGTT…
E109G	ATGAACATTCAGATCGGTGAACTGGCGAAACGTACTGCATGTCCAGTGGTGACCATTCGCTTTTATGAGCAAGAAGGTTTGCTGCCGCCCCCAGGACGTTCCCGTGGTAATTTCCGCTTATACGGGGAAGAGCATGTTGAGCGTTTGCAATTTATCCGCCATTGCCGCTCACTTGACATGCCCTTATCCGATGTCCGCACATTGCTGTCATACCGCAAGCGTCCTGATCAAGATTGCGGGGAGGTGAACATGCTTCTGGATGAGCATATTCGTCAAGTAGAGAGTCGTATTGGCGCTCTGTTAGAGTTAAAACATCACTTGGTCGGCCTGCGCGAAGCATGCTCAGGGGCTCGCCCTGCACAAAGCTGCGGAATCCTTCAGGGCCTGAGTGATTGTGTT…
E109I	ATGAACATTCAGATCGGTGAACTGGCGAAACGTACTGCATGTCCAGTGGTGACCATTCGCTTTTATGAGCAAGAAGGTTTGCTGCCGCCCCCAGGACGTTCCCGTGGTAATTTCCGCTTATACGGGGAAGAGCATGTTGAGCGTTTGCAATTTATCCGCCATTGCCGCTCACTTGACATGCCCTTATCCGATGTCCGCACATTGCTGTCATACCGCAAGCGTCCTGATCAAGATTGCGGGGAGGTGAACATGCTTCTGGATGAGCATATTCGTCAAGTAGAGAGTCGTATTGGCGCTCTGTTAGAGTTAAAACATCACTTGGTCATCCTGCGCGAAGCATGCTCAGGGGCTCGCCCTGCACAAAGCTGCGGAATCCTTCAGGGCCTGAGTGATTGTGTT…
E109L	ATGAACATTCAGATCGGTGAACTGGCGAAACGTACTGCATGTCCAGTGGTGACCATTCGCTTTTATGAGCAAGAAGGTTTGCTGCCGCCCCCAGGACGTTCCCGTGGTAATTTCCGCTTATACGGGGAAGAGCATGTTGAGCGTTTGCAATTTATCCGCCATTGCCGCTCACTTGACATGCCCTTATCCGATGTCCGCACATTGCTGTCATACCGCAAGCGTCCTGATCAAGATTGCGGGGAGGTGAACATGCTTCTGGATGAGCATATTCGTCAAGTAGAGAGTCGTATTGGCGCTCTGTTAGAGTTAAAACATCACTTGGTCCTTCTGCGCGAAGCATGCTCAGGGGCTCGCCCTGCACAAAGCTGCGGAATCCTTCAGGGCCTGAGTGATTGTGTT…
E109P	ATGAACATTCAGATCGGTGAACTGGCGAAACGTACTGCATGTCCAGTGGTGACCATTCGCTTTTATGAGCAAGAAGGTTTGCTGCCGCCCCCAGGACGTTCCCGTGGTAATTTCCGCTTATACGGGGAAGAGCATGTTGAGCGTTTGCAATTTATCCGCCATTGCCGCTCACTTGACATGCCCTTATCCGATGTCCGCACATTGCTGTCATACCGCAAGCGTCCTGATCAAGATTGCGGGGAGGTGAACATGCTTCTGGATGAGCATATTCGTCAAGTAGAGAGTCGTATTGGCGCTCTGTTAGAGTTAAAACATCACTTGGTCCCACTGCGCGAAGCATGCTCAGGGGCTCGCCCTGCACAAAGCTGCGGAATCCTTCAGGGCCTGAGTGATTGTGTT…
E109V	ATGAACATTCAGATCGGTGAACTGGCGAAACGTACTGCATGTCCAGTGGTGACCATTCGCTTTTATGAGCAAGAAGGTTTGCTGCCGCCCCCAGGACGTTCCCGTGGTAATTTCCGCTTATACGGGGAAGAGCATGTTGAGCGTTTGCAATTTATCCGCCATTGCCGCTCACTTGACATGCCCTTATCCGATGTCCGCACATTGCTGTCATACCGCAAGCGTCCTGATCAAGATTGCGGGGAGGTGAACATGCTTCTGGATGAGCATATTCGTCAAGTAGAGAGTCGTATTGGCGCTCTGTTAGAGTTAAAACATCACTTGGTCGTCCTGCGCGAAGCATGCTCAGGGGCTCGCCCTGCACAAAGCTGCGGAATCCTTCAGGGCCTGAGTGATTGTGTT…
E109F	ATGAACATTCAGATCGGTGAACTGGCGAAACGTACTGCATGTCCAGTGGTGACCATTCGCTTTTATGAGCAAGAAGGTTTGCTGCCGCCCCCAGGACGTTCCCGTGGTAATTTCCGCTTATACGGGGAAGAGCATGTTGAGCGTTTGCAATTTATCCGCCATTGCCGCTCACTTGACATGCCCTTATCCGATGTCCGCACATTGCTGTCATACCGCAAGCGTCCTGATCAAGATTGCGGGGAGGTGAACATGCTTCTGGATGAGCATATTCGTCAAGTAGAGAGTCGTATTGGCGCTCTGTTAGAGTTAAAACATCACTTGGTCTTTCTGCGCGAAGCATGCTCAGGGGCTCGCCCTGCACAAAGCTGCGGAATCCTTCAGGGCCTGAGTGATTGTGTT…
E109W	ATGAACATTCAGATCGGTGAACTGGCGAAACGTACTGCATGTCCAGTGGTGACCATTCGCTTTTATGAGCAAGAAGGTTTGCTGCCGCCCCCAGGACGTTCCCGTGGTAATTTCCGCTTATACGGGGAAGAGCATGTTGAGCGTTTGCAATTTATCCGCCATTGCCGCTCACTTGACATGCCCTTATCCGATGTCCGCACATTGCTGTCATACCGCAAGCGTCCTGATCAAGATTGCGGGGAGGTGAACATGCTTCTGGATGAGCATATTCGTCAAGTAGAGAGTCGTATTGGCGCTCTGTTAGAGTTAAAACATCACTTGGTCTGGCTGCGCGAAGCATGCTCAGGGGCTCGCCCTGCACAAAGCTGCGGAATCCTTCAGGGCCTGAGTGATTGTGTT…
E109Y	ATGAACATTCAGATCGGTGAACTGGCGAAACGTACTGCATGTCCAGTGGTGACCATTCGCTTTTATGAGCAAGAAGGTTTGCTGCCGCCCCCAGGACGTTCCCGTGGTAATTTCCGCTTATACGGGGAAGAGCATGTTGAGCGTTTGCAATTTATCCGCCATTGCCGCTCACTTGACATGCCCTTATCCGATGTCCGCACATTGCTGTCATACCGCAAGCGTCCTGATCAAGATTGCGGGGAGGTGAACATGCTTCTGGATGAGCATATTCGTCAAGTAGAGAGTCGTATTGGCGCTCTGTTAGAGTTAAAACATCACTTGGTCTATCTGCGCGAAGCATGCTCAGGGGCTCGCCCTGCACAAAGCTGCGGAATCCTTCAGGGCCTGAGTGATTGTGTT…
E109D	ATGAACATTCAGATCGGTGAACTGGCGAAACGTACTGCATGTCCAGTGGTGACCATTCGCTTTTATGAGCAAGAAGGTTTGCTGCCGCCCCCAGGACGTTCCCGTGGTAATTTCCGCTTATACGGGGAAGAGCATGTTGAGCGTTTGCAATTTATCCGCCATTGCCGCTCACTTGACATGCCCTTATCCGATGTCCGCACATTGCTGTCATACCGCAAGCGTCCTGATCAAGATTGCGGGGAGGTGAACATGCTTCTGGATGAGCATATTCGTCAAGTAGAGAGTCGTATTGGCGCTCTGTTAGAGTTAAAACATCACTTGGTCGATCTGCGCGAAGCATGCTCAGGGGCTCGCCCTGCACAAAGCTGCGGAATCCTTCAGGGCCTGAGTGATTGTGTT…
E109E	ATGAACATTCAGATCGGTGAACTGGCGAAACGTACTGCATGTCCAGTGGTGACCATTCGCTTTTATGAGCAAGAAGGTTTGCTGCCGCCCCCAGGACGTTCCCGTGGTAATTTCCGCTTATACGGGGAAGAGCATGTTGAGCGTTTGCAATTTATCCGCCATTGCCGCTCACTTGACATGCCCTTATCCGATGTCCGCACATTGCTGTCATACCGCAAGCGTCCTGATCAAGATTGCGGGGAGGTGAACATGCTTCTGGATGAGCATATTCGTCAAGTAGAGAGTCGTATTGGCGCTCTGTTAGAGTTAAAACATCACTTGGTCGAACTGCGCGAAGCATGCTCAGGGGCTCGCCCTGCACAAAGCTGCGGAATCCTTCAGGGCCTGAGTGATTGTGTT…
E109R	ATGAACATTCAGATCGGTGAACTGGCGAAACGTACTGCATGTCCAGTGGTGACCATTCGCTTTTATGAGCAAGAAGGTTTGCTGCCGCCCCCAGGACGTTCCCGTGGTAATTTCCGCTTATACGGGGAAGAGCATGTTGAGCGTTTGCAATTTATCCGCCATTGCCGCTCACTTGACATGCCCTTATCCGATGTCCGCACATTGCTGTCATACCGCAAGCGTCCTGATCAAGATTGCGGGGAGGTGAACATGCTTCTGGATGAGCATATTCGTCAAGTAGAGAGTCGTATTGGCGCTCTGTTAGAGTTAAAACATCACTTGGTCCGGCTGCGCGAAGCATGCTCAGGGGCTCGCCCTGCACAAAGCTGCGGAATCCTTCAGGGCCTGAGTGATTGTGTT…
E109H	ATGAACATTCAGATCGGTGAACTGGCGAAACGTACTGCATGTCCAGTGGTGACCATTCGCTTTTATGAGCAAGAAGGTTTGCTGCCGCCCCCAGGACGTTCCCGTGGTAATTTCCGCTTATACGGGGAAGAGCATGTTGAGCGTTTGCAATTTATCCGCCATTGCCGCTCACTTGACATGCCCTTATCCGATGTCCGCACATTGCTGTCATACCGCAAGCGTCCTGATCAAGATTGCGGGGAGGTGAACATGCTTCTGGATGAGCATATTCGTCAAGTAGAGAGTCGTATTGGCGCTCTGTTAGAGTTAAAACATCACTTGGTCCACCTGCGCGAAGCATGCTCAGGGGCTCGCCCTGCACAAAGCTGCGGAATCCTTCAGGGCCTGAGTGATTGTGTT…
E109K	ATGAACATTCAGATCGGTGAACTGGCGAAACGTACTGCATGTCCAGTGGTGACCATTCGCTTTTATGAGCAAGAAGGTTTGCTGCCGCCCCCAGGACGTTCCCGTGGTAATTTCCGCTTATACGGGGAAGAGCATGTTGAGCGTTTGCAATTTATCCGCCATTGCCGCTCACTTGACATGCCCTTATCCGATGTCCGCACATTGCTGTCATACCGCAAGCGTCCTGATCAAGATTGCGGGGAGGTGAACATGCTTCTGGATGAGCATATTCGTCAAGTAGAGAGTCGTATTGGCGCTCTGTTAGAGTTAAAACATCACTTGGTCAAGCTGCGCGAAGCATGCTCAGGGGCTCGCCCTGCACAAAGCTGCGGAATCCTTCAGGGCCTGAGTGATTGTGTT…
E109S	ATGAACATTCAGATCGGTGAACTGGCGAAACGTACTGCATGTCCAGTGGTGACCATTCGCTTTTATGAGCAAGAAGGTTTGCTGCCGCCCCCAGGACGTTCCCGTGGTAATTTCCGCTTATACGGGGAAGAGCATGTTGAGCGTTTGCAATTTATCCGCCATTGCCGCTCACTTGACATGCCCTTATCCGATGTCCGCACATTGCTGTCATACCGCAAGCGTCCTGATCAAGATTGCGGGGAGGTGAACATGCTTCTGGATGAGCATATTCGTCAAGTAGAGAGTCGTATTGGCGCTCTGTTAGAGTTAAAACATCACTTGGTCTCACTGCGCGAAGCATGCTCAGGGGCTCGCCCTGCACAAAGCTGCGGAATCCTTCAGGGCCTGAGTGATTGTGTT…
E109T	ATGAACATTCAGATCGGTGAACTGGCGAAACGTACTGCATGTCCAGTGGTGACCATTCGCTTTTATGAGCAAGAAGGTTTGCTGCCGCCCCCAGGACGTTCCCGTGGTAATTTCCGCTTATACGGGGAAGAGCATGTTGAGCGTTTGCAATTTATCCGCCATTGCCGCTCACTTGACATGCCCTTATCCGATGTCCGCACATTGCTGTCATACCGCAAGCGTCCTGATCAAGATTGCGGGGAGGTGAACATGCTTCTGGATGAGCATATTCGTCAAGTAGAGAGTCGTATTGGCGCTCTGTTAGAGTTAAAACATCACTTGGTCACTCTGCGCGAAGCATGCTCAGGGGCTCGCCCTGCACAAAGCTGCGGAATCCTTCAGGGCCTGAGTGATTGTGTT…
E109C	ATGAACATTCAGATCGGTGAACTGGCGAAACGTACTGCATGTCCAGTGGTGACCATTCGCTTTTATGAGCAAGAAGGTTTGCTGCCGCCCCCAGGACGTTCCCGTGGTAATTTCCGCTTATACGGGGAAGAGCATGTTGAGCGTTTGCAATTTATCCGCCATTGCCGCTCACTTGACATGCCCTTATCCGATGTCCGCACATTGCTGTCATACCGCAAGCGTCCTGATCAAGATTGCGGGGAGGTGAACATGCTTCTGGATGAGCATATTCGTCAAGTAGAGAGTCGTATTGGCGCTCTGTTAGAGTTAAAACATCACTTGGTCTGTCTGCGCGAAGCATGCTCAGGGGCTCGCCCTGCACAAAGCTGCGGAATCCTTCAGGGCCTGAGTGATTGTGTT…
E109M	ATGAACATTCAGATCGGTGAACTGGCGAAACGTACTGCATGTCCAGTGGTGACCATTCGCTTTTATGAGCAAGAAGGTTTGCTGCCGCCCCCAGGACGTTCCCGTGGTAATTTCCGCTTATACGGGGAAGAGCATGTTGAGCGTTTGCAATTTATCCGCCATTGCCGCTCACTTGACATGCCCTTATCCGATGTCCGCACATTGCTGTCATACCGCAAGCGTCCTGATCAAGATTGCGGGGAGGTGAACATGCTTCTGGATGAGCATATTCGTCAAGTAGAGAGTCGTATTGGCGCTCTGTTAGAGTTAAAACATCACTTGGTCATGCTGCGCGAAGCATGCTCAGGGGCTCGCCCTGCACAAAGCTGCGGAATCCTTCAGGGCCTGAGTGATTGTGTT…
E109N	ATGAACATTCAGATCGGTGAACTGGCGAAACGTACTGCATGTCCAGTGGTGACCATTCGCTTTTATGAGCAAGAAGGTTTGCTGCCGCCCCCAGGACGTTCCCGTGGTAATTTCCGCTTATACGGGGAAGAGCATGTTGAGCGTTTGCAATTTATCCGCCATTGCCGCTCACTTGACATGCCCTTATCCGATGTCCGCACATTGCTGTCATACCGCAAGCGTCCTGATCAAGATTGCGGGGAGGTGAACATGCTTCTGGATGAGCATATTCGTCAAGTAGAGAGTCGTATTGGCGCTCTGTTAGAGTTAAAACATCACTTGGTCAATCTGCGCGAAGCATGCTCAGGGGCTCGCCCTGCACAAAGCTGCGGAATCCTTCAGGGCCTGAGTGATTGTGTT…
E109Q	ATGAACATTCAGATCGGTGAACTGGCGAAACGTACTGCATGTCCAGTGGTGACCATTCGCTTTTATGAGCAAGAAGGTTTGCTGCCGCCCCCAGGACGTTCCCGTGGTAATTTCCGCTTATACGGGGAAGAGCATGTTGAGCGTTTGCAATTTATCCGCCATTGCCGCTCACTTGACATGCCCTTATCCGATGTCCGCACATTGCTGTCATACCGCAAGCGTCCTGATCAAGATTGCGGGGAGGTGAACATGCTTCTGGATGAGCATATTCGTCAAGTAGAGAGTCGTATTGGCGCTCTGTTAGAGTTAAAACATCACTTGGTCCAACTGCGCGAAGCATGCTCAGGGGCTCGCCCTGCACAAAGCTGCGGAATCCTTCAGGGCCTGAGTGATTGTGTT…
L110G	ATGAACATTCAGATCGGTGAACTGGCGAAACGTACTGCATGTCCAGTGGTGACCATTCGCTTTTATGAGCAAGAAGGTTTGCTGCCGCCCCCAGGACGTTCCCGTGGTAATTTCCGCTTATACGGGGAAGAGCATGTTGAGCGTTTGCAATTTATCCGCCATTGCCGCTCACTTGACATGCCCTTATCCGATGTCCGCACATTGCTGTCATACCGCAAGCGTCCTGATCAAGATTGCGGGGAGGTGAACATGCTTCTGGATGAGCATATTCGTCAAGTAGAGAGTCGTATTGGCGCTCTGTTAGAGTTAAAACATCACTTGGTCGAGGGCCGCGAAGCATGCTCAGGGGCTCGCCCTGCACAAAGCTGCGGAATCCTTCAGGGCCTGAGTGATTGTGTT…
L110I	ATGAACATTCAGATCGGTGAACTGGCGAAACGTACTGCATGTCCAGTGGTGACCATTCGCTTTTATGAGCAAGAAGGTTTGCTGCCGCCCCCAGGACGTTCCCGTGGTAATTTCCGCTTATACGGGGAAGAGCATGTTGAGCGTTTGCAATTTATCCGCCATTGCCGCTCACTTGACATGCCCTTATCCGATGTCCGCACATTGCTGTCATACCGCAAGCGTCCTGATCAAGATTGCGGGGAGGTGAACATGCTTCTGGATGAGCATATTCGTCAAGTAGAGAGTCGTATTGGCGCTCTGTTAGAGTTAAAACATCACTTGGTCGAGATCCGCGAAGCATGCTCAGGGGCTCGCCCTGCACAAAGCTGCGGAATCCTTCAGGGCCTGAGTGATTGTGTT…
L110L	ATGAACATTCAGATCGGTGAACTGGCGAAACGTACTGCATGTCCAGTGGTGACCATTCGCTTTTATGAGCAAGAAGGTTTGCTGCCGCCCCCAGGACGTTCCCGTGGTAATTTCCGCTTATACGGGGAAGAGCATGTTGAGCGTTTGCAATTTATCCGCCATTGCCGCTCACTTGACATGCCCTTATCCGATGTCCGCACATTGCTGTCATACCGCAAGCGTCCTGATCAAGATTGCGGGGAGGTGAACATGCTTCTGGATGAGCATATTCGTCAAGTAGAGAGTCGTATTGGCGCTCTGTTAGAGTTAAAACATCACTTGGTCGAGCTTCGCGAAGCATGCTCAGGGGCTCGCCCTGCACAAAGCTGCGGAATCCTTCAGGGCCTGAGTGATTGTGTT…
L110P	ATGAACATTCAGATCGGTGAACTGGCGAAACGTACTGCATGTCCAGTGGTGACCATTCGCTTTTATGAGCAAGAAGGTTTGCTGCCGCCCCCAGGACGTTCCCGTGGTAATTTCCGCTTATACGGGGAAGAGCATGTTGAGCGTTTGCAATTTATCCGCCATTGCCGCTCACTTGACATGCCCTTATCCGATGTCCGCACATTGCTGTCATACCGCAAGCGTCCTGATCAAGATTGCGGGGAGGTGAACATGCTTCTGGATGAGCATATTCGTCAAGTAGAGAGTCGTATTGGCGCTCTGTTAGAGTTAAAACATCACTTGGTCGAGCCACGCGAAGCATGCTCAGGGGCTCGCCCTGCACAAAGCTGCGGAATCCTTCAGGGCCTGAGTGATTGTGTT…
L110V	ATGAACATTCAGATCGGTGAACTGGCGAAACGTACTGCATGTCCAGTGGTGACCATTCGCTTTTATGAGCAAGAAGGTTTGCTGCCGCCCCCAGGACGTTCCCGTGGTAATTTCCGCTTATACGGGGAAGAGCATGTTGAGCGTTTGCAATTTATCCGCCATTGCCGCTCACTTGACATGCCCTTATCCGATGTCCGCACATTGCTGTCATACCGCAAGCGTCCTGATCAAGATTGCGGGGAGGTGAACATGCTTCTGGATGAGCATATTCGTCAAGTAGAGAGTCGTATTGGCGCTCTGTTAGAGTTAAAACATCACTTGGTCGAGGTCCGCGAAGCATGCTCAGGGGCTCGCCCTGCACAAAGCTGCGGAATCCTTCAGGGCCTGAGTGATTGTGTT…
L110F	ATGAACATTCAGATCGGTGAACTGGCGAAACGTACTGCATGTCCAGTGGTGACCATTCGCTTTTATGAGCAAGAAGGTTTGCTGCCGCCCCCAGGACGTTCCCGTGGTAATTTCCGCTTATACGGGGAAGAGCATGTTGAGCGTTTGCAATTTATCCGCCATTGCCGCTCACTTGACATGCCCTTATCCGATGTCCGCACATTGCTGTCATACCGCAAGCGTCCTGATCAAGATTGCGGGGAGGTGAACATGCTTCTGGATGAGCATATTCGTCAAGTAGAGAGTCGTATTGGCGCTCTGTTAGAGTTAAAACATCACTTGGTCGAGTTTCGCGAAGCATGCTCAGGGGCTCGCCCTGCACAAAGCTGCGGAATCCTTCAGGGCCTGAGTGATTGTGTT…
L110W	ATGAACATTCAGATCGGTGAACTGGCGAAACGTACTGCATGTCCAGTGGTGACCATTCGCTTTTATGAGCAAGAAGGTTTGCTGCCGCCCCCAGGACGTTCCCGTGGTAATTTCCGCTTATACGGGGAAGAGCATGTTGAGCGTTTGCAATTTATCCGCCATTGCCGCTCACTTGACATGCCCTTATCCGATGTCCGCACATTGCTGTCATACCGCAAGCGTCCTGATCAAGATTGCGGGGAGGTGAACATGCTTCTGGATGAGCATATTCGTCAAGTAGAGAGTCGTATTGGCGCTCTGTTAGAGTTAAAACATCACTTGGTCGAGTGGCGCGAAGCATGCTCAGGGGCTCGCCCTGCACAAAGCTGCGGAATCCTTCAGGGCCTGAGTGATTGTGTT…
L110Y	ATGAACATTCAGATCGGTGAACTGGCGAAACGTACTGCATGTCCAGTGGTGACCATTCGCTTTTATGAGCAAGAAGGTTTGCTGCCGCCCCCAGGACGTTCCCGTGGTAATTTCCGCTTATACGGGGAAGAGCATGTTGAGCGTTTGCAATTTATCCGCCATTGCCGCTCACTTGACATGCCCTTATCCGATGTCCGCACATTGCTGTCATACCGCAAGCGTCCTGATCAAGATTGCGGGGAGGTGAACATGCTTCTGGATGAGCATATTCGTCAAGTAGAGAGTCGTATTGGCGCTCTGTTAGAGTTAAAACATCACTTGGTCGAGTATCGCGAAGCATGCTCAGGGGCTCGCCCTGCACAAAGCTGCGGAATCCTTCAGGGCCTGAGTGATTGTGTT…
L110D	ATGAACATTCAGATCGGTGAACTGGCGAAACGTACTGCATGTCCAGTGGTGACCATTCGCTTTTATGAGCAAGAAGGTTTGCTGCCGCCCCCAGGACGTTCCCGTGGTAATTTCCGCTTATACGGGGAAGAGCATGTTGAGCGTTTGCAATTTATCCGCCATTGCCGCTCACTTGACATGCCCTTATCCGATGTCCGCACATTGCTGTCATACCGCAAGCGTCCTGATCAAGATTGCGGGGAGGTGAACATGCTTCTGGATGAGCATATTCGTCAAGTAGAGAGTCGTATTGGCGCTCTGTTAGAGTTAAAACATCACTTGGTCGAGGATCGCGAAGCATGCTCAGGGGCTCGCCCTGCACAAAGCTGCGGAATCCTTCAGGGCCTGAGTGATTGTGTT…
L110E	ATGAACATTCAGATCGGTGAACTGGCGAAACGTACTGCATGTCCAGTGGTGACCATTCGCTTTTATGAGCAAGAAGGTTTGCTGCCGCCCCCAGGACGTTCCCGTGGTAATTTCCGCTTATACGGGGAAGAGCATGTTGAGCGTTTGCAATTTATCCGCCATTGCCGCTCACTTGACATGCCCTTATCCGATGTCCGCACATTGCTGTCATACCGCAAGCGTCCTGATCAAGATTGCGGGGAGGTGAACATGCTTCTGGATGAGCATATTCGTCAAGTAGAGAGTCGTATTGGCGCTCTGTTAGAGTTAAAACATCACTTGGTCGAGGAACGCGAAGCATGCTCAGGGGCTCGCCCTGCACAAAGCTGCGGAATCCTTCAGGGCCTGAGTGATTGTGTT…
L110R	ATGAACATTCAGATCGGTGAACTGGCGAAACGTACTGCATGTCCAGTGGTGACCATTCGCTTTTATGAGCAAGAAGGTTTGCTGCCGCCCCCAGGACGTTCCCGTGGTAATTTCCGCTTATACGGGGAAGAGCATGTTGAGCGTTTGCAATTTATCCGCCATTGCCGCTCACTTGACATGCCCTTATCCGATGTCCGCACATTGCTGTCATACCGCAAGCGTCCTGATCAAGATTGCGGGGAGGTGAACATGCTTCTGGATGAGCATATTCGTCAAGTAGAGAGTCGTATTGGCGCTCTGTTAGAGTTAAAACATCACTTGGTCGAGCGGCGCGAAGCATGCTCAGGGGCTCGCCCTGCACAAAGCTGCGGAATCCTTCAGGGCCTGAGTGATTGTGTT…
L110H	ATGAACATTCAGATCGGTGAACTGGCGAAACGTACTGCATGTCCAGTGGTGACCATTCGCTTTTATGAGCAAGAAGGTTTGCTGCCGCCCCCAGGACGTTCCCGTGGTAATTTCCGCTTATACGGGGAAGAGCATGTTGAGCGTTTGCAATTTATCCGCCATTGCCGCTCACTTGACATGCCCTTATCCGATGTCCGCACATTGCTGTCATACCGCAAGCGTCCTGATCAAGATTGCGGGGAGGTGAACATGCTTCTGGATGAGCATATTCGTCAAGTAGAGAGTCGTATTGGCGCTCTGTTAGAGTTAAAACATCACTTGGTCGAGCACCGCGAAGCATGCTCAGGGGCTCGCCCTGCACAAAGCTGCGGAATCCTTCAGGGCCTGAGTGATTGTGTT…
L110K	ATGAACATTCAGATCGGTGAACTGGCGAAACGTACTGCATGTCCAGTGGTGACCATTCGCTTTTATGAGCAAGAAGGTTTGCTGCCGCCCCCAGGACGTTCCCGTGGTAATTTCCGCTTATACGGGGAAGAGCATGTTGAGCGTTTGCAATTTATCCGCCATTGCCGCTCACTTGACATGCCCTTATCCGATGTCCGCACATTGCTGTCATACCGCAAGCGTCCTGATCAAGATTGCGGGGAGGTGAACATGCTTCTGGATGAGCATATTCGTCAAGTAGAGAGTCGTATTGGCGCTCTGTTAGAGTTAAAACATCACTTGGTCGAGAAGCGCGAAGCATGCTCAGGGGCTCGCCCTGCACAAAGCTGCGGAATCCTTCAGGGCCTGAGTGATTGTGTT…
L110S	ATGAACATTCAGATCGGTGAACTGGCGAAACGTACTGCATGTCCAGTGGTGACCATTCGCTTTTATGAGCAAGAAGGTTTGCTGCCGCCCCCAGGACGTTCCCGTGGTAATTTCCGCTTATACGGGGAAGAGCATGTTGAGCGTTTGCAATTTATCCGCCATTGCCGCTCACTTGACATGCCCTTATCCGATGTCCGCACATTGCTGTCATACCGCAAGCGTCCTGATCAAGATTGCGGGGAGGTGAACATGCTTCTGGATGAGCATATTCGTCAAGTAGAGAGTCGTATTGGCGCTCTGTTAGAGTTAAAACATCACTTGGTCGAGTCACGCGAAGCATGCTCAGGGGCTCGCCCTGCACAAAGCTGCGGAATCCTTCAGGGCCTGAGTGATTGTGTT…
L110T	ATGAACATTCAGATCGGTGAACTGGCGAAACGTACTGCATGTCCAGTGGTGACCATTCGCTTTTATGAGCAAGAAGGTTTGCTGCCGCCCCCAGGACGTTCCCGTGGTAATTTCCGCTTATACGGGGAAGAGCATGTTGAGCGTTTGCAATTTATCCGCCATTGCCGCTCACTTGACATGCCCTTATCCGATGTCCGCACATTGCTGTCATACCGCAAGCGTCCTGATCAAGATTGCGGGGAGGTGAACATGCTTCTGGATGAGCATATTCGTCAAGTAGAGAGTCGTATTGGCGCTCTGTTAGAGTTAAAACATCACTTGGTCGAGACTCGCGAAGCATGCTCAGGGGCTCGCCCTGCACAAAGCTGCGGAATCCTTCAGGGCCTGAGTGATTGTGTT…
L110C	ATGAACATTCAGATCGGTGAACTGGCGAAACGTACTGCATGTCCAGTGGTGACCATTCGCTTTTATGAGCAAGAAGGTTTGCTGCCGCCCCCAGGACGTTCCCGTGGTAATTTCCGCTTATACGGGGAAGAGCATGTTGAGCGTTTGCAATTTATCCGCCATTGCCGCTCACTTGACATGCCCTTATCCGATGTCCGCACATTGCTGTCATACCGCAAGCGTCCTGATCAAGATTGCGGGGAGGTGAACATGCTTCTGGATGAGCATATTCGTCAAGTAGAGAGTCGTATTGGCGCTCTGTTAGAGTTAAAACATCACTTGGTCGAGTGTCGCGAAGCATGCTCAGGGGCTCGCCCTGCACAAAGCTGCGGAATCCTTCAGGGCCTGAGTGATTGTGTT…
L110M	ATGAACATTCAGATCGGTGAACTGGCGAAACGTACTGCATGTCCAGTGGTGACCATTCGCTTTTATGAGCAAGAAGGTTTGCTGCCGCCCCCAGGACGTTCCCGTGGTAATTTCCGCTTATACGGGGAAGAGCATGTTGAGCGTTTGCAATTTATCCGCCATTGCCGCTCACTTGACATGCCCTTATCCGATGTCCGCACATTGCTGTCATACCGCAAGCGTCCTGATCAAGATTGCGGGGAGGTGAACATGCTTCTGGATGAGCATATTCGTCAAGTAGAGAGTCGTATTGGCGCTCTGTTAGAGTTAAAACATCACTTGGTCGAGATGCGCGAAGCATGCTCAGGGGCTCGCCCTGCACAAAGCTGCGGAATCCTTCAGGGCCTGAGTGATTGTGTT…
L110N	ATGAACATTCAGATCGGTGAACTGGCGAAACGTACTGCATGTCCAGTGGTGACCATTCGCTTTTATGAGCAAGAAGGTTTGCTGCCGCCCCCAGGACGTTCCCGTGGTAATTTCCGCTTATACGGGGAAGAGCATGTTGAGCGTTTGCAATTTATCCGCCATTGCCGCTCACTTGACATGCCCTTATCCGATGTCCGCACATTGCTGTCATACCGCAAGCGTCCTGATCAAGATTGCGGGGAGGTGAACATGCTTCTGGATGAGCATATTCGTCAAGTAGAGAGTCGTATTGGCGCTCTGTTAGAGTTAAAACATCACTTGGTCGAGAATCGCGAAGCATGCTCAGGGGCTCGCCCTGCACAAAGCTGCGGAATCCTTCAGGGCCTGAGTGATTGTGTT…
L110Q	ATGAACATTCAGATCGGTGAACTGGCGAAACGTACTGCATGTCCAGTGGTGACCATTCGCTTTTATGAGCAAGAAGGTTTGCTGCCGCCCCCAGGACGTTCCCGTGGTAATTTCCGCTTATACGGGGAAGAGCATGTTGAGCGTTTGCAATTTATCCGCCATTGCCGCTCACTTGACATGCCCTTATCCGATGTCCGCACATTGCTGTCATACCGCAAGCGTCCTGATCAAGATTGCGGGGAGGTGAACATGCTTCTGGATGAGCATATTCGTCAAGTAGAGAGTCGTATTGGCGCTCTGTTAGAGTTAAAACATCACTTGGTCGAGCAACGCGAAGCATGCTCAGGGGCTCGCCCTGCACAAAGCTGCGGAATCCTTCAGGGCCTGAGTGATTGTGTT…
R111G	ATGAACATTCAGATCGGTGAACTGGCGAAACGTACTGCATGTCCAGTGGTGACCATTCGCTTTTATGAGCAAGAAGGTTTGCTGCCGCCCCCAGGACGTTCCCGTGGTAATTTCCGCTTATACGGGGAAGAGCATGTTGAGCGTTTGCAATTTATCCGCCATTGCCGCTCACTTGACATGCCCTTATCCGATGTCCGCACATTGCTGTCATACCGCAAGCGTCCTGATCAAGATTGCGGGGAGGTGAACATGCTTCTGGATGAGCATATTCGTCAAGTAGAGAGTCGTATTGGCGCTCTGTTAGAGTTAAAACATCACTTGGTCGAGCTGGGCGAAGCATGCTCAGGGGCTCGCCCTGCACAAAGCTGCGGAATCCTTCAGGGCCTGAGTGATTGTGTT…
R111I	ATGAACATTCAGATCGGTGAACTGGCGAAACGTACTGCATGTCCAGTGGTGACCATTCGCTTTTATGAGCAAGAAGGTTTGCTGCCGCCCCCAGGACGTTCCCGTGGTAATTTCCGCTTATACGGGGAAGAGCATGTTGAGCGTTTGCAATTTATCCGCCATTGCCGCTCACTTGACATGCCCTTATCCGATGTCCGCACATTGCTGTCATACCGCAAGCGTCCTGATCAAGATTGCGGGGAGGTGAACATGCTTCTGGATGAGCATATTCGTCAAGTAGAGAGTCGTATTGGCGCTCTGTTAGAGTTAAAACATCACTTGGTCGAGCTGATCGAAGCATGCTCAGGGGCTCGCCCTGCACAAAGCTGCGGAATCCTTCAGGGCCTGAGTGATTGTGTT…
R111L	ATGAACATTCAGATCGGTGAACTGGCGAAACGTACTGCATGTCCAGTGGTGACCATTCGCTTTTATGAGCAAGAAGGTTTGCTGCCGCCCCCAGGACGTTCCCGTGGTAATTTCCGCTTATACGGGGAAGAGCATGTTGAGCGTTTGCAATTTATCCGCCATTGCCGCTCACTTGACATGCCCTTATCCGATGTCCGCACATTGCTGTCATACCGCAAGCGTCCTGATCAAGATTGCGGGGAGGTGAACATGCTTCTGGATGAGCATATTCGTCAAGTAGAGAGTCGTATTGGCGCTCTGTTAGAGTTAAAACATCACTTGGTCGAGCTGCTTGAAGCATGCTCAGGGGCTCGCCCTGCACAAAGCTGCGGAATCCTTCAGGGCCTGAGTGATTGTGTT…
R111P	ATGAACATTCAGATCGGTGAACTGGCGAAACGTACTGCATGTCCAGTGGTGACCATTCGCTTTTATGAGCAAGAAGGTTTGCTGCCGCCCCCAGGACGTTCCCGTGGTAATTTCCGCTTATACGGGGAAGAGCATGTTGAGCGTTTGCAATTTATCCGCCATTGCCGCTCACTTGACATGCCCTTATCCGATGTCCGCACATTGCTGTCATACCGCAAGCGTCCTGATCAAGATTGCGGGGAGGTGAACATGCTTCTGGATGAGCATATTCGTCAAGTAGAGAGTCGTATTGGCGCTCTGTTAGAGTTAAAACATCACTTGGTCGAGCTGCCAGAAGCATGCTCAGGGGCTCGCCCTGCACAAAGCTGCGGAATCCTTCAGGGCCTGAGTGATTGTGTT…
R111V	ATGAACATTCAGATCGGTGAACTGGCGAAACGTACTGCATGTCCAGTGGTGACCATTCGCTTTTATGAGCAAGAAGGTTTGCTGCCGCCCCCAGGACGTTCCCGTGGTAATTTCCGCTTATACGGGGAAGAGCATGTTGAGCGTTTGCAATTTATCCGCCATTGCCGCTCACTTGACATGCCCTTATCCGATGTCCGCACATTGCTGTCATACCGCAAGCGTCCTGATCAAGATTGCGGGGAGGTGAACATGCTTCTGGATGAGCATATTCGTCAAGTAGAGAGTCGTATTGGCGCTCTGTTAGAGTTAAAACATCACTTGGTCGAGCTGGTCGAAGCATGCTCAGGGGCTCGCCCTGCACAAAGCTGCGGAATCCTTCAGGGCCTGAGTGATTGTGTT…
R111F	ATGAACATTCAGATCGGTGAACTGGCGAAACGTACTGCATGTCCAGTGGTGACCATTCGCTTTTATGAGCAAGAAGGTTTGCTGCCGCCCCCAGGACGTTCCCGTGGTAATTTCCGCTTATACGGGGAAGAGCATGTTGAGCGTTTGCAATTTATCCGCCATTGCCGCTCACTTGACATGCCCTTATCCGATGTCCGCACATTGCTGTCATACCGCAAGCGTCCTGATCAAGATTGCGGGGAGGTGAACATGCTTCTGGATGAGCATATTCGTCAAGTAGAGAGTCGTATTGGCGCTCTGTTAGAGTTAAAACATCACTTGGTCGAGCTGTTTGAAGCATGCTCAGGGGCTCGCCCTGCACAAAGCTGCGGAATCCTTCAGGGCCTGAGTGATTGTGTT…
R111W	ATGAACATTCAGATCGGTGAACTGGCGAAACGTACTGCATGTCCAGTGGTGACCATTCGCTTTTATGAGCAAGAAGGTTTGCTGCCGCCCCCAGGACGTTCCCGTGGTAATTTCCGCTTATACGGGGAAGAGCATGTTGAGCGTTTGCAATTTATCCGCCATTGCCGCTCACTTGACATGCCCTTATCCGATGTCCGCACATTGCTGTCATACCGCAAGCGTCCTGATCAAGATTGCGGGGAGGTGAACATGCTTCTGGATGAGCATATTCGTCAAGTAGAGAGTCGTATTGGCGCTCTGTTAGAGTTAAAACATCACTTGGTCGAGCTGTGGGAAGCATGCTCAGGGGCTCGCCCTGCACAAAGCTGCGGAATCCTTCAGGGCCTGAGTGATTGTGTT…
R111Y	ATGAACATTCAGATCGGTGAACTGGCGAAACGTACTGCATGTCCAGTGGTGACCATTCGCTTTTATGAGCAAGAAGGTTTGCTGCCGCCCCCAGGACGTTCCCGTGGTAATTTCCGCTTATACGGGGAAGAGCATGTTGAGCGTTTGCAATTTATCCGCCATTGCCGCTCACTTGACATGCCCTTATCCGATGTCCGCACATTGCTGTCATACCGCAAGCGTCCTGATCAAGATTGCGGGGAGGTGAACATGCTTCTGGATGAGCATATTCGTCAAGTAGAGAGTCGTATTGGCGCTCTGTTAGAGTTAAAACATCACTTGGTCGAGCTGTATGAAGCATGCTCAGGGGCTCGCCCTGCACAAAGCTGCGGAATCCTTCAGGGCCTGAGTGATTGTGTT…
R111D	ATGAACATTCAGATCGGTGAACTGGCGAAACGTACTGCATGTCCAGTGGTGACCATTCGCTTTTATGAGCAAGAAGGTTTGCTGCCGCCCCCAGGACGTTCCCGTGGTAATTTCCGCTTATACGGGGAAGAGCATGTTGAGCGTTTGCAATTTATCCGCCATTGCCGCTCACTTGACATGCCCTTATCCGATGTCCGCACATTGCTGTCATACCGCAAGCGTCCTGATCAAGATTGCGGGGAGGTGAACATGCTTCTGGATGAGCATATTCGTCAAGTAGAGAGTCGTATTGGCGCTCTGTTAGAGTTAAAACATCACTTGGTCGAGCTGGATGAAGCATGCTCAGGGGCTCGCCCTGCACAAAGCTGCGGAATCCTTCAGGGCCTGAGTGATTGTGTT…
R111E	ATGAACATTCAGATCGGTGAACTGGCGAAACGTACTGCATGTCCAGTGGTGACCATTCGCTTTTATGAGCAAGAAGGTTTGCTGCCGCCCCCAGGACGTTCCCGTGGTAATTTCCGCTTATACGGGGAAGAGCATGTTGAGCGTTTGCAATTTATCCGCCATTGCCGCTCACTTGACATGCCCTTATCCGATGTCCGCACATTGCTGTCATACCGCAAGCGTCCTGATCAAGATTGCGGGGAGGTGAACATGCTTCTGGATGAGCATATTCGTCAAGTAGAGAGTCGTATTGGCGCTCTGTTAGAGTTAAAACATCACTTGGTCGAGCTGGAAGAAGCATGCTCAGGGGCTCGCCCTGCACAAAGCTGCGGAATCCTTCAGGGCCTGAGTGATTGTGTT…
R111R	ATGAACATTCAGATCGGTGAACTGGCGAAACGTACTGCATGTCCAGTGGTGACCATTCGCTTTTATGAGCAAGAAGGTTTGCTGCCGCCCCCAGGACGTTCCCGTGGTAATTTCCGCTTATACGGGGAAGAGCATGTTGAGCGTTTGCAATTTATCCGCCATTGCCGCTCACTTGACATGCCCTTATCCGATGTCCGCACATTGCTGTCATACCGCAAGCGTCCTGATCAAGATTGCGGGGAGGTGAACATGCTTCTGGATGAGCATATTCGTCAAGTAGAGAGTCGTATTGGCGCTCTGTTAGAGTTAAAACATCACTTGGTCGAGCTGCGGGAAGCATGCTCAGGGGCTCGCCCTGCACAAAGCTGCGGAATCCTTCAGGGCCTGAGTGATTGTGTT…
R111H	ATGAACATTCAGATCGGTGAACTGGCGAAACGTACTGCATGTCCAGTGGTGACCATTCGCTTTTATGAGCAAGAAGGTTTGCTGCCGCCCCCAGGACGTTCCCGTGGTAATTTCCGCTTATACGGGGAAGAGCATGTTGAGCGTTTGCAATTTATCCGCCATTGCCGCTCACTTGACATGCCCTTATCCGATGTCCGCACATTGCTGTCATACCGCAAGCGTCCTGATCAAGATTGCGGGGAGGTGAACATGCTTCTGGATGAGCATATTCGTCAAGTAGAGAGTCGTATTGGCGCTCTGTTAGAGTTAAAACATCACTTGGTCGAGCTGCACGAAGCATGCTCAGGGGCTCGCCCTGCACAAAGCTGCGGAATCCTTCAGGGCCTGAGTGATTGTGTT…
R111K	ATGAACATTCAGATCGGTGAACTGGCGAAACGTACTGCATGTCCAGTGGTGACCATTCGCTTTTATGAGCAAGAAGGTTTGCTGCCGCCCCCAGGACGTTCCCGTGGTAATTTCCGCTTATACGGGGAAGAGCATGTTGAGCGTTTGCAATTTATCCGCCATTGCCGCTCACTTGACATGCCCTTATCCGATGTCCGCACATTGCTGTCATACCGCAAGCGTCCTGATCAAGATTGCGGGGAGGTGAACATGCTTCTGGATGAGCATATTCGTCAAGTAGAGAGTCGTATTGGCGCTCTGTTAGAGTTAAAACATCACTTGGTCGAGCTGAAGGAAGCATGCTCAGGGGCTCGCCCTGCACAAAGCTGCGGAATCCTTCAGGGCCTGAGTGATTGTGTT…
R111S	ATGAACATTCAGATCGGTGAACTGGCGAAACGTACTGCATGTCCAGTGGTGACCATTCGCTTTTATGAGCAAGAAGGTTTGCTGCCGCCCCCAGGACGTTCCCGTGGTAATTTCCGCTTATACGGGGAAGAGCATGTTGAGCGTTTGCAATTTATCCGCCATTGCCGCTCACTTGACATGCCCTTATCCGATGTCCGCACATTGCTGTCATACCGCAAGCGTCCTGATCAAGATTGCGGGGAGGTGAACATGCTTCTGGATGAGCATATTCGTCAAGTAGAGAGTCGTATTGGCGCTCTGTTAGAGTTAAAACATCACTTGGTCGAGCTGTCAGAAGCATGCTCAGGGGCTCGCCCTGCACAAAGCTGCGGAATCCTTCAGGGCCTGAGTGATTGTGTT…
R111T	ATGAACATTCAGATCGGTGAACTGGCGAAACGTACTGCATGTCCAGTGGTGACCATTCGCTTTTATGAGCAAGAAGGTTTGCTGCCGCCCCCAGGACGTTCCCGTGGTAATTTCCGCTTATACGGGGAAGAGCATGTTGAGCGTTTGCAATTTATCCGCCATTGCCGCTCACTTGACATGCCCTTATCCGATGTCCGCACATTGCTGTCATACCGCAAGCGTCCTGATCAAGATTGCGGGGAGGTGAACATGCTTCTGGATGAGCATATTCGTCAAGTAGAGAGTCGTATTGGCGCTCTGTTAGAGTTAAAACATCACTTGGTCGAGCTGACTGAAGCATGCTCAGGGGCTCGCCCTGCACAAAGCTGCGGAATCCTTCAGGGCCTGAGTGATTGTGTT…
R111C	ATGAACATTCAGATCGGTGAACTGGCGAAACGTACTGCATGTCCAGTGGTGACCATTCGCTTTTATGAGCAAGAAGGTTTGCTGCCGCCCCCAGGACGTTCCCGTGGTAATTTCCGCTTATACGGGGAAGAGCATGTTGAGCGTTTGCAATTTATCCGCCATTGCCGCTCACTTGACATGCCCTTATCCGATGTCCGCACATTGCTGTCATACCGCAAGCGTCCTGATCAAGATTGCGGGGAGGTGAACATGCTTCTGGATGAGCATATTCGTCAAGTAGAGAGTCGTATTGGCGCTCTGTTAGAGTTAAAACATCACTTGGTCGAGCTGTGTGAAGCATGCTCAGGGGCTCGCCCTGCACAAAGCTGCGGAATCCTTCAGGGCCTGAGTGATTGTGTT…
R111M	ATGAACATTCAGATCGGTGAACTGGCGAAACGTACTGCATGTCCAGTGGTGACCATTCGCTTTTATGAGCAAGAAGGTTTGCTGCCGCCCCCAGGACGTTCCCGTGGTAATTTCCGCTTATACGGGGAAGAGCATGTTGAGCGTTTGCAATTTATCCGCCATTGCCGCTCACTTGACATGCCCTTATCCGATGTCCGCACATTGCTGTCATACCGCAAGCGTCCTGATCAAGATTGCGGGGAGGTGAACATGCTTCTGGATGAGCATATTCGTCAAGTAGAGAGTCGTATTGGCGCTCTGTTAGAGTTAAAACATCACTTGGTCGAGCTGATGGAAGCATGCTCAGGGGCTCGCCCTGCACAAAGCTGCGGAATCCTTCAGGGCCTGAGTGATTGTGTT…
R111N	ATGAACATTCAGATCGGTGAACTGGCGAAACGTACTGCATGTCCAGTGGTGACCATTCGCTTTTATGAGCAAGAAGGTTTGCTGCCGCCCCCAGGACGTTCCCGTGGTAATTTCCGCTTATACGGGGAAGAGCATGTTGAGCGTTTGCAATTTATCCGCCATTGCCGCTCACTTGACATGCCCTTATCCGATGTCCGCACATTGCTGTCATACCGCAAGCGTCCTGATCAAGATTGCGGGGAGGTGAACATGCTTCTGGATGAGCATATTCGTCAAGTAGAGAGTCGTATTGGCGCTCTGTTAGAGTTAAAACATCACTTGGTCGAGCTGAATGAAGCATGCTCAGGGGCTCGCCCTGCACAAAGCTGCGGAATCCTTCAGGGCCTGAGTGATTGTGTT…
R111Q	ATGAACATTCAGATCGGTGAACTGGCGAAACGTACTGCATGTCCAGTGGTGACCATTCGCTTTTATGAGCAAGAAGGTTTGCTGCCGCCCCCAGGACGTTCCCGTGGTAATTTCCGCTTATACGGGGAAGAGCATGTTGAGCGTTTGCAATTTATCCGCCATTGCCGCTCACTTGACATGCCCTTATCCGATGTCCGCACATTGCTGTCATACCGCAAGCGTCCTGATCAAGATTGCGGGGAGGTGAACATGCTTCTGGATGAGCATATTCGTCAAGTAGAGAGTCGTATTGGCGCTCTGTTAGAGTTAAAACATCACTTGGTCGAGCTGCAAGAAGCATGCTCAGGGGCTCGCCCTGCACAAAGCTGCGGAATCCTTCAGGGCCTGAGTGATTGTGTT…
E112G	ATGAACATTCAGATCGGTGAACTGGCGAAACGTACTGCATGTCCAGTGGTGACCATTCGCTTTTATGAGCAAGAAGGTTTGCTGCCGCCCCCAGGACGTTCCCGTGGTAATTTCCGCTTATACGGGGAAGAGCATGTTGAGCGTTTGCAATTTATCCGCCATTGCCGCTCACTTGACATGCCCTTATCCGATGTCCGCACATTGCTGTCATACCGCAAGCGTCCTGATCAAGATTGCGGGGAGGTGAACATGCTTCTGGATGAGCATATTCGTCAAGTAGAGAGTCGTATTGGCGCTCTGTTAGAGTTAAAACATCACTTGGTCGAGCTGCGCGGCGCATGCTCAGGGGCTCGCCCTGCACAAAGCTGCGGAATCCTTCAGGGCCTGAGTGATTGTGTT…
E112I	ATGAACATTCAGATCGGTGAACTGGCGAAACGTACTGCATGTCCAGTGGTGACCATTCGCTTTTATGAGCAAGAAGGTTTGCTGCCGCCCCCAGGACGTTCCCGTGGTAATTTCCGCTTATACGGGGAAGAGCATGTTGAGCGTTTGCAATTTATCCGCCATTGCCGCTCACTTGACATGCCCTTATCCGATGTCCGCACATTGCTGTCATACCGCAAGCGTCCTGATCAAGATTGCGGGGAGGTGAACATGCTTCTGGATGAGCATATTCGTCAAGTAGAGAGTCGTATTGGCGCTCTGTTAGAGTTAAAACATCACTTGGTCGAGCTGCGCATCGCATGCTCAGGGGCTCGCCCTGCACAAAGCTGCGGAATCCTTCAGGGCCTGAGTGATTGTGTT…
E112L	ATGAACATTCAGATCGGTGAACTGGCGAAACGTACTGCATGTCCAGTGGTGACCATTCGCTTTTATGAGCAAGAAGGTTTGCTGCCGCCCCCAGGACGTTCCCGTGGTAATTTCCGCTTATACGGGGAAGAGCATGTTGAGCGTTTGCAATTTATCCGCCATTGCCGCTCACTTGACATGCCCTTATCCGATGTCCGCACATTGCTGTCATACCGCAAGCGTCCTGATCAAGATTGCGGGGAGGTGAACATGCTTCTGGATGAGCATATTCGTCAAGTAGAGAGTCGTATTGGCGCTCTGTTAGAGTTAAAACATCACTTGGTCGAGCTGCGCCTTGCATGCTCAGGGGCTCGCCCTGCACAAAGCTGCGGAATCCTTCAGGGCCTGAGTGATTGTGTT…
E112P	ATGAACATTCAGATCGGTGAACTGGCGAAACGTACTGCATGTCCAGTGGTGACCATTCGCTTTTATGAGCAAGAAGGTTTGCTGCCGCCCCCAGGACGTTCCCGTGGTAATTTCCGCTTATACGGGGAAGAGCATGTTGAGCGTTTGCAATTTATCCGCCATTGCCGCTCACTTGACATGCCCTTATCCGATGTCCGCACATTGCTGTCATACCGCAAGCGTCCTGATCAAGATTGCGGGGAGGTGAACATGCTTCTGGATGAGCATATTCGTCAAGTAGAGAGTCGTATTGGCGCTCTGTTAGAGTTAAAACATCACTTGGTCGAGCTGCGCCCAGCATGCTCAGGGGCTCGCCCTGCACAAAGCTGCGGAATCCTTCAGGGCCTGAGTGATTGTGTT…
E112V	ATGAACATTCAGATCGGTGAACTGGCGAAACGTACTGCATGTCCAGTGGTGACCATTCGCTTTTATGAGCAAGAAGGTTTGCTGCCGCCCCCAGGACGTTCCCGTGGTAATTTCCGCTTATACGGGGAAGAGCATGTTGAGCGTTTGCAATTTATCCGCCATTGCCGCTCACTTGACATGCCCTTATCCGATGTCCGCACATTGCTGTCATACCGCAAGCGTCCTGATCAAGATTGCGGGGAGGTGAACATGCTTCTGGATGAGCATATTCGTCAAGTAGAGAGTCGTATTGGCGCTCTGTTAGAGTTAAAACATCACTTGGTCGAGCTGCGCGTCGCATGCTCAGGGGCTCGCCCTGCACAAAGCTGCGGAATCCTTCAGGGCCTGAGTGATTGTGTT…
E112F	ATGAACATTCAGATCGGTGAACTGGCGAAACGTACTGCATGTCCAGTGGTGACCATTCGCTTTTATGAGCAAGAAGGTTTGCTGCCGCCCCCAGGACGTTCCCGTGGTAATTTCCGCTTATACGGGGAAGAGCATGTTGAGCGTTTGCAATTTATCCGCCATTGCCGCTCACTTGACATGCCCTTATCCGATGTCCGCACATTGCTGTCATACCGCAAGCGTCCTGATCAAGATTGCGGGGAGGTGAACATGCTTCTGGATGAGCATATTCGTCAAGTAGAGAGTCGTATTGGCGCTCTGTTAGAGTTAAAACATCACTTGGTCGAGCTGCGCTTTGCATGCTCAGGGGCTCGCCCTGCACAAAGCTGCGGAATCCTTCAGGGCCTGAGTGATTGTGTT…
E112W	ATGAACATTCAGATCGGTGAACTGGCGAAACGTACTGCATGTCCAGTGGTGACCATTCGCTTTTATGAGCAAGAAGGTTTGCTGCCGCCCCCAGGACGTTCCCGTGGTAATTTCCGCTTATACGGGGAAGAGCATGTTGAGCGTTTGCAATTTATCCGCCATTGCCGCTCACTTGACATGCCCTTATCCGATGTCCGCACATTGCTGTCATACCGCAAGCGTCCTGATCAAGATTGCGGGGAGGTGAACATGCTTCTGGATGAGCATATTCGTCAAGTAGAGAGTCGTATTGGCGCTCTGTTAGAGTTAAAACATCACTTGGTCGAGCTGCGCTGGGCATGCTCAGGGGCTCGCCCTGCACAAAGCTGCGGAATCCTTCAGGGCCTGAGTGATTGTGTT…
E112Y	ATGAACATTCAGATCGGTGAACTGGCGAAACGTACTGCATGTCCAGTGGTGACCATTCGCTTTTATGAGCAAGAAGGTTTGCTGCCGCCCCCAGGACGTTCCCGTGGTAATTTCCGCTTATACGGGGAAGAGCATGTTGAGCGTTTGCAATTTATCCGCCATTGCCGCTCACTTGACATGCCCTTATCCGATGTCCGCACATTGCTGTCATACCGCAAGCGTCCTGATCAAGATTGCGGGGAGGTGAACATGCTTCTGGATGAGCATATTCGTCAAGTAGAGAGTCGTATTGGCGCTCTGTTAGAGTTAAAACATCACTTGGTCGAGCTGCGCTATGCATGCTCAGGGGCTCGCCCTGCACAAAGCTGCGGAATCCTTCAGGGCCTGAGTGATTGTGTT…
E112D	ATGAACATTCAGATCGGTGAACTGGCGAAACGTACTGCATGTCCAGTGGTGACCATTCGCTTTTATGAGCAAGAAGGTTTGCTGCCGCCCCCAGGACGTTCCCGTGGTAATTTCCGCTTATACGGGGAAGAGCATGTTGAGCGTTTGCAATTTATCCGCCATTGCCGCTCACTTGACATGCCCTTATCCGATGTCCGCACATTGCTGTCATACCGCAAGCGTCCTGATCAAGATTGCGGGGAGGTGAACATGCTTCTGGATGAGCATATTCGTCAAGTAGAGAGTCGTATTGGCGCTCTGTTAGAGTTAAAACATCACTTGGTCGAGCTGCGCGATGCATGCTCAGGGGCTCGCCCTGCACAAAGCTGCGGAATCCTTCAGGGCCTGAGTGATTGTGTT…
E112E	ATGAACATTCAGATCGGTGAACTGGCGAAACGTACTGCATGTCCAGTGGTGACCATTCGCTTTTATGAGCAAGAAGGTTTGCTGCCGCCCCCAGGACGTTCCCGTGGTAATTTCCGCTTATACGGGGAAGAGCATGTTGAGCGTTTGCAATTTATCCGCCATTGCCGCTCACTTGACATGCCCTTATCCGATGTCCGCACATTGCTGTCATACCGCAAGCGTCCTGATCAAGATTGCGGGGAGGTGAACATGCTTCTGGATGAGCATATTCGTCAAGTAGAGAGTCGTATTGGCGCTCTGTTAGAGTTAAAACATCACTTGGTCGAGCTGCGCGAAGCATGCTCAGGGGCTCGCCCTGCACAAAGCTGCGGAATCCTTCAGGGCCTGAGTGATTGTGTT…
E112R	ATGAACATTCAGATCGGTGAACTGGCGAAACGTACTGCATGTCCAGTGGTGACCATTCGCTTTTATGAGCAAGAAGGTTTGCTGCCGCCCCCAGGACGTTCCCGTGGTAATTTCCGCTTATACGGGGAAGAGCATGTTGAGCGTTTGCAATTTATCCGCCATTGCCGCTCACTTGACATGCCCTTATCCGATGTCCGCACATTGCTGTCATACCGCAAGCGTCCTGATCAAGATTGCGGGGAGGTGAACATGCTTCTGGATGAGCATATTCGTCAAGTAGAGAGTCGTATTGGCGCTCTGTTAGAGTTAAAACATCACTTGGTCGAGCTGCGCCGGGCATGCTCAGGGGCTCGCCCTGCACAAAGCTGCGGAATCCTTCAGGGCCTGAGTGATTGTGTT…
E112H	ATGAACATTCAGATCGGTGAACTGGCGAAACGTACTGCATGTCCAGTGGTGACCATTCGCTTTTATGAGCAAGAAGGTTTGCTGCCGCCCCCAGGACGTTCCCGTGGTAATTTCCGCTTATACGGGGAAGAGCATGTTGAGCGTTTGCAATTTATCCGCCATTGCCGCTCACTTGACATGCCCTTATCCGATGTCCGCACATTGCTGTCATACCGCAAGCGTCCTGATCAAGATTGCGGGGAGGTGAACATGCTTCTGGATGAGCATATTCGTCAAGTAGAGAGTCGTATTGGCGCTCTGTTAGAGTTAAAACATCACTTGGTCGAGCTGCGCCACGCATGCTCAGGGGCTCGCCCTGCACAAAGCTGCGGAATCCTTCAGGGCCTGAGTGATTGTGTT…
E112K	ATGAACATTCAGATCGGTGAACTGGCGAAACGTACTGCATGTCCAGTGGTGACCATTCGCTTTTATGAGCAAGAAGGTTTGCTGCCGCCCCCAGGACGTTCCCGTGGTAATTTCCGCTTATACGGGGAAGAGCATGTTGAGCGTTTGCAATTTATCCGCCATTGCCGCTCACTTGACATGCCCTTATCCGATGTCCGCACATTGCTGTCATACCGCAAGCGTCCTGATCAAGATTGCGGGGAGGTGAACATGCTTCTGGATGAGCATATTCGTCAAGTAGAGAGTCGTATTGGCGCTCTGTTAGAGTTAAAACATCACTTGGTCGAGCTGCGCAAGGCATGCTCAGGGGCTCGCCCTGCACAAAGCTGCGGAATCCTTCAGGGCCTGAGTGATTGTGTT…
E112S	ATGAACATTCAGATCGGTGAACTGGCGAAACGTACTGCATGTCCAGTGGTGACCATTCGCTTTTATGAGCAAGAAGGTTTGCTGCCGCCCCCAGGACGTTCCCGTGGTAATTTCCGCTTATACGGGGAAGAGCATGTTGAGCGTTTGCAATTTATCCGCCATTGCCGCTCACTTGACATGCCCTTATCCGATGTCCGCACATTGCTGTCATACCGCAAGCGTCCTGATCAAGATTGCGGGGAGGTGAACATGCTTCTGGATGAGCATATTCGTCAAGTAGAGAGTCGTATTGGCGCTCTGTTAGAGTTAAAACATCACTTGGTCGAGCTGCGCTCAGCATGCTCAGGGGCTCGCCCTGCACAAAGCTGCGGAATCCTTCAGGGCCTGAGTGATTGTGTT…
E112T	ATGAACATTCAGATCGGTGAACTGGCGAAACGTACTGCATGTCCAGTGGTGACCATTCGCTTTTATGAGCAAGAAGGTTTGCTGCCGCCCCCAGGACGTTCCCGTGGTAATTTCCGCTTATACGGGGAAGAGCATGTTGAGCGTTTGCAATTTATCCGCCATTGCCGCTCACTTGACATGCCCTTATCCGATGTCCGCACATTGCTGTCATACCGCAAGCGTCCTGATCAAGATTGCGGGGAGGTGAACATGCTTCTGGATGAGCATATTCGTCAAGTAGAGAGTCGTATTGGCGCTCTGTTAGAGTTAAAACATCACTTGGTCGAGCTGCGCACTGCATGCTCAGGGGCTCGCCCTGCACAAAGCTGCGGAATCCTTCAGGGCCTGAGTGATTGTGTT…
E112C	ATGAACATTCAGATCGGTGAACTGGCGAAACGTACTGCATGTCCAGTGGTGACCATTCGCTTTTATGAGCAAGAAGGTTTGCTGCCGCCCCCAGGACGTTCCCGTGGTAATTTCCGCTTATACGGGGAAGAGCATGTTGAGCGTTTGCAATTTATCCGCCATTGCCGCTCACTTGACATGCCCTTATCCGATGTCCGCACATTGCTGTCATACCGCAAGCGTCCTGATCAAGATTGCGGGGAGGTGAACATGCTTCTGGATGAGCATATTCGTCAAGTAGAGAGTCGTATTGGCGCTCTGTTAGAGTTAAAACATCACTTGGTCGAGCTGCGCTGTGCATGCTCAGGGGCTCGCCCTGCACAAAGCTGCGGAATCCTTCAGGGCCTGAGTGATTGTGTT…
E112M	ATGAACATTCAGATCGGTGAACTGGCGAAACGTACTGCATGTCCAGTGGTGACCATTCGCTTTTATGAGCAAGAAGGTTTGCTGCCGCCCCCAGGACGTTCCCGTGGTAATTTCCGCTTATACGGGGAAGAGCATGTTGAGCGTTTGCAATTTATCCGCCATTGCCGCTCACTTGACATGCCCTTATCCGATGTCCGCACATTGCTGTCATACCGCAAGCGTCCTGATCAAGATTGCGGGGAGGTGAACATGCTTCTGGATGAGCATATTCGTCAAGTAGAGAGTCGTATTGGCGCTCTGTTAGAGTTAAAACATCACTTGGTCGAGCTGCGCATGGCATGCTCAGGGGCTCGCCCTGCACAAAGCTGCGGAATCCTTCAGGGCCTGAGTGATTGTGTT…
E112N	ATGAACATTCAGATCGGTGAACTGGCGAAACGTACTGCATGTCCAGTGGTGACCATTCGCTTTTATGAGCAAGAAGGTTTGCTGCCGCCCCCAGGACGTTCCCGTGGTAATTTCCGCTTATACGGGGAAGAGCATGTTGAGCGTTTGCAATTTATCCGCCATTGCCGCTCACTTGACATGCCCTTATCCGATGTCCGCACATTGCTGTCATACCGCAAGCGTCCTGATCAAGATTGCGGGGAGGTGAACATGCTTCTGGATGAGCATATTCGTCAAGTAGAGAGTCGTATTGGCGCTCTGTTAGAGTTAAAACATCACTTGGTCGAGCTGCGCAATGCATGCTCAGGGGCTCGCCCTGCACAAAGCTGCGGAATCCTTCAGGGCCTGAGTGATTGTGTT…
E112Q	ATGAACATTCAGATCGGTGAACTGGCGAAACGTACTGCATGTCCAGTGGTGACCATTCGCTTTTATGAGCAAGAAGGTTTGCTGCCGCCCCCAGGACGTTCCCGTGGTAATTTCCGCTTATACGGGGAAGAGCATGTTGAGCGTTTGCAATTTATCCGCCATTGCCGCTCACTTGACATGCCCTTATCCGATGTCCGCACATTGCTGTCATACCGCAAGCGTCCTGATCAAGATTGCGGGGAGGTGAACATGCTTCTGGATGAGCATATTCGTCAAGTAGAGAGTCGTATTGGCGCTCTGTTAGAGTTAAAACATCACTTGGTCGAGCTGCGCCAAGCATGCTCAGGGGCTCGCCCTGCACAAAGCTGCGGAATCCTTCAGGGCCTGAGTGATTGTGTT…
C114G	ATGAACATTCAGATCGGTGAACTGGCGAAACGTACTGCATGTCCAGTGGTGACCATTCGCTTTTATGAGCAAGAAGGTTTGCTGCCGCCCCCAGGACGTTCCCGTGGTAATTTCCGCTTATACGGGGAAGAGCATGTTGAGCGTTTGCAATTTATCCGCCATTGCCGCTCACTTGACATGCCCTTATCCGATGTCCGCACATTGCTGTCATACCGCAAGCGTCCTGATCAAGATTGCGGGGAGGTGAACATGCTTCTGGATGAGCATATTCGTCAAGTAGAGAGTCGTATTGGCGCTCTGTTAGAGTTAAAACATCACTTGGTCGAGCTGCGCGAAGCAGGCTCAGGGGCTCGCCCTGCACAAAGCTGCGGAATCCTTCAGGGCCTGAGTGATTGTGTT…
C114I	ATGAACATTCAGATCGGTGAACTGGCGAAACGTACTGCATGTCCAGTGGTGACCATTCGCTTTTATGAGCAAGAAGGTTTGCTGCCGCCCCCAGGACGTTCCCGTGGTAATTTCCGCTTATACGGGGAAGAGCATGTTGAGCGTTTGCAATTTATCCGCCATTGCCGCTCACTTGACATGCCCTTATCCGATGTCCGCACATTGCTGTCATACCGCAAGCGTCCTGATCAAGATTGCGGGGAGGTGAACATGCTTCTGGATGAGCATATTCGTCAAGTAGAGAGTCGTATTGGCGCTCTGTTAGAGTTAAAACATCACTTGGTCGAGCTGCGCGAAGCAATCTCAGGGGCTCGCCCTGCACAAAGCTGCGGAATCCTTCAGGGCCTGAGTGATTGTGTT…
C114L	ATGAACATTCAGATCGGTGAACTGGCGAAACGTACTGCATGTCCAGTGGTGACCATTCGCTTTTATGAGCAAGAAGGTTTGCTGCCGCCCCCAGGACGTTCCCGTGGTAATTTCCGCTTATACGGGGAAGAGCATGTTGAGCGTTTGCAATTTATCCGCCATTGCCGCTCACTTGACATGCCCTTATCCGATGTCCGCACATTGCTGTCATACCGCAAGCGTCCTGATCAAGATTGCGGGGAGGTGAACATGCTTCTGGATGAGCATATTCGTCAAGTAGAGAGTCGTATTGGCGCTCTGTTAGAGTTAAAACATCACTTGGTCGAGCTGCGCGAAGCACTTTCAGGGGCTCGCCCTGCACAAAGCTGCGGAATCCTTCAGGGCCTGAGTGATTGTGTT…
C114P	ATGAACATTCAGATCGGTGAACTGGCGAAACGTACTGCATGTCCAGTGGTGACCATTCGCTTTTATGAGCAAGAAGGTTTGCTGCCGCCCCCAGGACGTTCCCGTGGTAATTTCCGCTTATACGGGGAAGAGCATGTTGAGCGTTTGCAATTTATCCGCCATTGCCGCTCACTTGACATGCCCTTATCCGATGTCCGCACATTGCTGTCATACCGCAAGCGTCCTGATCAAGATTGCGGGGAGGTGAACATGCTTCTGGATGAGCATATTCGTCAAGTAGAGAGTCGTATTGGCGCTCTGTTAGAGTTAAAACATCACTTGGTCGAGCTGCGCGAAGCACCATCAGGGGCTCGCCCTGCACAAAGCTGCGGAATCCTTCAGGGCCTGAGTGATTGTGTT…
C114V	ATGAACATTCAGATCGGTGAACTGGCGAAACGTACTGCATGTCCAGTGGTGACCATTCGCTTTTATGAGCAAGAAGGTTTGCTGCCGCCCCCAGGACGTTCCCGTGGTAATTTCCGCTTATACGGGGAAGAGCATGTTGAGCGTTTGCAATTTATCCGCCATTGCCGCTCACTTGACATGCCCTTATCCGATGTCCGCACATTGCTGTCATACCGCAAGCGTCCTGATCAAGATTGCGGGGAGGTGAACATGCTTCTGGATGAGCATATTCGTCAAGTAGAGAGTCGTATTGGCGCTCTGTTAGAGTTAAAACATCACTTGGTCGAGCTGCGCGAAGCAGTCTCAGGGGCTCGCCCTGCACAAAGCTGCGGAATCCTTCAGGGCCTGAGTGATTGTGTT…
C114F	ATGAACATTCAGATCGGTGAACTGGCGAAACGTACTGCATGTCCAGTGGTGACCATTCGCTTTTATGAGCAAGAAGGTTTGCTGCCGCCCCCAGGACGTTCCCGTGGTAATTTCCGCTTATACGGGGAAGAGCATGTTGAGCGTTTGCAATTTATCCGCCATTGCCGCTCACTTGACATGCCCTTATCCGATGTCCGCACATTGCTGTCATACCGCAAGCGTCCTGATCAAGATTGCGGGGAGGTGAACATGCTTCTGGATGAGCATATTCGTCAAGTAGAGAGTCGTATTGGCGCTCTGTTAGAGTTAAAACATCACTTGGTCGAGCTGCGCGAAGCATTTTCAGGGGCTCGCCCTGCACAAAGCTGCGGAATCCTTCAGGGCCTGAGTGATTGTGTT…
C114W	ATGAACATTCAGATCGGTGAACTGGCGAAACGTACTGCATGTCCAGTGGTGACCATTCGCTTTTATGAGCAAGAAGGTTTGCTGCCGCCCCCAGGACGTTCCCGTGGTAATTTCCGCTTATACGGGGAAGAGCATGTTGAGCGTTTGCAATTTATCCGCCATTGCCGCTCACTTGACATGCCCTTATCCGATGTCCGCACATTGCTGTCATACCGCAAGCGTCCTGATCAAGATTGCGGGGAGGTGAACATGCTTCTGGATGAGCATATTCGTCAAGTAGAGAGTCGTATTGGCGCTCTGTTAGAGTTAAAACATCACTTGGTCGAGCTGCGCGAAGCATGGTCAGGGGCTCGCCCTGCACAAAGCTGCGGAATCCTTCAGGGCCTGAGTGATTGTGTT…
C114Y	ATGAACATTCAGATCGGTGAACTGGCGAAACGTACTGCATGTCCAGTGGTGACCATTCGCTTTTATGAGCAAGAAGGTTTGCTGCCGCCCCCAGGACGTTCCCGTGGTAATTTCCGCTTATACGGGGAAGAGCATGTTGAGCGTTTGCAATTTATCCGCCATTGCCGCTCACTTGACATGCCCTTATCCGATGTCCGCACATTGCTGTCATACCGCAAGCGTCCTGATCAAGATTGCGGGGAGGTGAACATGCTTCTGGATGAGCATATTCGTCAAGTAGAGAGTCGTATTGGCGCTCTGTTAGAGTTAAAACATCACTTGGTCGAGCTGCGCGAAGCATATTCAGGGGCTCGCCCTGCACAAAGCTGCGGAATCCTTCAGGGCCTGAGTGATTGTGTT…
C114D	ATGAACATTCAGATCGGTGAACTGGCGAAACGTACTGCATGTCCAGTGGTGACCATTCGCTTTTATGAGCAAGAAGGTTTGCTGCCGCCCCCAGGACGTTCCCGTGGTAATTTCCGCTTATACGGGGAAGAGCATGTTGAGCGTTTGCAATTTATCCGCCATTGCCGCTCACTTGACATGCCCTTATCCGATGTCCGCACATTGCTGTCATACCGCAAGCGTCCTGATCAAGATTGCGGGGAGGTGAACATGCTTCTGGATGAGCATATTCGTCAAGTAGAGAGTCGTATTGGCGCTCTGTTAGAGTTAAAACATCACTTGGTCGAGCTGCGCGAAGCAGATTCAGGGGCTCGCCCTGCACAAAGCTGCGGAATCCTTCAGGGCCTGAGTGATTGTGTT…
C114E	ATGAACATTCAGATCGGTGAACTGGCGAAACGTACTGCATGTCCAGTGGTGACCATTCGCTTTTATGAGCAAGAAGGTTTGCTGCCGCCCCCAGGACGTTCCCGTGGTAATTTCCGCTTATACGGGGAAGAGCATGTTGAGCGTTTGCAATTTATCCGCCATTGCCGCTCACTTGACATGCCCTTATCCGATGTCCGCACATTGCTGTCATACCGCAAGCGTCCTGATCAAGATTGCGGGGAGGTGAACATGCTTCTGGATGAGCATATTCGTCAAGTAGAGAGTCGTATTGGCGCTCTGTTAGAGTTAAAACATCACTTGGTCGAGCTGCGCGAAGCAGAATCAGGGGCTCGCCCTGCACAAAGCTGCGGAATCCTTCAGGGCCTGAGTGATTGTGTT…
C114R	ATGAACATTCAGATCGGTGAACTGGCGAAACGTACTGCATGTCCAGTGGTGACCATTCGCTTTTATGAGCAAGAAGGTTTGCTGCCGCCCCCAGGACGTTCCCGTGGTAATTTCCGCTTATACGGGGAAGAGCATGTTGAGCGTTTGCAATTTATCCGCCATTGCCGCTCACTTGACATGCCCTTATCCGATGTCCGCACATTGCTGTCATACCGCAAGCGTCCTGATCAAGATTGCGGGGAGGTGAACATGCTTCTGGATGAGCATATTCGTCAAGTAGAGAGTCGTATTGGCGCTCTGTTAGAGTTAAAACATCACTTGGTCGAGCTGCGCGAAGCACGGTCAGGGGCTCGCCCTGCACAAAGCTGCGGAATCCTTCAGGGCCTGAGTGATTGTGTT…
C114H	ATGAACATTCAGATCGGTGAACTGGCGAAACGTACTGCATGTCCAGTGGTGACCATTCGCTTTTATGAGCAAGAAGGTTTGCTGCCGCCCCCAGGACGTTCCCGTGGTAATTTCCGCTTATACGGGGAAGAGCATGTTGAGCGTTTGCAATTTATCCGCCATTGCCGCTCACTTGACATGCCCTTATCCGATGTCCGCACATTGCTGTCATACCGCAAGCGTCCTGATCAAGATTGCGGGGAGGTGAACATGCTTCTGGATGAGCATATTCGTCAAGTAGAGAGTCGTATTGGCGCTCTGTTAGAGTTAAAACATCACTTGGTCGAGCTGCGCGAAGCACACTCAGGGGCTCGCCCTGCACAAAGCTGCGGAATCCTTCAGGGCCTGAGTGATTGTGTT…
C114K	ATGAACATTCAGATCGGTGAACTGGCGAAACGTACTGCATGTCCAGTGGTGACCATTCGCTTTTATGAGCAAGAAGGTTTGCTGCCGCCCCCAGGACGTTCCCGTGGTAATTTCCGCTTATACGGGGAAGAGCATGTTGAGCGTTTGCAATTTATCCGCCATTGCCGCTCACTTGACATGCCCTTATCCGATGTCCGCACATTGCTGTCATACCGCAAGCGTCCTGATCAAGATTGCGGGGAGGTGAACATGCTTCTGGATGAGCATATTCGTCAAGTAGAGAGTCGTATTGGCGCTCTGTTAGAGTTAAAACATCACTTGGTCGAGCTGCGCGAAGCAAAGTCAGGGGCTCGCCCTGCACAAAGCTGCGGAATCCTTCAGGGCCTGAGTGATTGTGTT…
C114S	ATGAACATTCAGATCGGTGAACTGGCGAAACGTACTGCATGTCCAGTGGTGACCATTCGCTTTTATGAGCAAGAAGGTTTGCTGCCGCCCCCAGGACGTTCCCGTGGTAATTTCCGCTTATACGGGGAAGAGCATGTTGAGCGTTTGCAATTTATCCGCCATTGCCGCTCACTTGACATGCCCTTATCCGATGTCCGCACATTGCTGTCATACCGCAAGCGTCCTGATCAAGATTGCGGGGAGGTGAACATGCTTCTGGATGAGCATATTCGTCAAGTAGAGAGTCGTATTGGCGCTCTGTTAGAGTTAAAACATCACTTGGTCGAGCTGCGCGAAGCATCATCAGGGGCTCGCCCTGCACAAAGCTGCGGAATCCTTCAGGGCCTGAGTGATTGTGTT…
C114T	ATGAACATTCAGATCGGTGAACTGGCGAAACGTACTGCATGTCCAGTGGTGACCATTCGCTTTTATGAGCAAGAAGGTTTGCTGCCGCCCCCAGGACGTTCCCGTGGTAATTTCCGCTTATACGGGGAAGAGCATGTTGAGCGTTTGCAATTTATCCGCCATTGCCGCTCACTTGACATGCCCTTATCCGATGTCCGCACATTGCTGTCATACCGCAAGCGTCCTGATCAAGATTGCGGGGAGGTGAACATGCTTCTGGATGAGCATATTCGTCAAGTAGAGAGTCGTATTGGCGCTCTGTTAGAGTTAAAACATCACTTGGTCGAGCTGCGCGAAGCAACTTCAGGGGCTCGCCCTGCACAAAGCTGCGGAATCCTTCAGGGCCTGAGTGATTGTGTT…
C114C	ATGAACATTCAGATCGGTGAACTGGCGAAACGTACTGCATGTCCAGTGGTGACCATTCGCTTTTATGAGCAAGAAGGTTTGCTGCCGCCCCCAGGACGTTCCCGTGGTAATTTCCGCTTATACGGGGAAGAGCATGTTGAGCGTTTGCAATTTATCCGCCATTGCCGCTCACTTGACATGCCCTTATCCGATGTCCGCACATTGCTGTCATACCGCAAGCGTCCTGATCAAGATTGCGGGGAGGTGAACATGCTTCTGGATGAGCATATTCGTCAAGTAGAGAGTCGTATTGGCGCTCTGTTAGAGTTAAAACATCACTTGGTCGAGCTGCGCGAAGCATGTTCAGGGGCTCGCCCTGCACAAAGCTGCGGAATCCTTCAGGGCCTGAGTGATTGTGTT…
C114M	ATGAACATTCAGATCGGTGAACTGGCGAAACGTACTGCATGTCCAGTGGTGACCATTCGCTTTTATGAGCAAGAAGGTTTGCTGCCGCCCCCAGGACGTTCCCGTGGTAATTTCCGCTTATACGGGGAAGAGCATGTTGAGCGTTTGCAATTTATCCGCCATTGCCGCTCACTTGACATGCCCTTATCCGATGTCCGCACATTGCTGTCATACCGCAAGCGTCCTGATCAAGATTGCGGGGAGGTGAACATGCTTCTGGATGAGCATATTCGTCAAGTAGAGAGTCGTATTGGCGCTCTGTTAGAGTTAAAACATCACTTGGTCGAGCTGCGCGAAGCAATGTCAGGGGCTCGCCCTGCACAAAGCTGCGGAATCCTTCAGGGCCTGAGTGATTGTGTT…
C114N	ATGAACATTCAGATCGGTGAACTGGCGAAACGTACTGCATGTCCAGTGGTGACCATTCGCTTTTATGAGCAAGAAGGTTTGCTGCCGCCCCCAGGACGTTCCCGTGGTAATTTCCGCTTATACGGGGAAGAGCATGTTGAGCGTTTGCAATTTATCCGCCATTGCCGCTCACTTGACATGCCCTTATCCGATGTCCGCACATTGCTGTCATACCGCAAGCGTCCTGATCAAGATTGCGGGGAGGTGAACATGCTTCTGGATGAGCATATTCGTCAAGTAGAGAGTCGTATTGGCGCTCTGTTAGAGTTAAAACATCACTTGGTCGAGCTGCGCGAAGCAAATTCAGGGGCTCGCCCTGCACAAAGCTGCGGAATCCTTCAGGGCCTGAGTGATTGTGTT…
C114Q	ATGAACATTCAGATCGGTGAACTGGCGAAACGTACTGCATGTCCAGTGGTGACCATTCGCTTTTATGAGCAAGAAGGTTTGCTGCCGCCCCCAGGACGTTCCCGTGGTAATTTCCGCTTATACGGGGAAGAGCATGTTGAGCGTTTGCAATTTATCCGCCATTGCCGCTCACTTGACATGCCCTTATCCGATGTCCGCACATTGCTGTCATACCGCAAGCGTCCTGATCAAGATTGCGGGGAGGTGAACATGCTTCTGGATGAGCATATTCGTCAAGTAGAGAGTCGTATTGGCGCTCTGTTAGAGTTAAAACATCACTTGGTCGAGCTGCGCGAAGCACAATCAGGGGCTCGCCCTGCACAAAGCTGCGGAATCCTTCAGGGCCTGAGTGATTGTGTT…
C123G	ATGAACATTCAGATCGGTGAACTGGCGAAACGTACTGCATGTCCAGTGGTGACCATTCGCTTTTATGAGCAAGAAGGTTTGCTGCCGCCCCCAGGACGTTCCCGTGGTAATTTCCGCTTATACGGGGAAGAGCATGTTGAGCGTTTGCAATTTATCCGCCATTGCCGCTCACTTGACATGCCCTTATCCGATGTCCGCACATTGCTGTCATACCGCAAGCGTCCTGATCAAGATTGCGGGGAGGTGAACATGCTTCTGGATGAGCATATTCGTCAAGTAGAGAGTCGTATTGGCGCTCTGTTAGAGTTAAAACATCACTTGGTCGAGCTGCGCGAAGCATGCTCAGGGGCTCGCCCTGCACAAAGCGGCGGAATCCTTCAGGGCCTGAGTGATTGTGTT…
C123I	ATGAACATTCAGATCGGTGAACTGGCGAAACGTACTGCATGTCCAGTGGTGACCATTCGCTTTTATGAGCAAGAAGGTTTGCTGCCGCCCCCAGGACGTTCCCGTGGTAATTTCCGCTTATACGGGGAAGAGCATGTTGAGCGTTTGCAATTTATCCGCCATTGCCGCTCACTTGACATGCCCTTATCCGATGTCCGCACATTGCTGTCATACCGCAAGCGTCCTGATCAAGATTGCGGGGAGGTGAACATGCTTCTGGATGAGCATATTCGTCAAGTAGAGAGTCGTATTGGCGCTCTGTTAGAGTTAAAACATCACTTGGTCGAGCTGCGCGAAGCATGCTCAGGGGCTCGCCCTGCACAAAGCATCGGAATCCTTCAGGGCCTGAGTGATTGTGTT…
C123L	ATGAACATTCAGATCGGTGAACTGGCGAAACGTACTGCATGTCCAGTGGTGACCATTCGCTTTTATGAGCAAGAAGGTTTGCTGCCGCCCCCAGGACGTTCCCGTGGTAATTTCCGCTTATACGGGGAAGAGCATGTTGAGCGTTTGCAATTTATCCGCCATTGCCGCTCACTTGACATGCCCTTATCCGATGTCCGCACATTGCTGTCATACCGCAAGCGTCCTGATCAAGATTGCGGGGAGGTGAACATGCTTCTGGATGAGCATATTCGTCAAGTAGAGAGTCGTATTGGCGCTCTGTTAGAGTTAAAACATCACTTGGTCGAGCTGCGCGAAGCATGCTCAGGGGCTCGCCCTGCACAAAGCCTTGGAATCCTTCAGGGCCTGAGTGATTGTGTT…
C123P	ATGAACATTCAGATCGGTGAACTGGCGAAACGTACTGCATGTCCAGTGGTGACCATTCGCTTTTATGAGCAAGAAGGTTTGCTGCCGCCCCCAGGACGTTCCCGTGGTAATTTCCGCTTATACGGGGAAGAGCATGTTGAGCGTTTGCAATTTATCCGCCATTGCCGCTCACTTGACATGCCCTTATCCGATGTCCGCACATTGCTGTCATACCGCAAGCGTCCTGATCAAGATTGCGGGGAGGTGAACATGCTTCTGGATGAGCATATTCGTCAAGTAGAGAGTCGTATTGGCGCTCTGTTAGAGTTAAAACATCACTTGGTCGAGCTGCGCGAAGCATGCTCAGGGGCTCGCCCTGCACAAAGCCCAGGAATCCTTCAGGGCCTGAGTGATTGTGTT…
C123V	ATGAACATTCAGATCGGTGAACTGGCGAAACGTACTGCATGTCCAGTGGTGACCATTCGCTTTTATGAGCAAGAAGGTTTGCTGCCGCCCCCAGGACGTTCCCGTGGTAATTTCCGCTTATACGGGGAAGAGCATGTTGAGCGTTTGCAATTTATCCGCCATTGCCGCTCACTTGACATGCCCTTATCCGATGTCCGCACATTGCTGTCATACCGCAAGCGTCCTGATCAAGATTGCGGGGAGGTGAACATGCTTCTGGATGAGCATATTCGTCAAGTAGAGAGTCGTATTGGCGCTCTGTTAGAGTTAAAACATCACTTGGTCGAGCTGCGCGAAGCATGCTCAGGGGCTCGCCCTGCACAAAGCGTCGGAATCCTTCAGGGCCTGAGTGATTGTGTT…
C123F	ATGAACATTCAGATCGGTGAACTGGCGAAACGTACTGCATGTCCAGTGGTGACCATTCGCTTTTATGAGCAAGAAGGTTTGCTGCCGCCCCCAGGACGTTCCCGTGGTAATTTCCGCTTATACGGGGAAGAGCATGTTGAGCGTTTGCAATTTATCCGCCATTGCCGCTCACTTGACATGCCCTTATCCGATGTCCGCACATTGCTGTCATACCGCAAGCGTCCTGATCAAGATTGCGGGGAGGTGAACATGCTTCTGGATGAGCATATTCGTCAAGTAGAGAGTCGTATTGGCGCTCTGTTAGAGTTAAAACATCACTTGGTCGAGCTGCGCGAAGCATGCTCAGGGGCTCGCCCTGCACAAAGCTTTGGAATCCTTCAGGGCCTGAGTGATTGTGTT…
C123W	ATGAACATTCAGATCGGTGAACTGGCGAAACGTACTGCATGTCCAGTGGTGACCATTCGCTTTTATGAGCAAGAAGGTTTGCTGCCGCCCCCAGGACGTTCCCGTGGTAATTTCCGCTTATACGGGGAAGAGCATGTTGAGCGTTTGCAATTTATCCGCCATTGCCGCTCACTTGACATGCCCTTATCCGATGTCCGCACATTGCTGTCATACCGCAAGCGTCCTGATCAAGATTGCGGGGAGGTGAACATGCTTCTGGATGAGCATATTCGTCAAGTAGAGAGTCGTATTGGCGCTCTGTTAGAGTTAAAACATCACTTGGTCGAGCTGCGCGAAGCATGCTCAGGGGCTCGCCCTGCACAAAGCTGGGGAATCCTTCAGGGCCTGAGTGATTGTGTT…
C123Y	ATGAACATTCAGATCGGTGAACTGGCGAAACGTACTGCATGTCCAGTGGTGACCATTCGCTTTTATGAGCAAGAAGGTTTGCTGCCGCCCCCAGGACGTTCCCGTGGTAATTTCCGCTTATACGGGGAAGAGCATGTTGAGCGTTTGCAATTTATCCGCCATTGCCGCTCACTTGACATGCCCTTATCCGATGTCCGCACATTGCTGTCATACCGCAAGCGTCCTGATCAAGATTGCGGGGAGGTGAACATGCTTCTGGATGAGCATATTCGTCAAGTAGAGAGTCGTATTGGCGCTCTGTTAGAGTTAAAACATCACTTGGTCGAGCTGCGCGAAGCATGCTCAGGGGCTCGCCCTGCACAAAGCTATGGAATCCTTCAGGGCCTGAGTGATTGTGTT…
C123D	ATGAACATTCAGATCGGTGAACTGGCGAAACGTACTGCATGTCCAGTGGTGACCATTCGCTTTTATGAGCAAGAAGGTTTGCTGCCGCCCCCAGGACGTTCCCGTGGTAATTTCCGCTTATACGGGGAAGAGCATGTTGAGCGTTTGCAATTTATCCGCCATTGCCGCTCACTTGACATGCCCTTATCCGATGTCCGCACATTGCTGTCATACCGCAAGCGTCCTGATCAAGATTGCGGGGAGGTGAACATGCTTCTGGATGAGCATATTCGTCAAGTAGAGAGTCGTATTGGCGCTCTGTTAGAGTTAAAACATCACTTGGTCGAGCTGCGCGAAGCATGCTCAGGGGCTCGCCCTGCACAAAGCGATGGAATCCTTCAGGGCCTGAGTGATTGTGTT…
C123E	ATGAACATTCAGATCGGTGAACTGGCGAAACGTACTGCATGTCCAGTGGTGACCATTCGCTTTTATGAGCAAGAAGGTTTGCTGCCGCCCCCAGGACGTTCCCGTGGTAATTTCCGCTTATACGGGGAAGAGCATGTTGAGCGTTTGCAATTTATCCGCCATTGCCGCTCACTTGACATGCCCTTATCCGATGTCCGCACATTGCTGTCATACCGCAAGCGTCCTGATCAAGATTGCGGGGAGGTGAACATGCTTCTGGATGAGCATATTCGTCAAGTAGAGAGTCGTATTGGCGCTCTGTTAGAGTTAAAACATCACTTGGTCGAGCTGCGCGAAGCATGCTCAGGGGCTCGCCCTGCACAAAGCGAAGGAATCCTTCAGGGCCTGAGTGATTGTGTT…
C123R	ATGAACATTCAGATCGGTGAACTGGCGAAACGTACTGCATGTCCAGTGGTGACCATTCGCTTTTATGAGCAAGAAGGTTTGCTGCCGCCCCCAGGACGTTCCCGTGGTAATTTCCGCTTATACGGGGAAGAGCATGTTGAGCGTTTGCAATTTATCCGCCATTGCCGCTCACTTGACATGCCCTTATCCGATGTCCGCACATTGCTGTCATACCGCAAGCGTCCTGATCAAGATTGCGGGGAGGTGAACATGCTTCTGGATGAGCATATTCGTCAAGTAGAGAGTCGTATTGGCGCTCTGTTAGAGTTAAAACATCACTTGGTCGAGCTGCGCGAAGCATGCTCAGGGGCTCGCCCTGCACAAAGCCGGGGAATCCTTCAGGGCCTGAGTGATTGTGTT…
C123H	ATGAACATTCAGATCGGTGAACTGGCGAAACGTACTGCATGTCCAGTGGTGACCATTCGCTTTTATGAGCAAGAAGGTTTGCTGCCGCCCCCAGGACGTTCCCGTGGTAATTTCCGCTTATACGGGGAAGAGCATGTTGAGCGTTTGCAATTTATCCGCCATTGCCGCTCACTTGACATGCCCTTATCCGATGTCCGCACATTGCTGTCATACCGCAAGCGTCCTGATCAAGATTGCGGGGAGGTGAACATGCTTCTGGATGAGCATATTCGTCAAGTAGAGAGTCGTATTGGCGCTCTGTTAGAGTTAAAACATCACTTGGTCGAGCTGCGCGAAGCATGCTCAGGGGCTCGCCCTGCACAAAGCCACGGAATCCTTCAGGGCCTGAGTGATTGTGTT…
C123K	ATGAACATTCAGATCGGTGAACTGGCGAAACGTACTGCATGTCCAGTGGTGACCATTCGCTTTTATGAGCAAGAAGGTTTGCTGCCGCCCCCAGGACGTTCCCGTGGTAATTTCCGCTTATACGGGGAAGAGCATGTTGAGCGTTTGCAATTTATCCGCCATTGCCGCTCACTTGACATGCCCTTATCCGATGTCCGCACATTGCTGTCATACCGCAAGCGTCCTGATCAAGATTGCGGGGAGGTGAACATGCTTCTGGATGAGCATATTCGTCAAGTAGAGAGTCGTATTGGCGCTCTGTTAGAGTTAAAACATCACTTGGTCGAGCTGCGCGAAGCATGCTCAGGGGCTCGCCCTGCACAAAGCAAGGGAATCCTTCAGGGCCTGAGTGATTGTGTT…
C123S	ATGAACATTCAGATCGGTGAACTGGCGAAACGTACTGCATGTCCAGTGGTGACCATTCGCTTTTATGAGCAAGAAGGTTTGCTGCCGCCCCCAGGACGTTCCCGTGGTAATTTCCGCTTATACGGGGAAGAGCATGTTGAGCGTTTGCAATTTATCCGCCATTGCCGCTCACTTGACATGCCCTTATCCGATGTCCGCACATTGCTGTCATACCGCAAGCGTCCTGATCAAGATTGCGGGGAGGTGAACATGCTTCTGGATGAGCATATTCGTCAAGTAGAGAGTCGTATTGGCGCTCTGTTAGAGTTAAAACATCACTTGGTCGAGCTGCGCGAAGCATGCTCAGGGGCTCGCCCTGCACAAAGCTCAGGAATCCTTCAGGGCCTGAGTGATTGTGTT…
C123T	ATGAACATTCAGATCGGTGAACTGGCGAAACGTACTGCATGTCCAGTGGTGACCATTCGCTTTTATGAGCAAGAAGGTTTGCTGCCGCCCCCAGGACGTTCCCGTGGTAATTTCCGCTTATACGGGGAAGAGCATGTTGAGCGTTTGCAATTTATCCGCCATTGCCGCTCACTTGACATGCCCTTATCCGATGTCCGCACATTGCTGTCATACCGCAAGCGTCCTGATCAAGATTGCGGGGAGGTGAACATGCTTCTGGATGAGCATATTCGTCAAGTAGAGAGTCGTATTGGCGCTCTGTTAGAGTTAAAACATCACTTGGTCGAGCTGCGCGAAGCATGCTCAGGGGCTCGCCCTGCACAAAGCACTGGAATCCTTCAGGGCCTGAGTGATTGTGTT…
C123C	ATGAACATTCAGATCGGTGAACTGGCGAAACGTACTGCATGTCCAGTGGTGACCATTCGCTTTTATGAGCAAGAAGGTTTGCTGCCGCCCCCAGGACGTTCCCGTGGTAATTTCCGCTTATACGGGGAAGAGCATGTTGAGCGTTTGCAATTTATCCGCCATTGCCGCTCACTTGACATGCCCTTATCCGATGTCCGCACATTGCTGTCATACCGCAAGCGTCCTGATCAAGATTGCGGGGAGGTGAACATGCTTCTGGATGAGCATATTCGTCAAGTAGAGAGTCGTATTGGCGCTCTGTTAGAGTTAAAACATCACTTGGTCGAGCTGCGCGAAGCATGCTCAGGGGCTCGCCCTGCACAAAGCTGTGGAATCCTTCAGGGCCTGAGTGATTGTGTT…
C123M	ATGAACATTCAGATCGGTGAACTGGCGAAACGTACTGCATGTCCAGTGGTGACCATTCGCTTTTATGAGCAAGAAGGTTTGCTGCCGCCCCCAGGACGTTCCCGTGGTAATTTCCGCTTATACGGGGAAGAGCATGTTGAGCGTTTGCAATTTATCCGCCATTGCCGCTCACTTGACATGCCCTTATCCGATGTCCGCACATTGCTGTCATACCGCAAGCGTCCTGATCAAGATTGCGGGGAGGTGAACATGCTTCTGGATGAGCATATTCGTCAAGTAGAGAGTCGTATTGGCGCTCTGTTAGAGTTAAAACATCACTTGGTCGAGCTGCGCGAAGCATGCTCAGGGGCTCGCCCTGCACAAAGCATGGGAATCCTTCAGGGCCTGAGTGATTGTGTT…
C123N	ATGAACATTCAGATCGGTGAACTGGCGAAACGTACTGCATGTCCAGTGGTGACCATTCGCTTTTATGAGCAAGAAGGTTTGCTGCCGCCCCCAGGACGTTCCCGTGGTAATTTCCGCTTATACGGGGAAGAGCATGTTGAGCGTTTGCAATTTATCCGCCATTGCCGCTCACTTGACATGCCCTTATCCGATGTCCGCACATTGCTGTCATACCGCAAGCGTCCTGATCAAGATTGCGGGGAGGTGAACATGCTTCTGGATGAGCATATTCGTCAAGTAGAGAGTCGTATTGGCGCTCTGTTAGAGTTAAAACATCACTTGGTCGAGCTGCGCGAAGCATGCTCAGGGGCTCGCCCTGCACAAAGCAATGGAATCCTTCAGGGCCTGAGTGATTGTGTT…
C123Q	ATGAACATTCAGATCGGTGAACTGGCGAAACGTACTGCATGTCCAGTGGTGACCATTCGCTTTTATGAGCAAGAAGGTTTGCTGCCGCCCCCAGGACGTTCCCGTGGTAATTTCCGCTTATACGGGGAAGAGCATGTTGAGCGTTTGCAATTTATCCGCCATTGCCGCTCACTTGACATGCCCTTATCCGATGTCCGCACATTGCTGTCATACCGCAAGCGTCCTGATCAAGATTGCGGGGAGGTGAACATGCTTCTGGATGAGCATATTCGTCAAGTAGAGAGTCGTATTGGCGCTCTGTTAGAGTTAAAACATCACTTGGTCGAGCTGCGCGAAGCATGCTCAGGGGCTCGCCCTGCACAAAGCCAAGGAATCCTTCAGGGCCTGAGTGATTGTGTT…
I125G	ATGAACATTCAGATCGGTGAACTGGCGAAACGTACTGCATGTCCAGTGGTGACCATTCGCTTTTATGAGCAAGAAGGTTTGCTGCCGCCCCCAGGACGTTCCCGTGGTAATTTCCGCTTATACGGGGAAGAGCATGTTGAGCGTTTGCAATTTATCCGCCATTGCCGCTCACTTGACATGCCCTTATCCGATGTCCGCACATTGCTGTCATACCGCAAGCGTCCTGATCAAGATTGCGGGGAGGTGAACATGCTTCTGGATGAGCATATTCGTCAAGTAGAGAGTCGTATTGGCGCTCTGTTAGAGTTAAAACATCACTTGGTCGAGCTGCGCGAAGCATGCTCAGGGGCTCGCCCTGCACAAAGCTGCGGAGGCCTTCAGGGCCTGAGTGATTGTGTT…
I125I	ATGAACATTCAGATCGGTGAACTGGCGAAACGTACTGCATGTCCAGTGGTGACCATTCGCTTTTATGAGCAAGAAGGTTTGCTGCCGCCCCCAGGACGTTCCCGTGGTAATTTCCGCTTATACGGGGAAGAGCATGTTGAGCGTTTGCAATTTATCCGCCATTGCCGCTCACTTGACATGCCCTTATCCGATGTCCGCACATTGCTGTCATACCGCAAGCGTCCTGATCAAGATTGCGGGGAGGTGAACATGCTTCTGGATGAGCATATTCGTCAAGTAGAGAGTCGTATTGGCGCTCTGTTAGAGTTAAAACATCACTTGGTCGAGCTGCGCGAAGCATGCTCAGGGGCTCGCCCTGCACAAAGCTGCGGAATCCTTCAGGGCCTGAGTGATTGTGTT…
I125L	ATGAACATTCAGATCGGTGAACTGGCGAAACGTACTGCATGTCCAGTGGTGACCATTCGCTTTTATGAGCAAGAAGGTTTGCTGCCGCCCCCAGGACGTTCCCGTGGTAATTTCCGCTTATACGGGGAAGAGCATGTTGAGCGTTTGCAATTTATCCGCCATTGCCGCTCACTTGACATGCCCTTATCCGATGTCCGCACATTGCTGTCATACCGCAAGCGTCCTGATCAAGATTGCGGGGAGGTGAACATGCTTCTGGATGAGCATATTCGTCAAGTAGAGAGTCGTATTGGCGCTCTGTTAGAGTTAAAACATCACTTGGTCGAGCTGCGCGAAGCATGCTCAGGGGCTCGCCCTGCACAAAGCTGCGGACTTCTTCAGGGCCTGAGTGATTGTGTT…
I125P	ATGAACATTCAGATCGGTGAACTGGCGAAACGTACTGCATGTCCAGTGGTGACCATTCGCTTTTATGAGCAAGAAGGTTTGCTGCCGCCCCCAGGACGTTCCCGTGGTAATTTCCGCTTATACGGGGAAGAGCATGTTGAGCGTTTGCAATTTATCCGCCATTGCCGCTCACTTGACATGCCCTTATCCGATGTCCGCACATTGCTGTCATACCGCAAGCGTCCTGATCAAGATTGCGGGGAGGTGAACATGCTTCTGGATGAGCATATTCGTCAAGTAGAGAGTCGTATTGGCGCTCTGTTAGAGTTAAAACATCACTTGGTCGAGCTGCGCGAAGCATGCTCAGGGGCTCGCCCTGCACAAAGCTGCGGACCACTTCAGGGCCTGAGTGATTGTGTT…
I125V	ATGAACATTCAGATCGGTGAACTGGCGAAACGTACTGCATGTCCAGTGGTGACCATTCGCTTTTATGAGCAAGAAGGTTTGCTGCCGCCCCCAGGACGTTCCCGTGGTAATTTCCGCTTATACGGGGAAGAGCATGTTGAGCGTTTGCAATTTATCCGCCATTGCCGCTCACTTGACATGCCCTTATCCGATGTCCGCACATTGCTGTCATACCGCAAGCGTCCTGATCAAGATTGCGGGGAGGTGAACATGCTTCTGGATGAGCATATTCGTCAAGTAGAGAGTCGTATTGGCGCTCTGTTAGAGTTAAAACATCACTTGGTCGAGCTGCGCGAAGCATGCTCAGGGGCTCGCCCTGCACAAAGCTGCGGAGTCCTTCAGGGCCTGAGTGATTGTGTT…
I125F	ATGAACATTCAGATCGGTGAACTGGCGAAACGTACTGCATGTCCAGTGGTGACCATTCGCTTTTATGAGCAAGAAGGTTTGCTGCCGCCCCCAGGACGTTCCCGTGGTAATTTCCGCTTATACGGGGAAGAGCATGTTGAGCGTTTGCAATTTATCCGCCATTGCCGCTCACTTGACATGCCCTTATCCGATGTCCGCACATTGCTGTCATACCGCAAGCGTCCTGATCAAGATTGCGGGGAGGTGAACATGCTTCTGGATGAGCATATTCGTCAAGTAGAGAGTCGTATTGGCGCTCTGTTAGAGTTAAAACATCACTTGGTCGAGCTGCGCGAAGCATGCTCAGGGGCTCGCCCTGCACAAAGCTGCGGATTTCTTCAGGGCCTGAGTGATTGTGTT…
I125W	ATGAACATTCAGATCGGTGAACTGGCGAAACGTACTGCATGTCCAGTGGTGACCATTCGCTTTTATGAGCAAGAAGGTTTGCTGCCGCCCCCAGGACGTTCCCGTGGTAATTTCCGCTTATACGGGGAAGAGCATGTTGAGCGTTTGCAATTTATCCGCCATTGCCGCTCACTTGACATGCCCTTATCCGATGTCCGCACATTGCTGTCATACCGCAAGCGTCCTGATCAAGATTGCGGGGAGGTGAACATGCTTCTGGATGAGCATATTCGTCAAGTAGAGAGTCGTATTGGCGCTCTGTTAGAGTTAAAACATCACTTGGTCGAGCTGCGCGAAGCATGCTCAGGGGCTCGCCCTGCACAAAGCTGCGGATGGCTTCAGGGCCTGAGTGATTGTGTT…
I125Y	ATGAACATTCAGATCGGTGAACTGGCGAAACGTACTGCATGTCCAGTGGTGACCATTCGCTTTTATGAGCAAGAAGGTTTGCTGCCGCCCCCAGGACGTTCCCGTGGTAATTTCCGCTTATACGGGGAAGAGCATGTTGAGCGTTTGCAATTTATCCGCCATTGCCGCTCACTTGACATGCCCTTATCCGATGTCCGCACATTGCTGTCATACCGCAAGCGTCCTGATCAAGATTGCGGGGAGGTGAACATGCTTCTGGATGAGCATATTCGTCAAGTAGAGAGTCGTATTGGCGCTCTGTTAGAGTTAAAACATCACTTGGTCGAGCTGCGCGAAGCATGCTCAGGGGCTCGCCCTGCACAAAGCTGCGGATATCTTCAGGGCCTGAGTGATTGTGTT…
I125D	ATGAACATTCAGATCGGTGAACTGGCGAAACGTACTGCATGTCCAGTGGTGACCATTCGCTTTTATGAGCAAGAAGGTTTGCTGCCGCCCCCAGGACGTTCCCGTGGTAATTTCCGCTTATACGGGGAAGAGCATGTTGAGCGTTTGCAATTTATCCGCCATTGCCGCTCACTTGACATGCCCTTATCCGATGTCCGCACATTGCTGTCATACCGCAAGCGTCCTGATCAAGATTGCGGGGAGGTGAACATGCTTCTGGATGAGCATATTCGTCAAGTAGAGAGTCGTATTGGCGCTCTGTTAGAGTTAAAACATCACTTGGTCGAGCTGCGCGAAGCATGCTCAGGGGCTCGCCCTGCACAAAGCTGCGGAGATCTTCAGGGCCTGAGTGATTGTGTT…
I125E	ATGAACATTCAGATCGGTGAACTGGCGAAACGTACTGCATGTCCAGTGGTGACCATTCGCTTTTATGAGCAAGAAGGTTTGCTGCCGCCCCCAGGACGTTCCCGTGGTAATTTCCGCTTATACGGGGAAGAGCATGTTGAGCGTTTGCAATTTATCCGCCATTGCCGCTCACTTGACATGCCCTTATCCGATGTCCGCACATTGCTGTCATACCGCAAGCGTCCTGATCAAGATTGCGGGGAGGTGAACATGCTTCTGGATGAGCATATTCGTCAAGTAGAGAGTCGTATTGGCGCTCTGTTAGAGTTAAAACATCACTTGGTCGAGCTGCGCGAAGCATGCTCAGGGGCTCGCCCTGCACAAAGCTGCGGAGAACTTCAGGGCCTGAGTGATTGTGTT…
I125R	ATGAACATTCAGATCGGTGAACTGGCGAAACGTACTGCATGTCCAGTGGTGACCATTCGCTTTTATGAGCAAGAAGGTTTGCTGCCGCCCCCAGGACGTTCCCGTGGTAATTTCCGCTTATACGGGGAAGAGCATGTTGAGCGTTTGCAATTTATCCGCCATTGCCGCTCACTTGACATGCCCTTATCCGATGTCCGCACATTGCTGTCATACCGCAAGCGTCCTGATCAAGATTGCGGGGAGGTGAACATGCTTCTGGATGAGCATATTCGTCAAGTAGAGAGTCGTATTGGCGCTCTGTTAGAGTTAAAACATCACTTGGTCGAGCTGCGCGAAGCATGCTCAGGGGCTCGCCCTGCACAAAGCTGCGGACGGCTTCAGGGCCTGAGTGATTGTGTT…
I125H	ATGAACATTCAGATCGGTGAACTGGCGAAACGTACTGCATGTCCAGTGGTGACCATTCGCTTTTATGAGCAAGAAGGTTTGCTGCCGCCCCCAGGACGTTCCCGTGGTAATTTCCGCTTATACGGGGAAGAGCATGTTGAGCGTTTGCAATTTATCCGCCATTGCCGCTCACTTGACATGCCCTTATCCGATGTCCGCACATTGCTGTCATACCGCAAGCGTCCTGATCAAGATTGCGGGGAGGTGAACATGCTTCTGGATGAGCATATTCGTCAAGTAGAGAGTCGTATTGGCGCTCTGTTAGAGTTAAAACATCACTTGGTCGAGCTGCGCGAAGCATGCTCAGGGGCTCGCCCTGCACAAAGCTGCGGACACCTTCAGGGCCTGAGTGATTGTGTT…
I125K	ATGAACATTCAGATCGGTGAACTGGCGAAACGTACTGCATGTCCAGTGGTGACCATTCGCTTTTATGAGCAAGAAGGTTTGCTGCCGCCCCCAGGACGTTCCCGTGGTAATTTCCGCTTATACGGGGAAGAGCATGTTGAGCGTTTGCAATTTATCCGCCATTGCCGCTCACTTGACATGCCCTTATCCGATGTCCGCACATTGCTGTCATACCGCAAGCGTCCTGATCAAGATTGCGGGGAGGTGAACATGCTTCTGGATGAGCATATTCGTCAAGTAGAGAGTCGTATTGGCGCTCTGTTAGAGTTAAAACATCACTTGGTCGAGCTGCGCGAAGCATGCTCAGGGGCTCGCCCTGCACAAAGCTGCGGAAAGCTTCAGGGCCTGAGTGATTGTGTT…
I125S	ATGAACATTCAGATCGGTGAACTGGCGAAACGTACTGCATGTCCAGTGGTGACCATTCGCTTTTATGAGCAAGAAGGTTTGCTGCCGCCCCCAGGACGTTCCCGTGGTAATTTCCGCTTATACGGGGAAGAGCATGTTGAGCGTTTGCAATTTATCCGCCATTGCCGCTCACTTGACATGCCCTTATCCGATGTCCGCACATTGCTGTCATACCGCAAGCGTCCTGATCAAGATTGCGGGGAGGTGAACATGCTTCTGGATGAGCATATTCGTCAAGTAGAGAGTCGTATTGGCGCTCTGTTAGAGTTAAAACATCACTTGGTCGAGCTGCGCGAAGCATGCTCAGGGGCTCGCCCTGCACAAAGCTGCGGATCACTTCAGGGCCTGAGTGATTGTGTT…
I125T	ATGAACATTCAGATCGGTGAACTGGCGAAACGTACTGCATGTCCAGTGGTGACCATTCGCTTTTATGAGCAAGAAGGTTTGCTGCCGCCCCCAGGACGTTCCCGTGGTAATTTCCGCTTATACGGGGAAGAGCATGTTGAGCGTTTGCAATTTATCCGCCATTGCCGCTCACTTGACATGCCCTTATCCGATGTCCGCACATTGCTGTCATACCGCAAGCGTCCTGATCAAGATTGCGGGGAGGTGAACATGCTTCTGGATGAGCATATTCGTCAAGTAGAGAGTCGTATTGGCGCTCTGTTAGAGTTAAAACATCACTTGGTCGAGCTGCGCGAAGCATGCTCAGGGGCTCGCCCTGCACAAAGCTGCGGAACTCTTCAGGGCCTGAGTGATTGTGTT…
I125C	ATGAACATTCAGATCGGTGAACTGGCGAAACGTACTGCATGTCCAGTGGTGACCATTCGCTTTTATGAGCAAGAAGGTTTGCTGCCGCCCCCAGGACGTTCCCGTGGTAATTTCCGCTTATACGGGGAAGAGCATGTTGAGCGTTTGCAATTTATCCGCCATTGCCGCTCACTTGACATGCCCTTATCCGATGTCCGCACATTGCTGTCATACCGCAAGCGTCCTGATCAAGATTGCGGGGAGGTGAACATGCTTCTGGATGAGCATATTCGTCAAGTAGAGAGTCGTATTGGCGCTCTGTTAGAGTTAAAACATCACTTGGTCGAGCTGCGCGAAGCATGCTCAGGGGCTCGCCCTGCACAAAGCTGCGGATGTCTTCAGGGCCTGAGTGATTGTGTT…
I125M	ATGAACATTCAGATCGGTGAACTGGCGAAACGTACTGCATGTCCAGTGGTGACCATTCGCTTTTATGAGCAAGAAGGTTTGCTGCCGCCCCCAGGACGTTCCCGTGGTAATTTCCGCTTATACGGGGAAGAGCATGTTGAGCGTTTGCAATTTATCCGCCATTGCCGCTCACTTGACATGCCCTTATCCGATGTCCGCACATTGCTGTCATACCGCAAGCGTCCTGATCAAGATTGCGGGGAGGTGAACATGCTTCTGGATGAGCATATTCGTCAAGTAGAGAGTCGTATTGGCGCTCTGTTAGAGTTAAAACATCACTTGGTCGAGCTGCGCGAAGCATGCTCAGGGGCTCGCCCTGCACAAAGCTGCGGAATGCTTCAGGGCCTGAGTGATTGTGTT…
I125N	ATGAACATTCAGATCGGTGAACTGGCGAAACGTACTGCATGTCCAGTGGTGACCATTCGCTTTTATGAGCAAGAAGGTTTGCTGCCGCCCCCAGGACGTTCCCGTGGTAATTTCCGCTTATACGGGGAAGAGCATGTTGAGCGTTTGCAATTTATCCGCCATTGCCGCTCACTTGACATGCCCTTATCCGATGTCCGCACATTGCTGTCATACCGCAAGCGTCCTGATCAAGATTGCGGGGAGGTGAACATGCTTCTGGATGAGCATATTCGTCAAGTAGAGAGTCGTATTGGCGCTCTGTTAGAGTTAAAACATCACTTGGTCGAGCTGCGCGAAGCATGCTCAGGGGCTCGCCCTGCACAAAGCTGCGGAAATCTTCAGGGCCTGAGTGATTGTGTT…
I125Q	ATGAACATTCAGATCGGTGAACTGGCGAAACGTACTGCATGTCCAGTGGTGACCATTCGCTTTTATGAGCAAGAAGGTTTGCTGCCGCCCCCAGGACGTTCCCGTGGTAATTTCCGCTTATACGGGGAAGAGCATGTTGAGCGTTTGCAATTTATCCGCCATTGCCGCTCACTTGACATGCCCTTATCCGATGTCCGCACATTGCTGTCATACCGCAAGCGTCCTGATCAAGATTGCGGGGAGGTGAACATGCTTCTGGATGAGCATATTCGTCAAGTAGAGAGTCGTATTGGCGCTCTGTTAGAGTTAAAACATCACTTGGTCGAGCTGCGCGAAGCATGCTCAGGGGCTCGCCCTGCACAAAGCTGCGGACAACTTCAGGGCCTGAGTGATTGTGTT…
L126G	ATGAACATTCAGATCGGTGAACTGGCGAAACGTACTGCATGTCCAGTGGTGACCATTCGCTTTTATGAGCAAGAAGGTTTGCTGCCGCCCCCAGGACGTTCCCGTGGTAATTTCCGCTTATACGGGGAAGAGCATGTTGAGCGTTTGCAATTTATCCGCCATTGCCGCTCACTTGACATGCCCTTATCCGATGTCCGCACATTGCTGTCATACCGCAAGCGTCCTGATCAAGATTGCGGGGAGGTGAACATGCTTCTGGATGAGCATATTCGTCAAGTAGAGAGTCGTATTGGCGCTCTGTTAGAGTTAAAACATCACTTGGTCGAGCTGCGCGAAGCATGCTCAGGGGCTCGCCCTGCACAAAGCTGCGGAATCGGCCAGGGCCTGAGTGATTGTGTT…
L126I	ATGAACATTCAGATCGGTGAACTGGCGAAACGTACTGCATGTCCAGTGGTGACCATTCGCTTTTATGAGCAAGAAGGTTTGCTGCCGCCCCCAGGACGTTCCCGTGGTAATTTCCGCTTATACGGGGAAGAGCATGTTGAGCGTTTGCAATTTATCCGCCATTGCCGCTCACTTGACATGCCCTTATCCGATGTCCGCACATTGCTGTCATACCGCAAGCGTCCTGATCAAGATTGCGGGGAGGTGAACATGCTTCTGGATGAGCATATTCGTCAAGTAGAGAGTCGTATTGGCGCTCTGTTAGAGTTAAAACATCACTTGGTCGAGCTGCGCGAAGCATGCTCAGGGGCTCGCCCTGCACAAAGCTGCGGAATCATCCAGGGCCTGAGTGATTGTGTT…
L126L	ATGAACATTCAGATCGGTGAACTGGCGAAACGTACTGCATGTCCAGTGGTGACCATTCGCTTTTATGAGCAAGAAGGTTTGCTGCCGCCCCCAGGACGTTCCCGTGGTAATTTCCGCTTATACGGGGAAGAGCATGTTGAGCGTTTGCAATTTATCCGCCATTGCCGCTCACTTGACATGCCCTTATCCGATGTCCGCACATTGCTGTCATACCGCAAGCGTCCTGATCAAGATTGCGGGGAGGTGAACATGCTTCTGGATGAGCATATTCGTCAAGTAGAGAGTCGTATTGGCGCTCTGTTAGAGTTAAAACATCACTTGGTCGAGCTGCGCGAAGCATGCTCAGGGGCTCGCCCTGCACAAAGCTGCGGAATCCTTCAGGGCCTGAGTGATTGTGTT…
L126P	ATGAACATTCAGATCGGTGAACTGGCGAAACGTACTGCATGTCCAGTGGTGACCATTCGCTTTTATGAGCAAGAAGGTTTGCTGCCGCCCCCAGGACGTTCCCGTGGTAATTTCCGCTTATACGGGGAAGAGCATGTTGAGCGTTTGCAATTTATCCGCCATTGCCGCTCACTTGACATGCCCTTATCCGATGTCCGCACATTGCTGTCATACCGCAAGCGTCCTGATCAAGATTGCGGGGAGGTGAACATGCTTCTGGATGAGCATATTCGTCAAGTAGAGAGTCGTATTGGCGCTCTGTTAGAGTTAAAACATCACTTGGTCGAGCTGCGCGAAGCATGCTCAGGGGCTCGCCCTGCACAAAGCTGCGGAATCCCACAGGGCCTGAGTGATTGTGTT…
L126V	ATGAACATTCAGATCGGTGAACTGGCGAAACGTACTGCATGTCCAGTGGTGACCATTCGCTTTTATGAGCAAGAAGGTTTGCTGCCGCCCCCAGGACGTTCCCGTGGTAATTTCCGCTTATACGGGGAAGAGCATGTTGAGCGTTTGCAATTTATCCGCCATTGCCGCTCACTTGACATGCCCTTATCCGATGTCCGCACATTGCTGTCATACCGCAAGCGTCCTGATCAAGATTGCGGGGAGGTGAACATGCTTCTGGATGAGCATATTCGTCAAGTAGAGAGTCGTATTGGCGCTCTGTTAGAGTTAAAACATCACTTGGTCGAGCTGCGCGAAGCATGCTCAGGGGCTCGCCCTGCACAAAGCTGCGGAATCGTCCAGGGCCTGAGTGATTGTGTT…
L126F	ATGAACATTCAGATCGGTGAACTGGCGAAACGTACTGCATGTCCAGTGGTGACCATTCGCTTTTATGAGCAAGAAGGTTTGCTGCCGCCCCCAGGACGTTCCCGTGGTAATTTCCGCTTATACGGGGAAGAGCATGTTGAGCGTTTGCAATTTATCCGCCATTGCCGCTCACTTGACATGCCCTTATCCGATGTCCGCACATTGCTGTCATACCGCAAGCGTCCTGATCAAGATTGCGGGGAGGTGAACATGCTTCTGGATGAGCATATTCGTCAAGTAGAGAGTCGTATTGGCGCTCTGTTAGAGTTAAAACATCACTTGGTCGAGCTGCGCGAAGCATGCTCAGGGGCTCGCCCTGCACAAAGCTGCGGAATCTTTCAGGGCCTGAGTGATTGTGTT…
L126W	ATGAACATTCAGATCGGTGAACTGGCGAAACGTACTGCATGTCCAGTGGTGACCATTCGCTTTTATGAGCAAGAAGGTTTGCTGCCGCCCCCAGGACGTTCCCGTGGTAATTTCCGCTTATACGGGGAAGAGCATGTTGAGCGTTTGCAATTTATCCGCCATTGCCGCTCACTTGACATGCCCTTATCCGATGTCCGCACATTGCTGTCATACCGCAAGCGTCCTGATCAAGATTGCGGGGAGGTGAACATGCTTCTGGATGAGCATATTCGTCAAGTAGAGAGTCGTATTGGCGCTCTGTTAGAGTTAAAACATCACTTGGTCGAGCTGCGCGAAGCATGCTCAGGGGCTCGCCCTGCACAAAGCTGCGGAATCTGGCAGGGCCTGAGTGATTGTGTT…
L126Y	ATGAACATTCAGATCGGTGAACTGGCGAAACGTACTGCATGTCCAGTGGTGACCATTCGCTTTTATGAGCAAGAAGGTTTGCTGCCGCCCCCAGGACGTTCCCGTGGTAATTTCCGCTTATACGGGGAAGAGCATGTTGAGCGTTTGCAATTTATCCGCCATTGCCGCTCACTTGACATGCCCTTATCCGATGTCCGCACATTGCTGTCATACCGCAAGCGTCCTGATCAAGATTGCGGGGAGGTGAACATGCTTCTGGATGAGCATATTCGTCAAGTAGAGAGTCGTATTGGCGCTCTGTTAGAGTTAAAACATCACTTGGTCGAGCTGCGCGAAGCATGCTCAGGGGCTCGCCCTGCACAAAGCTGCGGAATCTATCAGGGCCTGAGTGATTGTGTT…
L126D	ATGAACATTCAGATCGGTGAACTGGCGAAACGTACTGCATGTCCAGTGGTGACCATTCGCTTTTATGAGCAAGAAGGTTTGCTGCCGCCCCCAGGACGTTCCCGTGGTAATTTCCGCTTATACGGGGAAGAGCATGTTGAGCGTTTGCAATTTATCCGCCATTGCCGCTCACTTGACATGCCCTTATCCGATGTCCGCACATTGCTGTCATACCGCAAGCGTCCTGATCAAGATTGCGGGGAGGTGAACATGCTTCTGGATGAGCATATTCGTCAAGTAGAGAGTCGTATTGGCGCTCTGTTAGAGTTAAAACATCACTTGGTCGAGCTGCGCGAAGCATGCTCAGGGGCTCGCCCTGCACAAAGCTGCGGAATCGATCAGGGCCTGAGTGATTGTGTT…
L126E	ATGAACATTCAGATCGGTGAACTGGCGAAACGTACTGCATGTCCAGTGGTGACCATTCGCTTTTATGAGCAAGAAGGTTTGCTGCCGCCCCCAGGACGTTCCCGTGGTAATTTCCGCTTATACGGGGAAGAGCATGTTGAGCGTTTGCAATTTATCCGCCATTGCCGCTCACTTGACATGCCCTTATCCGATGTCCGCACATTGCTGTCATACCGCAAGCGTCCTGATCAAGATTGCGGGGAGGTGAACATGCTTCTGGATGAGCATATTCGTCAAGTAGAGAGTCGTATTGGCGCTCTGTTAGAGTTAAAACATCACTTGGTCGAGCTGCGCGAAGCATGCTCAGGGGCTCGCCCTGCACAAAGCTGCGGAATCGAACAGGGCCTGAGTGATTGTGTT…
L126R	ATGAACATTCAGATCGGTGAACTGGCGAAACGTACTGCATGTCCAGTGGTGACCATTCGCTTTTATGAGCAAGAAGGTTTGCTGCCGCCCCCAGGACGTTCCCGTGGTAATTTCCGCTTATACGGGGAAGAGCATGTTGAGCGTTTGCAATTTATCCGCCATTGCCGCTCACTTGACATGCCCTTATCCGATGTCCGCACATTGCTGTCATACCGCAAGCGTCCTGATCAAGATTGCGGGGAGGTGAACATGCTTCTGGATGAGCATATTCGTCAAGTAGAGAGTCGTATTGGCGCTCTGTTAGAGTTAAAACATCACTTGGTCGAGCTGCGCGAAGCATGCTCAGGGGCTCGCCCTGCACAAAGCTGCGGAATCCGGCAGGGCCTGAGTGATTGTGTT…
L126H	ATGAACATTCAGATCGGTGAACTGGCGAAACGTACTGCATGTCCAGTGGTGACCATTCGCTTTTATGAGCAAGAAGGTTTGCTGCCGCCCCCAGGACGTTCCCGTGGTAATTTCCGCTTATACGGGGAAGAGCATGTTGAGCGTTTGCAATTTATCCGCCATTGCCGCTCACTTGACATGCCCTTATCCGATGTCCGCACATTGCTGTCATACCGCAAGCGTCCTGATCAAGATTGCGGGGAGGTGAACATGCTTCTGGATGAGCATATTCGTCAAGTAGAGAGTCGTATTGGCGCTCTGTTAGAGTTAAAACATCACTTGGTCGAGCTGCGCGAAGCATGCTCAGGGGCTCGCCCTGCACAAAGCTGCGGAATCCACCAGGGCCTGAGTGATTGTGTT…
L126K	ATGAACATTCAGATCGGTGAACTGGCGAAACGTACTGCATGTCCAGTGGTGACCATTCGCTTTTATGAGCAAGAAGGTTTGCTGCCGCCCCCAGGACGTTCCCGTGGTAATTTCCGCTTATACGGGGAAGAGCATGTTGAGCGTTTGCAATTTATCCGCCATTGCCGCTCACTTGACATGCCCTTATCCGATGTCCGCACATTGCTGTCATACCGCAAGCGTCCTGATCAAGATTGCGGGGAGGTGAACATGCTTCTGGATGAGCATATTCGTCAAGTAGAGAGTCGTATTGGCGCTCTGTTAGAGTTAAAACATCACTTGGTCGAGCTGCGCGAAGCATGCTCAGGGGCTCGCCCTGCACAAAGCTGCGGAATCAAGCAGGGCCTGAGTGATTGTGTT…
L126S	ATGAACATTCAGATCGGTGAACTGGCGAAACGTACTGCATGTCCAGTGGTGACCATTCGCTTTTATGAGCAAGAAGGTTTGCTGCCGCCCCCAGGACGTTCCCGTGGTAATTTCCGCTTATACGGGGAAGAGCATGTTGAGCGTTTGCAATTTATCCGCCATTGCCGCTCACTTGACATGCCCTTATCCGATGTCCGCACATTGCTGTCATACCGCAAGCGTCCTGATCAAGATTGCGGGGAGGTGAACATGCTTCTGGATGAGCATATTCGTCAAGTAGAGAGTCGTATTGGCGCTCTGTTAGAGTTAAAACATCACTTGGTCGAGCTGCGCGAAGCATGCTCAGGGGCTCGCCCTGCACAAAGCTGCGGAATCTCACAGGGCCTGAGTGATTGTGTT…
L126T	ATGAACATTCAGATCGGTGAACTGGCGAAACGTACTGCATGTCCAGTGGTGACCATTCGCTTTTATGAGCAAGAAGGTTTGCTGCCGCCCCCAGGACGTTCCCGTGGTAATTTCCGCTTATACGGGGAAGAGCATGTTGAGCGTTTGCAATTTATCCGCCATTGCCGCTCACTTGACATGCCCTTATCCGATGTCCGCACATTGCTGTCATACCGCAAGCGTCCTGATCAAGATTGCGGGGAGGTGAACATGCTTCTGGATGAGCATATTCGTCAAGTAGAGAGTCGTATTGGCGCTCTGTTAGAGTTAAAACATCACTTGGTCGAGCTGCGCGAAGCATGCTCAGGGGCTCGCCCTGCACAAAGCTGCGGAATCACTCAGGGCCTGAGTGATTGTGTT…
L126C	ATGAACATTCAGATCGGTGAACTGGCGAAACGTACTGCATGTCCAGTGGTGACCATTCGCTTTTATGAGCAAGAAGGTTTGCTGCCGCCCCCAGGACGTTCCCGTGGTAATTTCCGCTTATACGGGGAAGAGCATGTTGAGCGTTTGCAATTTATCCGCCATTGCCGCTCACTTGACATGCCCTTATCCGATGTCCGCACATTGCTGTCATACCGCAAGCGTCCTGATCAAGATTGCGGGGAGGTGAACATGCTTCTGGATGAGCATATTCGTCAAGTAGAGAGTCGTATTGGCGCTCTGTTAGAGTTAAAACATCACTTGGTCGAGCTGCGCGAAGCATGCTCAGGGGCTCGCCCTGCACAAAGCTGCGGAATCTGTCAGGGCCTGAGTGATTGTGTT…
L126M	ATGAACATTCAGATCGGTGAACTGGCGAAACGTACTGCATGTCCAGTGGTGACCATTCGCTTTTATGAGCAAGAAGGTTTGCTGCCGCCCCCAGGACGTTCCCGTGGTAATTTCCGCTTATACGGGGAAGAGCATGTTGAGCGTTTGCAATTTATCCGCCATTGCCGCTCACTTGACATGCCCTTATCCGATGTCCGCACATTGCTGTCATACCGCAAGCGTCCTGATCAAGATTGCGGGGAGGTGAACATGCTTCTGGATGAGCATATTCGTCAAGTAGAGAGTCGTATTGGCGCTCTGTTAGAGTTAAAACATCACTTGGTCGAGCTGCGCGAAGCATGCTCAGGGGCTCGCCCTGCACAAAGCTGCGGAATCATGCAGGGCCTGAGTGATTGTGTT…
L126N	ATGAACATTCAGATCGGTGAACTGGCGAAACGTACTGCATGTCCAGTGGTGACCATTCGCTTTTATGAGCAAGAAGGTTTGCTGCCGCCCCCAGGACGTTCCCGTGGTAATTTCCGCTTATACGGGGAAGAGCATGTTGAGCGTTTGCAATTTATCCGCCATTGCCGCTCACTTGACATGCCCTTATCCGATGTCCGCACATTGCTGTCATACCGCAAGCGTCCTGATCAAGATTGCGGGGAGGTGAACATGCTTCTGGATGAGCATATTCGTCAAGTAGAGAGTCGTATTGGCGCTCTGTTAGAGTTAAAACATCACTTGGTCGAGCTGCGCGAAGCATGCTCAGGGGCTCGCCCTGCACAAAGCTGCGGAATCAATCAGGGCCTGAGTGATTGTGTT…
L126Q	ATGAACATTCAGATCGGTGAACTGGCGAAACGTACTGCATGTCCAGTGGTGACCATTCGCTTTTATGAGCAAGAAGGTTTGCTGCCGCCCCCAGGACGTTCCCGTGGTAATTTCCGCTTATACGGGGAAGAGCATGTTGAGCGTTTGCAATTTATCCGCCATTGCCGCTCACTTGACATGCCCTTATCCGATGTCCGCACATTGCTGTCATACCGCAAGCGTCCTGATCAAGATTGCGGGGAGGTGAACATGCTTCTGGATGAGCATATTCGTCAAGTAGAGAGTCGTATTGGCGCTCTGTTAGAGTTAAAACATCACTTGGTCGAGCTGCGCGAAGCATGCTCAGGGGCTCGCCCTGCACAAAGCTGCGGAATCCAACAGGGCCTGAGTGATTGTGTT…
G128G	ATGAACATTCAGATCGGTGAACTGGCGAAACGTACTGCATGTCCAGTGGTGACCATTCGCTTTTATGAGCAAGAAGGTTTGCTGCCGCCCCCAGGACGTTCCCGTGGTAATTTCCGCTTATACGGGGAAGAGCATGTTGAGCGTTTGCAATTTATCCGCCATTGCCGCTCACTTGACATGCCCTTATCCGATGTCCGCACATTGCTGTCATACCGCAAGCGTCCTGATCAAGATTGCGGGGAGGTGAACATGCTTCTGGATGAGCATATTCGTCAAGTAGAGAGTCGTATTGGCGCTCTGTTAGAGTTAAAACATCACTTGGTCGAGCTGCGCGAAGCATGCTCAGGGGCTCGCCCTGCACAAAGCTGCGGAATCCTTCAGGGCCTGAGTGATTGTGTT…
G128I	ATGAACATTCAGATCGGTGAACTGGCGAAACGTACTGCATGTCCAGTGGTGACCATTCGCTTTTATGAGCAAGAAGGTTTGCTGCCGCCCCCAGGACGTTCCCGTGGTAATTTCCGCTTATACGGGGAAGAGCATGTTGAGCGTTTGCAATTTATCCGCCATTGCCGCTCACTTGACATGCCCTTATCCGATGTCCGCACATTGCTGTCATACCGCAAGCGTCCTGATCAAGATTGCGGGGAGGTGAACATGCTTCTGGATGAGCATATTCGTCAAGTAGAGAGTCGTATTGGCGCTCTGTTAGAGTTAAAACATCACTTGGTCGAGCTGCGCGAAGCATGCTCAGGGGCTCGCCCTGCACAAAGCTGCGGAATCCTTCAGATCCTGAGTGATTGTGTT…
G128L	ATGAACATTCAGATCGGTGAACTGGCGAAACGTACTGCATGTCCAGTGGTGACCATTCGCTTTTATGAGCAAGAAGGTTTGCTGCCGCCCCCAGGACGTTCCCGTGGTAATTTCCGCTTATACGGGGAAGAGCATGTTGAGCGTTTGCAATTTATCCGCCATTGCCGCTCACTTGACATGCCCTTATCCGATGTCCGCACATTGCTGTCATACCGCAAGCGTCCTGATCAAGATTGCGGGGAGGTGAACATGCTTCTGGATGAGCATATTCGTCAAGTAGAGAGTCGTATTGGCGCTCTGTTAGAGTTAAAACATCACTTGGTCGAGCTGCGCGAAGCATGCTCAGGGGCTCGCCCTGCACAAAGCTGCGGAATCCTTCAGCTTCTGAGTGATTGTGTT…
G128P	ATGAACATTCAGATCGGTGAACTGGCGAAACGTACTGCATGTCCAGTGGTGACCATTCGCTTTTATGAGCAAGAAGGTTTGCTGCCGCCCCCAGGACGTTCCCGTGGTAATTTCCGCTTATACGGGGAAGAGCATGTTGAGCGTTTGCAATTTATCCGCCATTGCCGCTCACTTGACATGCCCTTATCCGATGTCCGCACATTGCTGTCATACCGCAAGCGTCCTGATCAAGATTGCGGGGAGGTGAACATGCTTCTGGATGAGCATATTCGTCAAGTAGAGAGTCGTATTGGCGCTCTGTTAGAGTTAAAACATCACTTGGTCGAGCTGCGCGAAGCATGCTCAGGGGCTCGCCCTGCACAAAGCTGCGGAATCCTTCAGCCACTGAGTGATTGTGTT…
G128V	ATGAACATTCAGATCGGTGAACTGGCGAAACGTACTGCATGTCCAGTGGTGACCATTCGCTTTTATGAGCAAGAAGGTTTGCTGCCGCCCCCAGGACGTTCCCGTGGTAATTTCCGCTTATACGGGGAAGAGCATGTTGAGCGTTTGCAATTTATCCGCCATTGCCGCTCACTTGACATGCCCTTATCCGATGTCCGCACATTGCTGTCATACCGCAAGCGTCCTGATCAAGATTGCGGGGAGGTGAACATGCTTCTGGATGAGCATATTCGTCAAGTAGAGAGTCGTATTGGCGCTCTGTTAGAGTTAAAACATCACTTGGTCGAGCTGCGCGAAGCATGCTCAGGGGCTCGCCCTGCACAAAGCTGCGGAATCCTTCAGGTCCTGAGTGATTGTGTT…
G128F	ATGAACATTCAGATCGGTGAACTGGCGAAACGTACTGCATGTCCAGTGGTGACCATTCGCTTTTATGAGCAAGAAGGTTTGCTGCCGCCCCCAGGACGTTCCCGTGGTAATTTCCGCTTATACGGGGAAGAGCATGTTGAGCGTTTGCAATTTATCCGCCATTGCCGCTCACTTGACATGCCCTTATCCGATGTCCGCACATTGCTGTCATACCGCAAGCGTCCTGATCAAGATTGCGGGGAGGTGAACATGCTTCTGGATGAGCATATTCGTCAAGTAGAGAGTCGTATTGGCGCTCTGTTAGAGTTAAAACATCACTTGGTCGAGCTGCGCGAAGCATGCTCAGGGGCTCGCCCTGCACAAAGCTGCGGAATCCTTCAGTTTCTGAGTGATTGTGTT…
G128W	ATGAACATTCAGATCGGTGAACTGGCGAAACGTACTGCATGTCCAGTGGTGACCATTCGCTTTTATGAGCAAGAAGGTTTGCTGCCGCCCCCAGGACGTTCCCGTGGTAATTTCCGCTTATACGGGGAAGAGCATGTTGAGCGTTTGCAATTTATCCGCCATTGCCGCTCACTTGACATGCCCTTATCCGATGTCCGCACATTGCTGTCATACCGCAAGCGTCCTGATCAAGATTGCGGGGAGGTGAACATGCTTCTGGATGAGCATATTCGTCAAGTAGAGAGTCGTATTGGCGCTCTGTTAGAGTTAAAACATCACTTGGTCGAGCTGCGCGAAGCATGCTCAGGGGCTCGCCCTGCACAAAGCTGCGGAATCCTTCAGTGGCTGAGTGATTGTGTT…
G128Y	ATGAACATTCAGATCGGTGAACTGGCGAAACGTACTGCATGTCCAGTGGTGACCATTCGCTTTTATGAGCAAGAAGGTTTGCTGCCGCCCCCAGGACGTTCCCGTGGTAATTTCCGCTTATACGGGGAAGAGCATGTTGAGCGTTTGCAATTTATCCGCCATTGCCGCTCACTTGACATGCCCTTATCCGATGTCCGCACATTGCTGTCATACCGCAAGCGTCCTGATCAAGATTGCGGGGAGGTGAACATGCTTCTGGATGAGCATATTCGTCAAGTAGAGAGTCGTATTGGCGCTCTGTTAGAGTTAAAACATCACTTGGTCGAGCTGCGCGAAGCATGCTCAGGGGCTCGCCCTGCACAAAGCTGCGGAATCCTTCAGTATCTGAGTGATTGTGTT…
G128D	ATGAACATTCAGATCGGTGAACTGGCGAAACGTACTGCATGTCCAGTGGTGACCATTCGCTTTTATGAGCAAGAAGGTTTGCTGCCGCCCCCAGGACGTTCCCGTGGTAATTTCCGCTTATACGGGGAAGAGCATGTTGAGCGTTTGCAATTTATCCGCCATTGCCGCTCACTTGACATGCCCTTATCCGATGTCCGCACATTGCTGTCATACCGCAAGCGTCCTGATCAAGATTGCGGGGAGGTGAACATGCTTCTGGATGAGCATATTCGTCAAGTAGAGAGTCGTATTGGCGCTCTGTTAGAGTTAAAACATCACTTGGTCGAGCTGCGCGAAGCATGCTCAGGGGCTCGCCCTGCACAAAGCTGCGGAATCCTTCAGGATCTGAGTGATTGTGTT…
G128E	ATGAACATTCAGATCGGTGAACTGGCGAAACGTACTGCATGTCCAGTGGTGACCATTCGCTTTTATGAGCAAGAAGGTTTGCTGCCGCCCCCAGGACGTTCCCGTGGTAATTTCCGCTTATACGGGGAAGAGCATGTTGAGCGTTTGCAATTTATCCGCCATTGCCGCTCACTTGACATGCCCTTATCCGATGTCCGCACATTGCTGTCATACCGCAAGCGTCCTGATCAAGATTGCGGGGAGGTGAACATGCTTCTGGATGAGCATATTCGTCAAGTAGAGAGTCGTATTGGCGCTCTGTTAGAGTTAAAACATCACTTGGTCGAGCTGCGCGAAGCATGCTCAGGGGCTCGCCCTGCACAAAGCTGCGGAATCCTTCAGGAACTGAGTGATTGTGTT…
G128R	ATGAACATTCAGATCGGTGAACTGGCGAAACGTACTGCATGTCCAGTGGTGACCATTCGCTTTTATGAGCAAGAAGGTTTGCTGCCGCCCCCAGGACGTTCCCGTGGTAATTTCCGCTTATACGGGGAAGAGCATGTTGAGCGTTTGCAATTTATCCGCCATTGCCGCTCACTTGACATGCCCTTATCCGATGTCCGCACATTGCTGTCATACCGCAAGCGTCCTGATCAAGATTGCGGGGAGGTGAACATGCTTCTGGATGAGCATATTCGTCAAGTAGAGAGTCGTATTGGCGCTCTGTTAGAGTTAAAACATCACTTGGTCGAGCTGCGCGAAGCATGCTCAGGGGCTCGCCCTGCACAAAGCTGCGGAATCCTTCAGCGGCTGAGTGATTGTGTT…
G128H	ATGAACATTCAGATCGGTGAACTGGCGAAACGTACTGCATGTCCAGTGGTGACCATTCGCTTTTATGAGCAAGAAGGTTTGCTGCCGCCCCCAGGACGTTCCCGTGGTAATTTCCGCTTATACGGGGAAGAGCATGTTGAGCGTTTGCAATTTATCCGCCATTGCCGCTCACTTGACATGCCCTTATCCGATGTCCGCACATTGCTGTCATACCGCAAGCGTCCTGATCAAGATTGCGGGGAGGTGAACATGCTTCTGGATGAGCATATTCGTCAAGTAGAGAGTCGTATTGGCGCTCTGTTAGAGTTAAAACATCACTTGGTCGAGCTGCGCGAAGCATGCTCAGGGGCTCGCCCTGCACAAAGCTGCGGAATCCTTCAGCACCTGAGTGATTGTGTT…
G128K	ATGAACATTCAGATCGGTGAACTGGCGAAACGTACTGCATGTCCAGTGGTGACCATTCGCTTTTATGAGCAAGAAGGTTTGCTGCCGCCCCCAGGACGTTCCCGTGGTAATTTCCGCTTATACGGGGAAGAGCATGTTGAGCGTTTGCAATTTATCCGCCATTGCCGCTCACTTGACATGCCCTTATCCGATGTCCGCACATTGCTGTCATACCGCAAGCGTCCTGATCAAGATTGCGGGGAGGTGAACATGCTTCTGGATGAGCATATTCGTCAAGTAGAGAGTCGTATTGGCGCTCTGTTAGAGTTAAAACATCACTTGGTCGAGCTGCGCGAAGCATGCTCAGGGGCTCGCCCTGCACAAAGCTGCGGAATCCTTCAGAAGCTGAGTGATTGTGTT…
G128S	ATGAACATTCAGATCGGTGAACTGGCGAAACGTACTGCATGTCCAGTGGTGACCATTCGCTTTTATGAGCAAGAAGGTTTGCTGCCGCCCCCAGGACGTTCCCGTGGTAATTTCCGCTTATACGGGGAAGAGCATGTTGAGCGTTTGCAATTTATCCGCCATTGCCGCTCACTTGACATGCCCTTATCCGATGTCCGCACATTGCTGTCATACCGCAAGCGTCCTGATCAAGATTGCGGGGAGGTGAACATGCTTCTGGATGAGCATATTCGTCAAGTAGAGAGTCGTATTGGCGCTCTGTTAGAGTTAAAACATCACTTGGTCGAGCTGCGCGAAGCATGCTCAGGGGCTCGCCCTGCACAAAGCTGCGGAATCCTTCAGTCACTGAGTGATTGTGTT…
G128T	ATGAACATTCAGATCGGTGAACTGGCGAAACGTACTGCATGTCCAGTGGTGACCATTCGCTTTTATGAGCAAGAAGGTTTGCTGCCGCCCCCAGGACGTTCCCGTGGTAATTTCCGCTTATACGGGGAAGAGCATGTTGAGCGTTTGCAATTTATCCGCCATTGCCGCTCACTTGACATGCCCTTATCCGATGTCCGCACATTGCTGTCATACCGCAAGCGTCCTGATCAAGATTGCGGGGAGGTGAACATGCTTCTGGATGAGCATATTCGTCAAGTAGAGAGTCGTATTGGCGCTCTGTTAGAGTTAAAACATCACTTGGTCGAGCTGCGCGAAGCATGCTCAGGGGCTCGCCCTGCACAAAGCTGCGGAATCCTTCAGACTCTGAGTGATTGTGTT…
G128C	ATGAACATTCAGATCGGTGAACTGGCGAAACGTACTGCATGTCCAGTGGTGACCATTCGCTTTTATGAGCAAGAAGGTTTGCTGCCGCCCCCAGGACGTTCCCGTGGTAATTTCCGCTTATACGGGGAAGAGCATGTTGAGCGTTTGCAATTTATCCGCCATTGCCGCTCACTTGACATGCCCTTATCCGATGTCCGCACATTGCTGTCATACCGCAAGCGTCCTGATCAAGATTGCGGGGAGGTGAACATGCTTCTGGATGAGCATATTCGTCAAGTAGAGAGTCGTATTGGCGCTCTGTTAGAGTTAAAACATCACTTGGTCGAGCTGCGCGAAGCATGCTCAGGGGCTCGCCCTGCACAAAGCTGCGGAATCCTTCAGTGTCTGAGTGATTGTGTT…
G128M	ATGAACATTCAGATCGGTGAACTGGCGAAACGTACTGCATGTCCAGTGGTGACCATTCGCTTTTATGAGCAAGAAGGTTTGCTGCCGCCCCCAGGACGTTCCCGTGGTAATTTCCGCTTATACGGGGAAGAGCATGTTGAGCGTTTGCAATTTATCCGCCATTGCCGCTCACTTGACATGCCCTTATCCGATGTCCGCACATTGCTGTCATACCGCAAGCGTCCTGATCAAGATTGCGGGGAGGTGAACATGCTTCTGGATGAGCATATTCGTCAAGTAGAGAGTCGTATTGGCGCTCTGTTAGAGTTAAAACATCACTTGGTCGAGCTGCGCGAAGCATGCTCAGGGGCTCGCCCTGCACAAAGCTGCGGAATCCTTCAGATGCTGAGTGATTGTGTT…
G128N	ATGAACATTCAGATCGGTGAACTGGCGAAACGTACTGCATGTCCAGTGGTGACCATTCGCTTTTATGAGCAAGAAGGTTTGCTGCCGCCCCCAGGACGTTCCCGTGGTAATTTCCGCTTATACGGGGAAGAGCATGTTGAGCGTTTGCAATTTATCCGCCATTGCCGCTCACTTGACATGCCCTTATCCGATGTCCGCACATTGCTGTCATACCGCAAGCGTCCTGATCAAGATTGCGGGGAGGTGAACATGCTTCTGGATGAGCATATTCGTCAAGTAGAGAGTCGTATTGGCGCTCTGTTAGAGTTAAAACATCACTTGGTCGAGCTGCGCGAAGCATGCTCAGGGGCTCGCCCTGCACAAAGCTGCGGAATCCTTCAGAATCTGAGTGATTGTGTT…
G128Q	ATGAACATTCAGATCGGTGAACTGGCGAAACGTACTGCATGTCCAGTGGTGACCATTCGCTTTTATGAGCAAGAAGGTTTGCTGCCGCCCCCAGGACGTTCCCGTGGTAATTTCCGCTTATACGGGGAAGAGCATGTTGAGCGTTTGCAATTTATCCGCCATTGCCGCTCACTTGACATGCCCTTATCCGATGTCCGCACATTGCTGTCATACCGCAAGCGTCCTGATCAAGATTGCGGGGAGGTGAACATGCTTCTGGATGAGCATATTCGTCAAGTAGAGAGTCGTATTGGCGCTCTGTTAGAGTTAAAACATCACTTGGTCGAGCTGCGCGAAGCATGCTCAGGGGCTCGCCCTGCACAAAGCTGCGGAATCCTTCAGCAACTGAGTGATTGTGTT…
L129G	ATGAACATTCAGATCGGTGAACTGGCGAAACGTACTGCATGTCCAGTGGTGACCATTCGCTTTTATGAGCAAGAAGGTTTGCTGCCGCCCCCAGGACGTTCCCGTGGTAATTTCCGCTTATACGGGGAAGAGCATGTTGAGCGTTTGCAATTTATCCGCCATTGCCGCTCACTTGACATGCCCTTATCCGATGTCCGCACATTGCTGTCATACCGCAAGCGTCCTGATCAAGATTGCGGGGAGGTGAACATGCTTCTGGATGAGCATATTCGTCAAGTAGAGAGTCGTATTGGCGCTCTGTTAGAGTTAAAACATCACTTGGTCGAGCTGCGCGAAGCATGCTCAGGGGCTCGCCCTGCACAAAGCTGCGGAATCCTTCAGGGCGGCAGTGATTGTGTT…
L129I	ATGAACATTCAGATCGGTGAACTGGCGAAACGTACTGCATGTCCAGTGGTGACCATTCGCTTTTATGAGCAAGAAGGTTTGCTGCCGCCCCCAGGACGTTCCCGTGGTAATTTCCGCTTATACGGGGAAGAGCATGTTGAGCGTTTGCAATTTATCCGCCATTGCCGCTCACTTGACATGCCCTTATCCGATGTCCGCACATTGCTGTCATACCGCAAGCGTCCTGATCAAGATTGCGGGGAGGTGAACATGCTTCTGGATGAGCATATTCGTCAAGTAGAGAGTCGTATTGGCGCTCTGTTAGAGTTAAAACATCACTTGGTCGAGCTGCGCGAAGCATGCTCAGGGGCTCGCCCTGCACAAAGCTGCGGAATCCTTCAGGGCATCAGTGATTGTGTT…
L129L	ATGAACATTCAGATCGGTGAACTGGCGAAACGTACTGCATGTCCAGTGGTGACCATTCGCTTTTATGAGCAAGAAGGTTTGCTGCCGCCCCCAGGACGTTCCCGTGGTAATTTCCGCTTATACGGGGAAGAGCATGTTGAGCGTTTGCAATTTATCCGCCATTGCCGCTCACTTGACATGCCCTTATCCGATGTCCGCACATTGCTGTCATACCGCAAGCGTCCTGATCAAGATTGCGGGGAGGTGAACATGCTTCTGGATGAGCATATTCGTCAAGTAGAGAGTCGTATTGGCGCTCTGTTAGAGTTAAAACATCACTTGGTCGAGCTGCGCGAAGCATGCTCAGGGGCTCGCCCTGCACAAAGCTGCGGAATCCTTCAGGGCCTTAGTGATTGTGTT…
L129P	ATGAACATTCAGATCGGTGAACTGGCGAAACGTACTGCATGTCCAGTGGTGACCATTCGCTTTTATGAGCAAGAAGGTTTGCTGCCGCCCCCAGGACGTTCCCGTGGTAATTTCCGCTTATACGGGGAAGAGCATGTTGAGCGTTTGCAATTTATCCGCCATTGCCGCTCACTTGACATGCCCTTATCCGATGTCCGCACATTGCTGTCATACCGCAAGCGTCCTGATCAAGATTGCGGGGAGGTGAACATGCTTCTGGATGAGCATATTCGTCAAGTAGAGAGTCGTATTGGCGCTCTGTTAGAGTTAAAACATCACTTGGTCGAGCTGCGCGAAGCATGCTCAGGGGCTCGCCCTGCACAAAGCTGCGGAATCCTTCAGGGCCCAAGTGATTGTGTT…
L129V	ATGAACATTCAGATCGGTGAACTGGCGAAACGTACTGCATGTCCAGTGGTGACCATTCGCTTTTATGAGCAAGAAGGTTTGCTGCCGCCCCCAGGACGTTCCCGTGGTAATTTCCGCTTATACGGGGAAGAGCATGTTGAGCGTTTGCAATTTATCCGCCATTGCCGCTCACTTGACATGCCCTTATCCGATGTCCGCACATTGCTGTCATACCGCAAGCGTCCTGATCAAGATTGCGGGGAGGTGAACATGCTTCTGGATGAGCATATTCGTCAAGTAGAGAGTCGTATTGGCGCTCTGTTAGAGTTAAAACATCACTTGGTCGAGCTGCGCGAAGCATGCTCAGGGGCTCGCCCTGCACAAAGCTGCGGAATCCTTCAGGGCGTCAGTGATTGTGTT…
L129F	ATGAACATTCAGATCGGTGAACTGGCGAAACGTACTGCATGTCCAGTGGTGACCATTCGCTTTTATGAGCAAGAAGGTTTGCTGCCGCCCCCAGGACGTTCCCGTGGTAATTTCCGCTTATACGGGGAAGAGCATGTTGAGCGTTTGCAATTTATCCGCCATTGCCGCTCACTTGACATGCCCTTATCCGATGTCCGCACATTGCTGTCATACCGCAAGCGTCCTGATCAAGATTGCGGGGAGGTGAACATGCTTCTGGATGAGCATATTCGTCAAGTAGAGAGTCGTATTGGCGCTCTGTTAGAGTTAAAACATCACTTGGTCGAGCTGCGCGAAGCATGCTCAGGGGCTCGCCCTGCACAAAGCTGCGGAATCCTTCAGGGCTTTAGTGATTGTGTT…
L129W	ATGAACATTCAGATCGGTGAACTGGCGAAACGTACTGCATGTCCAGTGGTGACCATTCGCTTTTATGAGCAAGAAGGTTTGCTGCCGCCCCCAGGACGTTCCCGTGGTAATTTCCGCTTATACGGGGAAGAGCATGTTGAGCGTTTGCAATTTATCCGCCATTGCCGCTCACTTGACATGCCCTTATCCGATGTCCGCACATTGCTGTCATACCGCAAGCGTCCTGATCAAGATTGCGGGGAGGTGAACATGCTTCTGGATGAGCATATTCGTCAAGTAGAGAGTCGTATTGGCGCTCTGTTAGAGTTAAAACATCACTTGGTCGAGCTGCGCGAAGCATGCTCAGGGGCTCGCCCTGCACAAAGCTGCGGAATCCTTCAGGGCTGGAGTGATTGTGTT…
L129Y	ATGAACATTCAGATCGGTGAACTGGCGAAACGTACTGCATGTCCAGTGGTGACCATTCGCTTTTATGAGCAAGAAGGTTTGCTGCCGCCCCCAGGACGTTCCCGTGGTAATTTCCGCTTATACGGGGAAGAGCATGTTGAGCGTTTGCAATTTATCCGCCATTGCCGCTCACTTGACATGCCCTTATCCGATGTCCGCACATTGCTGTCATACCGCAAGCGTCCTGATCAAGATTGCGGGGAGGTGAACATGCTTCTGGATGAGCATATTCGTCAAGTAGAGAGTCGTATTGGCGCTCTGTTAGAGTTAAAACATCACTTGGTCGAGCTGCGCGAAGCATGCTCAGGGGCTCGCCCTGCACAAAGCTGCGGAATCCTTCAGGGCTATAGTGATTGTGTT…
L129D	ATGAACATTCAGATCGGTGAACTGGCGAAACGTACTGCATGTCCAGTGGTGACCATTCGCTTTTATGAGCAAGAAGGTTTGCTGCCGCCCCCAGGACGTTCCCGTGGTAATTTCCGCTTATACGGGGAAGAGCATGTTGAGCGTTTGCAATTTATCCGCCATTGCCGCTCACTTGACATGCCCTTATCCGATGTCCGCACATTGCTGTCATACCGCAAGCGTCCTGATCAAGATTGCGGGGAGGTGAACATGCTTCTGGATGAGCATATTCGTCAAGTAGAGAGTCGTATTGGCGCTCTGTTAGAGTTAAAACATCACTTGGTCGAGCTGCGCGAAGCATGCTCAGGGGCTCGCCCTGCACAAAGCTGCGGAATCCTTCAGGGCGATAGTGATTGTGTT…
L129E	ATGAACATTCAGATCGGTGAACTGGCGAAACGTACTGCATGTCCAGTGGTGACCATTCGCTTTTATGAGCAAGAAGGTTTGCTGCCGCCCCCAGGACGTTCCCGTGGTAATTTCCGCTTATACGGGGAAGAGCATGTTGAGCGTTTGCAATTTATCCGCCATTGCCGCTCACTTGACATGCCCTTATCCGATGTCCGCACATTGCTGTCATACCGCAAGCGTCCTGATCAAGATTGCGGGGAGGTGAACATGCTTCTGGATGAGCATATTCGTCAAGTAGAGAGTCGTATTGGCGCTCTGTTAGAGTTAAAACATCACTTGGTCGAGCTGCGCGAAGCATGCTCAGGGGCTCGCCCTGCACAAAGCTGCGGAATCCTTCAGGGCGAAAGTGATTGTGTT…
[truncated: 1,051 more rows]
