# Supplementary material for: Active learning-guided optimization of cell-free biosensors for lead testing in drinking water
Source: Nat Commun. 2025 Dec 20;17:261. doi: 10.1038/s41467-025-66964-6 (PMC12783771; doi:10.1038/s41467-025-66964-6)
Supplement: Supplementary file 6 — Source Data [file 41467_2025_66964_MOESM6_ESM.xlsx]

## Sheet: Figure 2
Panel A - WT PbrR Dose Response
	Lead			Zinc
Concentration (µM)	Replicate 1	Replicate 2	Replicate 3	Replicate 1	Replicate 2	Replicate 3
0	0.03484	0.04108	0.03224	0.03484	0.04108	0.03224
0.01	0.03016	0.03848	0.04472
0.05	0.04004	0.04732	0.06084
0.1	0.04836	0.05304	0.07228
0.25	0.08528	0.0884	0.09308
0.5	0.104	0.09724	0.10296
0.75	0.1352	0.13156	0.14716
1	0.21736	0.18668	0.234	0.052	0.04316	0.0494
2.5	0.40456	0.43212	0.46436	0.08996	0.104	0.10452
5	1.17572	1.16636	1.1934	0.11388	0.10764	0.10816
7.5	2.17256	2.19128	2.14032	0.26312	0.2652	0.2756
10	2.52928	1.81168	2.29268	0.41288	0.47424	0.42328
20				1.66504	1.69364	1.7472
30				3.64364	4.36956	3.93588
40				3.081	2.80384	2.55944
50	4.54896	4.26868	4.25672	2.65356	3.50584	2.90056
100				1.9682	1.95104	1.41492
500	0.49504	0.49192	0.4966
1000	0.00988	0.00676	0.00988
Panel B - previously engineered PbrR mutants
	No ligand			0.05 μM Pb			30 μM Zn			0.05 μM Pb + 30 μM Zn
Mutant	Replicate 1	Replicate 2	Replicate 3	Replicate 1	Replicate 2	Replicate 3	Replicate 1	Replicate 2	Replicate 3	Replicate 1	Replicate 2	Replicate 3
Wildtype	0.02964	0.026	0.02704	0.03432	0.03796	0.04004	4.43664	4.26088	3.57084	4.48344	4.48032	4.17716
K104V_L107A	0.13936	0.13832	0.1664	0.21164	0.21424	0.22204	2.84544	2.72792	2.70712	2.72896	2.73884	2.65928
M60L_P61N_D64K_G128I	0.78468	0.81952	0.69368	1.13984	1.03636	1.06496	4.84172	4.5682	4.47356	4.31756	4.48344	3.95356

## Sheet: Figure 3
Panel B - Alanine Scan				Panel C - Site Saturation Mutagenesis																					Panel D - Important residues			Panel E - Normalized fold change
	Normalized fold change				Normalized fold change at 1 µM Pb																				Residue	Number of mutants		Mutant	1 µM Pb	30 µM Zn
Residue	1 µM Pb	30 µM Zn		Residue	G	V	L	I	M	P	S	T	C	N	Q	D	E	K	R	H	F	Y	W		N83	9		M1A	0.947805	0.165155
M1	0.945754	0.164174		I3	0.990269	1.60788	1.01727	1.0543	0.958178	0.787997	0.825399	0.893684	1.00549	0.773463	0.979738	0.783663	0.788369	0.858247	1.04778	0.959471	0.927181	0.881864	1.0358		V46	7		K10A	0.993983	0.819776
N2	0.970821	1.26542		G6	1.05589	0.800387	0.812478	0.800387	0.778492	0.788369	0.901641	0.82015	0.783306	0.790715	0.778085	0.758988	0.761175	0.821512	0.836769	0.769963	0.815255	0.807686	0.788369		P30	6		L100A	1.33285	0.668177
I3	0.891522	0.508849		E7	1.02729	1.10141	1.08539	1.02907	1.11006	0.93018	1.11491	1.14542	0.939377	1.18943	1.17875	1.11261	0.987907	1.36354	1.27282	1.08231	0.846751	0.837942	0.836549		P61	6		L101A	0.963345	0.706224
Q4	0.84512	0.732753		P15	1.05806	0.781007	1.12582	0.810089	1.01867	1.04929	1.13801	1.27366	1.00831	1.09441	1.1053	0.83596	0.980066	1.20983	1.10574	1.10383	0.849164	0.838608	0.805194		P15	5		E102A	0.857116	0.33324
I5	0.823045	0.129519		V16	1.09436	1.05603	1.05623	1.04801	1.22439	1.15371	1.36678	1.22574	1.08723	1.08086	1.35314	1.20284	0.962315	1.43155	1.57453	1.33846	0.823928	0.863392	0.832207		V16	5		L103A	0.902407	1.19474
G6	0.796426	0.145995		R20	0.767872	0.793325	0.783562	0.860605	0.800387	0.760718	0.770315	0.783957	0.7841	0.856228	0.781499	0.802777	0.817417	0.802741	0.998812	0.838388	0.82629	0.816818	0.788651		L107	5		K104A	1.03682	0.806662
E7	0.993707	1.58271		F21	0.782988	0.779263	0.759649	0.770925	0.827312	0.779075	0.768002	0.815029	0.79794	0.800387	0.771282	0.798005	0.82994	0.812478	0.770828	0.844716	1.04515	0.990269	1.41269		D131	5		H105A	0.900402	1.00489
L8	0.947361	0.444137		Y22	0.788036	0.772708	0.778884	0.771282	0.768188	0.786137	0.765788	0.82015	0.812333	0.783811	0.781665	0.814896	0.807534	0.802734	0.776592	0.793407	0.84239	1.02152	1.72786		D64	4		H106A	0.915977	0.291862
A9	0.982743	0.894014		L27	0.785922	0.917746	1.02907	1.07868	1.20856	0.807642	0.798033	0.776777	0.816722	0.779508	0.768463	0.769963	0.817417	0.7614	0.802623	0.812158	1.2322	0.960465	0.809916		K104	4		L107A	3.1191	0.446196
K10	0.995002	0.819471		L28	0.790414	1.06164	1.03446	1.14448	1.00048	0.793177	0.807408	0.854805	0.823654	0.753717	0.777388	0.816963	0.823654	0.793407	0.802721	0.800387	1.04123	0.80747	1.0768		G128	4		V108A	0.944764	0.524153
R11	1.05775	0.841954		P30	0.934214	1.19348	1.16594	1.23578	1.15998	1.05405	1.02572	1.10999	0.993753	0.996846	1.15815	1.01442	1.10732	1.0695	1.09767	1.04739	1.00717	1.00287	0.911424		E7	3		E109A	1.0332	1.11887
T12	1.06134	0.883322		R33	0.797846	0.783461	0.817365	0.785142	0.79572	0.785879	0.776847	0.791134	0.820211	1.0347	0.786263	0.784605	0.819444	0.793507	1.07671	0.779201	0.815073	0.764109	0.791161		L27	3		R11A	1.05753	0.848422
A13	1.02554	1.18617		G36	1.01225	0.9468	0.845269	0.829254	0.872278	0.785565	1.35338	1.10648	1.12102	1.12605	0.914374	0.809916	0.824864	1.17033	0.878953	1.01336	0.859675	0.914382	0.830782		L28	3		L110A	0.783569	0.0819068
C14	0.862993	0.376895		R39	0.810953	0.800387	0.813012	0.792691	0.802777	0.823111	0.795551	0.790859	0.815073	0.783562	0.783613	0.807686	0.826669	0.814766	1.11402	0.835595	0.788111	0.80773	0.805313		M60	3		R111A	1.28054	1.51375
P15	1.15478	0.835762		Y41	0.802994	0.81033	0.797932	0.795289	0.758384	0.820523	0.812551	0.800387	0.767137	0.810269	0.823111	0.807708	0.824568	0.807664	0.807512	0.824864	1.40068	1.06464	0.897935		R111	3		E112A	1.20326	1.69022
V16	1.01011	1.47113		E43	1.21317	1.16905	1.11595	1.24442	1.32579	0.94103	1.16573	1.31162	1.17035	1.14849	0.991525	1.00176	0.962491	1.47232	1.38187	1.06572	1.13409	1.23362	1.30514		E43	2		A113A	1.00548	0.919999
V17	0.814592	0.893154		V46	0.859082	0.973512	1.24925	1.03863	1.2801	0.882338	1.00048	1.08606	1.17574	0.995002	1.26122	0.84331	1.11446	1.23118	1.17341	1.06104	1.15756	1.17191	1.0395		L62	2		C114A	0.813914	0.0790754
T18	0.817229	0.250183		C55	0.802969	0.984733	0.923338	0.845692	0.909531	0.80285	0.875804	0.823256	1.06039	0.785565	0.792976	0.802798	0.790773	0.802798	0.795462	0.840532	0.851279	0.82967	1.02305		L68	2		S115A	0.904167	0.645689
I19	0.837984	0.113985		L58	0.800387	0.780252	0.987978	0.803082	0.79787	0.810269	0.82091	0.797894	0.790351	0.821177	0.792999	0.832207	0.807491	0.879726	0.848172	0.805359	0.988714	2.33945	0.872726		I90	2		G116A	0.793897	0.242685
R20	0.775719	0.0808255		M60	0.823928	1.63361	1.88998	2.12989	0.993753	0.790686	0.810148	0.82723	0.836879	0.788477	0.780925	0.805152	3.45921	0.807664	0.797998	0.788617	1.21504	0.85233	2.26903		C134	2		A117A	1.02057	0.899447
F21	0.748703	0.0930067		P61	2.8685	1.10701	1.03268	0.927601	1.67178	1.04177	1.55026	1.95179	2.04759	2.16246	1.56775	1.34537	1.14553	1.25991	1.37913	1.42242	0.855836	0.949885	0.838844		D135	2		R118A	0.803812	0.201311
Y22	0.755129	0.0858192		L62	0.790382	1.03177	1.00048	1.17978	1.16723	0.838275	0.814595	0.889857	0.853266	0.82923	0.815118	0.829404	0.824568	0.784148	0.807287	0.812055	0.87137	0.832207	0.783713					P119A	0.856306	0.654092
E23	0.782767	0.139118		D64	1.53814	2.28871	1.15546	2.61731	0.932921	1.00351	1.86964	1.22325	3.15833	1.64267	1.117	1.05494	0.840785	1.66331	1.40125	1.40928	3.02326	2.29606	1.64034					T12A	1.06117	0.889624
Q24	0.852061	0.779104		L68	0.744638	0.856972	1.03082	0.804733	1.94175	0.753272	0.785679	0.807442	1.05356	0.832504	0.777485	0.80514	0.783578	0.760613	0.766303	0.757138	1.70806	0.996736	0.802891					A120A	0.992533	0.872816
E25	1.06051	0.786546		C79	0.797737	0.82091	0.797746	0.768793	0.820029	0.810682	0.797909	0.823328	0.993504	0.765696	0.805359	0.802881	0.810361	0.817469	0.83699	0.805343	0.835071	0.783201	0.807938					Q121A	1.19456	1.45412
G26	0.938388	0.662547		V82	0.813595	1.06474	0.813173	0.920958	0.790506	0.808108	0.770652	0.802881	0.790536	0.800387	0.787723	0.838991	0.826206	0.754023	0.785835	0.805328	0.800387	0.797894	0.787997					S122A	0.996296	0.895822
L27	0.753272	0.0946117		N83	1.07068	1.05702	0.958458	1.02533	1.00709	0.802928	1.02595	1.00109	1.52025	1.03649	0.854651	0.79083	0.800387	0.880669	0.992856	0.770855	0.989887	1.02766	1.01416					C123A	0.785533	0.0759127
L28	0.779328	0.0896446		L85	0.794997	0.812933	0.966505	0.950301	0.966073	0.815829	0.800387	0.758904	0.761698	0.815979	0.792884	0.78006	0.776133	0.775297	0.77576	0.773627	0.784946	0.815255	0.774262					G124A	0.882206	0.305949
P29	0.948084	0.612143		H89	0.779394	0.778085	0.750674	0.797665	0.834037	0.777075	0.810649	0.754992	0.82954	0.888774	1.34383	0.859239	0.984046	0.797947	1.09358	0.990193	0.780188	0.770835	0.77137					I125A	0.791498	0.084352
P30	0.980674	0.891869		I90	0.863432	0.867501	0.834502	1.01749	0.850256	0.859202	0.893115	1.04629	0.887117	0.841433	0.986981	0.79006	0.800387	1.27495	1.52051	1.16032	0.891046	1.42479	0.848059					L126A	0.811983	0.0827258
P31	0.864226	0.689321		E94	0.948804	1.14838	0.965024	1.15435	0.999853	0.797646	1.56598	1.28455	1.42569	0.996252	1.08342	0.861176	0.955301	1.03763	1.07537	0.854903	0.823851	0.767355	0.764815					Q127A	0.894576	0.335211
G32	0.780636	0.62018		I97	0.869067	0.860351	1.07129	1.00686	0.795273	0.827427	0.976324	0.914367	0.934599	0.852192	0.800387	0.773297	0.861759	0.788297	0.782601	0.844565	0.88536	1.09475	0.843041					G128A	1.77333	2.1309
R33	0.790394	0.0830642		K104	0.797598	2.47887	1.81884	2.14628	1.50632	0.85509	1.20298	1.19584	1.73457	1.18215	1.10785	1.8684	1.00248	0.885794	1.23482	1.9875	1.61087	1.5262	1.1098					L129A	0.801167	0.0820606
S34	0.828837	0.414504		L107	1.123	1.78284	0.851764	0.927031	0.886335	0.743586	3.63657	2.82988	1.74884	1.11195	1.17779	0.812893	1.01482	0.837006	0.745702	0.756353	0.750363	0.897699	0.851788					A13A	1.02459	1.19219
R35	1.09723	2.55014		V108	0.92392	1.02258	0.938726	0.942851	0.963573	0.841433	0.98112	0.9849	1.06224	0.895002	0.960983	1.22101	0.919432	1.05912	1.06884	1.12816	0.978251	1.42238	0.989158					S130A	1.11886	1.1682
G36	1.32828	2.3449		E109	0.984892	1.41887	1.2381	1.45953	1.05757	1.8757	1.08535	1.19706	1.16487	1.13184	1.09565	0.974705	1.00048	1.17119	1.25103	1.19427	1.17579	1.10449	1.1441					D131A	1.29762	1.35151
N37	0.940049	0.619567		L110	0.797719	0.883354	1.00362	0.831982	0.795224	0.783095	0.821244	0.838745	0.802936	0.800387	0.82152	0.815681	0.832701	0.813092	0.823183	1.01658	0.85253	0.823111	0.802961					C132A	0.977071	1.92204
F38	0.810204	0.483536		R111	0.931958	1.01549	0.93866	0.972861	0.86391	0.810551	1.24745	1.03536	1.07744	0.938819	0.864521	0.918313	0.932951	0.861563	1.02602	0.901702	0.954405	0.919539	0.852264					V133A	0.960555	0.992445
R39	0.752771	0.0850506		E112	1.15556	0.923524	1.15071	0.911252	1.20884	0.818817	1.28891	1.06476	0.986191	1.0176	1.1608	0.944169	1.01711	1.32012	1.30648	1.04724	0.899798	0.864815	0.866242					C134A	1.02792	0.740679
L40	0.88369	0.277252		C114	0.831388	0.784846	0.831775	1.31859	0.812739	0.816342	0.808034	0.805421	0.989887	0.795353	0.826206	0.805405	0.813255	0.805421	0.812739	0.807962	0.808083	0.802896	0.807891					D135A	0.92919	0.373185
Y41	0.802635	0.0862171		C123	0.825057	0.829254	0.810884	0.808418	0.810682	0.82663	0.800387	0.780378	0.950908	0.748986	0.795369	0.813092	0.807938	0.807821	0.815073	0.802881	0.818578	0.790382	0.823328					T136A	0.945886	0.909307
G42	0.969103	0.632842		I125	0.819188	0.860794	0.832403	1.02647	0.773463	0.829254	0.76847	0.775297	0.792999	0.800387	0.812854	0.797878	0.778291	0.783254	0.793155	0.800387	0.837491	0.797902	0.810361					R137A	0.920792	0.637109
E43	1.25673	2.15227		L126	0.827611	0.837369	1.07693	0.838243	0.802858	0.800387	0.790475	0.778223	0.775531	0.797902	0.782988	0.778291	0.778154	0.793022	0.774339	0.780925	0.818402	0.797925	0.810392					G138A	0.989909	0.942134
E44	0.995845	0.659418		G128	1.04624	1.62572	2.27392	2.25133	1.76077	0.827067	1.1124	1.09515	1.22742	0.917459	1.33608	0.805253	0.952143	1.26447	1.56716	1.1162	2.37929	2.15056	2.76553					T139A	0.976571	1.01071
H45	0.992171	0.93556		L129	0.825487	0.82145	1.03242	0.88536	0.818174	0.816722	0.818174	0.79787	0.826544	0.795385	0.78044	0.815348	0.823111	0.813012	0.802881	0.800387	0.831878	0.828697	0.846564					C14A	0.862359	0.378935
V46	0.998566	0.899077		D131	1.40133	1.12969	1.43495	1.05187	1.46418	0.907822	1.33952	1.16782	1.05314	1.25551	1.54833	1.04571	1.11855	1.43654	1.8549	1.23245	1.1033	1.1027	1.02172					T140A	0.965242	0.669937
E47	1.03989	1.05473		C134	1.05664	1.09563	1.36724	1.3672	1.08099	1.03725	1.00792	1.02783	1.11104	1.01751	1.1937	0.907221	0.873844	0.980674	1.11012	1.15619	2.03752	1.75091	2.6503					A141A	0.985567	0.948917
R48	0.809002	0.595316		D135	1.1509	1.09867	1.21798	1.20894	1.21327	1.18742	1.16154	1.15719	1.05096	1.15196	1.15327	1.0305	1.00048	1.10202	1.25207	1.28768	1.53748	1.37085	1.58485					H142A	0.956414	0.961997
L49	0.809975	0.127715		P143	1.03886	1.03919	1.11324	1.11047	1.11492	1.01964	1.06977	0.988415	1.07144	1.0121	1.03869	1.0196	0.990707	1.0049	1.10053	1.07638	1.15411	1.14162	1.17191					P143A	0.945351	0.462881
Q50	1.1002	0.917069																										S144A	0.821998	0.706816
F51	0.769557	0.198113			Normalized fold change at 30 µM Zn																							D145A	0.957469	0.762249
I52	0.767628	0.0990552		Residue	G	V	L	I	M	P	S	T	C	N	Q	D	E	K	R	H	F	Y	W					*146A	1.2248	0.896057
R53	0.885534	0.646731		I3	0.265052	1.76605	1.19432	1.15443	1.63679	0.076246	0.293639	0.457829	1.0914	0.15745	0.506634	0.109285	0.137241	0.418938	0.513635	0.498935	0.873883	1.31857	1.33661					P15A	1.1526	0.839534
H54	0.801257	0.102601		G6	1.08835	0.0870566	0.0928791	0.0873057	0.0896759	0.0823943	0.55933	0.11121	0.085414	0.105363	0.104135	0.0805052	0.0812135	0.293247	0.158523	0.0920666	0.0877596	0.0904294	0.0841315					V16A	1.0101	1.48418
C55	1.5951	1.62073		E7	0.879203	1.26325	1.13272	0.975027	1.15306	0.449446	1.32058	1.19553	0.568105	1.19844	1.61253	1.50906	1.28497	2.49072	1.60975	0.858742	0.182922	0.293975	0.257635					V17A	0.813877	0.887631
R56	0.817229	0.173406		P15	0.574495	0.231719	1.3132	0.393679	0.842662	1.25601	1.06753	1.12226	0.716081	1.1635	1.18686	0.358806	0.494379	1.74982	1.35429	0.875238	0.31981	0.466141	0.0898396					T18A	0.816306	0.249977
S57	0.796925	0.253931		V16	0.686647	1.20337	0.740389	1.3822	1.1982	2.07549	1.50405	1.47222	0.444741	0.626058	1.7759	1.23614	1.28526	2.48211	2.50569	0.564608	0.142194	0.15637	0.0882025					I19A	0.837521	0.114169
L58	0.772381	0.0763781		R20	0.0880659	0.0831286	0.0908323	0.201036	0.0823928	0.088425	0.0821648	0.0807036	0.083123	0.133333	0.0984884	0.0925102	0.084652	0.0848301	1.08356	0.140271	0.0847821	0.163588	0.0833695					N2A	0.971701	1.27247
D59	0.890736	0.343249		F21	0.0823858	0.0884589	0.0940244	0.08391	0.12409	0.083865	0.0821648	0.0833983	0.0803679	0.0856477	0.0853972	0.0804288	0.0844225	0.0873863	0.0878076	0.382698	1.20956	1.10984	1.11254					R20A	0.77504	0.0809229
M60	0.786961	0.0904371		Y22	0.0841729	0.083357	0.096704	0.077133	0.0828799	0.0831329	0.080499	0.0851932	0.0796821	0.0819089	0.0799844	0.0818934	0.0806748	0.0811884	0.0839826	0.0852851	0.227688	1.0612	2.63489					F21A	0.748023	0.0932799
P61	1.33278	1.4974		L27	0.0881188	0.462168	1.20914	0.770736	0.954273	0.0893837	0.0858023	0.0789857	0.18721	0.0785702	0.0807589	0.0756348	0.0791258	0.0793273	0.0837967	0.101115	0.605745	0.318633	0.085594					Y22A	0.754461	0.0860427
L62	0.801023	0.105875		L28	0.0828999	0.685663	1.25653	1.27594	0.829868	0.0838833	0.0942414	0.212108	0.183063	0.0795103	0.076468	0.084843	0.0860058	0.076156	0.0773418	0.0744025	0.821401	0.159434	1.18851					E23A	0.782244	0.139203
S63	0.987588	0.974794		P30	0.631644	1.33499	1.21299	1.36077	1.12298	0.971621	0.861324	1.18446	0.838556	0.857979	1.54132	0.491711	1.0746	1.34192	1.47812	0.881601	0.670685	0.820768	0.429932					Q24A	0.852412	0.788676
D64	1.12849	1.08979		R33	0.0857907	0.0948766	0.147755	0.0936615	0.0814378	0.0871366	0.0870177	0.0819259	0.0854569	0.0795284	0.0943096	0.0828753	0.0959243	0.144684	1.23521	0.0938235	0.0917407	0.0896659	0.0933598					E25A	1.06041	0.787686
V65	0.881559	0.198178		G36	1.27799	0.44244	0.160651	0.172601	0.318446	0.0872337	3.14642	1.10619	1.15209	1.82121	0.49739	0.0932187	0.159219	1.54162	0.341217	1.01757	0.20227	0.375147	0.148547					G26A	0.937443	0.662216
R66	0.979719	0.802664		R39	0.0837335	0.0805828	0.0782105	0.104892	0.0784487	0.0826425	0.0806451	0.0809207	0.0785988	0.0818979	0.0786836	0.0818889	0.0888098	0.189286	1.30259	0.0877319	0.0768119	0.0839061	0.0834053					L27A	0.75268	0.0948688
T67	0.958386	0.513849		Y41	0.0850652	0.0962451	0.100895	0.0894855	0.148419	0.0852413	0.0844008	0.0818819	0.0875471	0.0831526	0.0815997	0.085414	0.0843902	0.0848963	0.0860757	0.0935098	1.71933	1.18244	0.27866					L28A	0.77865	0.0899254
L68	0.812421	0.204727		E43	1.31084	1.595	1.63834	1.76645	1.83436	1.03607	1.91046	1.95643	0.654898	1.7389	1.56009	1.06909	1.01106	3.27917	2.88001	0.776613	1.39948	1.66018	1.83948					P29A	0.948389	0.62107
L69	0.814846	0.29239		V46	0.160051	1.01269	1.23517	1.25346	1.47168	0.0987197	0.460043	0.606931	0.892824	0.166134	1.14698	0.104541	1.03329	1.25177	1.04425	0.511078	0.969097	0.959013	0.608384					I3A	0.895518	0.51296
S70	0.868029	0.3381		C55	0.101837	0.359242	0.234734	0.158528	0.178198	0.0811168	0.278573	0.184962	1.10304	0.0793266	0.0813671	0.0804022	0.0821461	0.0823935	0.0793368	0.0810881	0.114171	0.0826425	0.153272					P30A	0.979904	0.900317
Y71	0.787147	0.300878		L58	0.0784965	0.0865407	1.01702	0.0890424	0.106032	0.0841729	0.0813181	0.0792956	0.0865285	0.0802276	0.0986624	0.0839061	0.085332	0.096617	0.0890565	0.091882	0.363832	0.638355	0.0999902					P31A	0.863166	0.693464
R72	0.909379	0.493006		M60	0.0866936	1.21929	0.42673	1.77347	1.0233	0.07538	0.0813827	0.0886895	0.0906806	0.0819046	0.0841496	0.0846101	1.28959	0.0853972	0.0833825	0.084587	0.124526	0.159678	0.564854					G32A	0.779638	0.617417
K73	0.88955	0.551961		P61	2.22377	0.384113	0.246977	0.1672	0.865302	1.06281	2.35892	1.84983	1.94651	0.573416	1.16823	0.803791	0.402937	1.94176	1.64119	1.00184	0.127449	0.19212	0.140219					R33A	0.790429	0.0833709
R74	0.917811	0.505183		L62	0.0865163	0.527059	1.0968	1.21411	0.667108	0.132521	0.0992688	0.181763	0.134759	0.108453	0.113317	0.088385	0.0896334	0.106597	0.0911917	0.120711	0.231247	0.103114	0.0892834					S34A	0.82843	0.416847
P75	0.940904	0.685753		D64	1.64159	1.6397	0.156577	1.21981	0.115363	0.221212	2.64135	1.04627	2.38539	2.03237	1.11463	1.20223	0.220814	0.357896	1.80558	2.19358	1.19274	0.515646	1.65879					R35A	1.09737	2.55638
D76	0.814796	0.267394		L68	0.083707	0.520372	0.33777	0.291723	1.28657	0.0842045	0.0950784	0.0955288	0.606947	0.0831279	0.0850751	0.0837755	0.0854427	0.0855353	0.0786969	0.104163	1.45641	1.16814	0.144356					G36A	1.32655	2.3629
Q77	1.50361	1.73165		C79	0.0779904	0.0802585	0.0818242	0.079924	0.0818819	0.0775936	0.0767577	0.0797473	1.06354	0.0777811	0.079306	0.0792956	0.0769785	0.0753357	0.0811307	0.078037	0.0820915	0.0780794	0.0777047					N37A	0.938826	0.620936
D78	0.789918	0.114537		V82	0.0815515	1.17848	0.104293	0.977406	0.0864685	0.0837054	0.0775253	0.0818701	0.124599	0.0780794	0.0787196	0.0797194	0.0786436	0.0773513	0.0776338	0.0816222	0.0765502	0.0764636	0.0775253					F38A	0.810091	0.488064
C79	0.77097	0.0818592		N83	1.02341	0.0842166	0.0813471	0.081022	0.0838833	0.0789695	0.455535	0.30735	0.0891934	1.15651	1.97525	1.34966	0.190276	0.10324	0.116814	0.10687	0.0826425	0.0897844	0.0867489					R39A	0.751893	0.0852178
G80	0.918409	0.744268		L85	0.0915467	0.209067	1.09176	0.886767	0.856955	0.0805166	0.0877755	0.153695	0.159542	0.0896188	0.0927145	0.0768706	0.0773834	0.0911917	0.0905253	0.0861592	0.120111	0.353341	0.210652					Q4A	0.848778	0.739715
E81	1.05701	0.872953		H89	0.0853521	0.0793163	0.0908554	0.0910754	0.193081	0.082375	0.0905889	0.0791888	0.0916729	0.360483	1.66811	0.109866	0.177225	0.22122	1.17622	1.04295	0.0896814	0.0785739	0.0828921					L40A	0.883575	0.278475
V82	0.770176	0.106083		I90	0.343306	0.817185	0.523222	1.03384	0.540137	0.217035	0.528357	0.808751	0.792907	0.403942	0.881689	0.123697	0.139394	1.13067	1.21869	1.00687	0.49425	1.33871	0.384456					Y41A	0.804002	0.0869749
N83	1.16081	0.188691		E94	0.787293	1.03508	0.831917	1.06208	0.851191	0.0860387	1.85092	1.5558	1.2124	0.897582	1.33162	0.456103	1.01182	1.1132	0.999315	0.480759	0.259772	0.21933	0.205426					G42A	0.968258	0.632271
M84	0.909379	1.06616		I97	0.601681	0.495855	1.16793	1.13541	0.404499	0.204931	0.773718	0.82564	1.04638	0.474191	0.415604	0.267253	0.556847	0.13857	0.166072	0.385039	0.429628	0.988193	0.248705					E43A	1.25533	2.153
L85	0.778921	0.0999632		K104	0.345831	0.623618	1.55127	1.64129	1.58304	0.132882	1.35098	1.15382	1.77496	1.30352	1.23888	1.47835	0.951349	1.00254	1.25816	1.68702	1.26414	1.52581	0.874743					E44A	0.99516	0.664969
L86	0.755188	0.0912155		L107	0.61664	1.96586	0.986963	1.15307	0.561858	0.0903735	1.56175	1.99634	0.251651	0.772901	1.09083	0.0816094	0.404201	0.126935	0.109334	0.119818	0.0995727	0.287114	0.162505					H45A	0.991991	0.946085
D87	0.89518	0.538326		V108	0.822173	0.991188	0.856778	0.741643	0.850228	0.0897942	1.12287	1.11683	1.45032	0.880552	0.981279	1.96009	0.885007	1.54299	1.22578	1.21104	0.641965	1.59784	0.785883					V46A	0.998307	0.912744
E88	1.15099	1.29094		E109	1.16129	2.30347	1.58364	1.75161	1.29647	1.81607	2.05506	2.25922	2.1309	2.02677	1.48933	0.931883	1.16919	2.7977	2.35589	0.648626	1.75743	2.00025	1.7067					E47A	1.03879	1.05915
H89	0.777242	0.0915846		L110	0.0798877	0.690367	0.980052	0.804677	0.0834422	0.0800918	0.0901799	0.227333	0.110014	0.0894422	0.083188	0.0823793	0.0811025	0.113338	0.0944112	3.27008	0.0909875	0.0933312	0.0778593					R48A	0.809379	0.597276
I90	1.03532	0.680341		R111	0.530384	0.681284	0.299545	0.437421	0.347885	0.0776577	1.54886	0.738475	0.227002	0.554588	0.39732	0.303886	0.376281	0.213976	1.13541	0.334493	0.467178	0.408933	0.263232					L49A	0.809682	0.127382
R91	0.957879	0.917243		E112	1.72955	0.495855	1.16704	0.429127	1.25914	0.0831862	2.33741	1.17127	0.202425	1.38664	1.67701	0.762835	1.07206	2.80705	1.91712	0.595232	0.345309	0.276328	0.217329					I5A	0.825123	0.130118
Q92	0.870361	0.580061		C114	0.0794415	0.0756887	0.0783213	1.24785	0.0857033	0.077975	0.0781682	0.077185	0.881262	0.0774448	0.0775773	0.0797927	0.0773278	0.0797838	0.0785614	0.0800354	0.0765502	0.076943	0.0738617					Q50A	1.09929	0.919838
V93	0.809543	0.178554		C123	0.0775481	0.0799329	0.0802038	0.0779437	0.0789222	0.0777652	0.079221	0.0800599	0.913508	0.0758188	0.077202	0.080806	0.0790041	0.0800839	0.0791043	0.0787807	0.0772761	0.0769608	0.0784314					F51A	0.768922	0.198869
E94	0.959179	0.367516		I125	0.076264	0.259362	0.0834689	1.1036	0.0768297	0.07912	0.0785864	0.0906736	0.0788282	0.0782105	0.0772359	0.0790155	0.0770654	0.0778406	0.0781619	0.0783592	0.0785377	0.0772527	0.0792956					I52A	0.766814	0.0993961
S95	0.992178	1.04073		L126	0.0770205	0.0872792	1.11142	0.362957	0.306338	0.0760965	0.0759901	0.0790825	0.0787927	0.0746862	0.0775094	0.0752908	0.0775411	0.0780794	0.0762854	0.0756091	0.085034	0.0778111	0.0862581					R53A	0.88506	0.650295
R96	1.08522	0.425499		G128	1.09071	1.97125	2.35849	0.601308	0.412438	0.0804387	1.65588	1.54235	0.210341	1.17846	2.4309	0.147953	0.737464	2.07241	1.56054	0.339282	1.48373	1.4982	1.60318					H54A	0.800536	0.10283
I97	1.63446	1.40009		L129	0.0800509	0.0793803	0.930872	0.251041	0.112814	0.0753339	0.0805436	0.0779646	0.0802118	0.0754112	0.0759487	0.0772359	0.0776891	0.0805568	0.0782658	0.082126	0.0834553	0.0815795	0.0826425					C55A	1.59203	1.63022
G98	1.01483	1.05353		D131	0.882055	1.26844	1.23827	1.13328	1.40624	0.202169	1.2877	0.985668	0.33799	1.43085	1.61942	1.15495	0.920873	1.75181	1.85718	1.32472	1.00392	1.12552	0.516848					R56A	0.816431	0.173744
A99	0.973005	0.866519		C134	1.69205	1.37873	1.57535	1.42893	1.5131	1.87977	1.51328	1.51525	0.88974	1.74492	1.66575	1.33066	1.24641	1.87888	1.84823	1.32558	1.32706	1.69331	1.08015					S57A	0.796606	0.253831
L100	1.33406	0.673687		D135	1.24733	1.48474	2.17129	2.31818	2.86414	0.996603	1.35881	1.53312	2.3685	1.65748	1.85061	1.10483	0.92502	1.28721	1.19928	2.66277	1.71757	1.78812	2.05373					L58A	0.771848	0.0767218
L101	0.964093	0.715738		P143	1.09643	1.11879	1.23022	1.1964	1.16967	1.08472	1.22894	1.17562	0.713682	1.25883	1.27066	1.12304	0.932756	1.26493	1.38555	1.08005	1.13034	1.03212	1.0553					D59A	0.89078	0.343952
E102	0.857988	0.335568																										G6A	0.796214	0.146673
L103	0.903002	1.19145																										M60A	0.787202	0.0907278
K104	1.03783	0.807015																										P61A	1.33184	1.50688
H105	0.901355	1.00755																										L62A	0.80016	0.105769
H106	0.915296	0.292012																										S63A	0.986553	0.979895
L107	3.57715	0.763356																										D64A	1.45786	2.07338
V108	0.945515	0.528757																										V65A	0.880146	0.19634
E109	1.0339	1.1335																										R66A	0.978327	0.795921
L110	0.784293	0.0818082																										T67A	0.957471	0.511147
R111	1.28017	1.50493																										L68A	0.812099	0.204823
E112	1.20446	1.69041																										L69A	0.814116	0.293586
A113	1.0064	0.925082																										E7A	0.993113	1.58429
C114	0.814558	0.0789359																										S70A	0.86735	0.346905
S115	0.9047	0.651573																										Y71A	0.786557	0.301406
G116	0.794667	0.245809																										R72A	0.908456	0.493828
A117	1.02154	0.908824																										K73A	0.887782	0.54358
R118	0.80394	0.202348																										R74A	0.916053	0.501069
P119	0.857215	0.649577																										P75A	0.937836	0.684838
A120	0.993444	0.873658																										D76A	0.814154	0.267203
Q121	1.19566	1.46212																										Q77A	1.49585	1.75556
S122	0.996971	0.896672																										D78A	0.791639	0.115963
C123	0.785997	0.0756254																										C79A	0.770157	0.0820156
G124	0.883012	0.306199																										L8A	0.948606	0.442771
I125	0.791035	0.0834335																										G80A	0.916026	0.744593
L126	0.812858	0.0822572																										E81A	1.05653	0.868424
Q127	0.895848	0.336947																										V82A	0.769458	0.106105
G128	1.77504	2.13231																										N83A	1.16063	0.189007
L129	0.801513	0.0818642																										M84A	0.908748	1.07339
S130	1.11963	1.17438																										L85A	0.778075	0.10025
D131	1.29846	1.34785																										L86A	0.754504	0.0914039
C132	0.978949	1.91712																										D87A	0.898754	0.544533
V133	0.961307	0.989609																										E88A	1.14823	1.29206
C134	1.02842	0.737403																										H89A	0.776604	0.0917805
D135	0.929598	0.372924																										A9A	0.981764	0.898357
T136	0.946789	0.907332																										I90A	1.03453	0.6819
R137	0.920675	0.639651																										R91A	0.956838	0.91985
G138	0.9902	0.951447																										Q92A	0.869403	0.578909
T139	0.977756	1.0074																										V93A	0.808502	0.178678
T140	0.966037	0.665																										E94A	0.957907	0.3687
A141	0.986654	0.942908																										S95A	0.990509	1.03972
H142	0.95628	0.967052																										R96A	1.08431	0.426911
P143	0.946265	0.468786																										I97A	1.63395	1.40165
S144	0.819783	0.685972																										G98A	1.0141	1.05818
D145	0.957182	0.762373																										A99A	0.971442	0.865131
																												D64K_K104V_G128M	1.67409	0.267462
																												D64K_K104V_L107C_G128I	1.55075	0.124575
																												D64K_K104V_L107C_G128M	1.04042	0.0921295
																												D64K_L107C_G128I	0.840597	0.0777007
																												D64K_K104V_L107C	1.67824	0.163628
																												M60L_D64K	1.77132	0.413304
																												M60L_P61N_D64K	2.33814	0.500357
																												P61N_D64K	2.6885	1.07669
																												D64K_G128I	2.90408	0.982019
																												M60L_D64K_G128I	1.37878	0.171748
																												M60L_P61N_D64K_G128I	2.84891	0.328135
																												P61N_D64K_G128I	2.63885	0.63421
																												K104V_G128I	2.8336	1.79453
																												D64K_K104V_G128I	2.03483	0.502118
																												M60L_D64K_K104V_G128I	1.2192	0.152897
																												M60L_P61N_D64K_K104V_G128I	2.16315	0.564921
																												P61N_D64K_K104V_G128I	2.60346	0.639365
																												M60L_K104V_G128I	3.315	0.859619
																												M60L_P61N_K104V_G128I	2.45308	0.96646
																												P61N_K104V_G128I	2.09246	0.941847
																												M60L_G128I	3.38895	0.882616
																												M60L_P61N_G128I	2.91437	0.704734
																												P61N_G128I	2.95166	1.32083
																												D64K_G128M	1.87768	0.504985
																												K104V_G128M	3.68184	1.51656
																												M60L_G128M	2.33988	0.408101
																												P61N_G128M	2.73806	0.802328
																												D64K_K104V	2.69977	0.757707
																												M60L_D64K_K104V	1.69971	0.187906
																												M60L_P61N_D64K_K104V	2.48182	0.676648
																												P61N_D64K_K104V	2.36463	0.760289
																												K104V_L107A	4.02789	1.07583
																												K104V_L107C_G128I	4.21914	0.569598
																												M60L_K104V	3.51831	1.01598
																												M60L_P61N_K104V	2.20892	0.833159
																												P61N_K104V	2.62858	1.18501
																												D64K_L107C	0.801026	0.087818
																												L107C_G128I	1.90402	0.252446
																												L107C_G128M	1.0332	0.106661
																												D64K_L107C_G128M	0.76892	0.063434
																												K104V_L107C_G128M	3.61268	0.47976
																												M60L_L107C_G128M	0.907652	0.0951275
																												P61N_L107C_G128M	1.07998	0.127438
																												K104V_L107C	5.02978	1.01481
																												M60L_L107C	1.14945	0.317454
																												P61N_L107C	1.4693	0.23959
																												C134C	1.11067	0.88663
																												C134D	0.906348	1.3335
																												C134E	0.873864	1.25661
																												C134F	2.03506	1.30546
																												C134G	1.05655	1.69561
																												C134H	1.15505	1.32903
																												C134I	1.36572	1.43961
																												C134K	0.979759	1.88819
																												C134L	1.36484	1.57642
																												C134M	1.08014	1.51285
																												C134N	1.0166	1.7543
																												C134P	1.03545	1.88772
																												C134Q	1.19268	1.64786
																												C134R	1.11082	1.85439
																												C134S	1.00681	1.51101
																												C134T	1.02736	1.51341
																												C134V	1.09472	1.36937
																												C134W	2.64982	1.0857
																												C134Y	1.75375	1.6912
																												D64A_L68S	0.782775	0.105272
																												L68C	1.05465	0.608078
																												L68D	0.804436	0.0838678
																												L68E	0.782934	0.0855618
																												L68F	1.70656	1.46546
																												L68G	0.744007	0.0838699
																												L68H	0.757707	0.10453
																												L68I	0.803916	0.296126
																												L68K	0.760889	0.0856
																												L68L	1.03078	0.343571
																												L68M	1.94102	1.28872
																												L68N	0.831982	0.0831896
																												L68P	0.754075	0.0844122
																												L68Q	0.776914	0.0851887
																												L68R	0.765774	0.0790465
																												L68S	0.787742	0.0850931
																												L68T	0.806889	0.0957698
																												L68V	0.857083	0.519626
																												L68W	0.802879	0.14489
																												L68Y	0.99577	1.16788
																												M60L_D64K_K104V_G128M	1.05664	0.0920968
																												M60L_D64K_K104V_L107C	0.910706	0.0747203
																												M60L_D64K_L107C_G128I	0.740867	0.0618468
																												M60L_D64K_L107C_G128M	0.700829	0.0677178
																												M60L_D64K_G128M	1.02649	0.105958
																												M60L_K104V_G128M	1.73461	0.34484
																												M60L_P61N_G128M	1.95134	0.328698
																												M60L_K104V_L107C_G128I	2.3965	0.207232
																												M60L_K104V_L107C_G128M	1.61061	0.129643
																												M60L_D64K_L107C	0.757489	0.076133
																												M60L_L107C_G128I	1.282	0.112561
																												M60L_K104V_L107C	2.28857	0.201595
																												M60L_P61N_L107C	1.46294	0.305995
																												M60L_P61N	3.32983	1.14683
																												M60L_P61N_D64K_G128M	1.60471	0.180696
																												M60L_P61N_D64K_L107C	1.15564	0.113811
																												M60L_P61N_K104V_G128M	2.52282	0.572954
																												M60L_P61N_K104V_L107C	2.49912	0.511983
																												M60L_P61N_L107C_G128I	1.60133	0.22071
																												M60L_P61N_L107C_G128M	1.00817	0.134684
																												P61N_D64K_K104V_G128M	1.76039	0.373877
																												P61N_D64K_K104V_L107C	2.55545	0.329063
																												P61N_D64K_L107C_G128I	1.21936	0.113059
																												P61N_D64K_L107C_G128M	0.90515	0.08257
																												P61N_D64K_G128M	1.73136	0.335491
																												P61N_K104V_G128M	2.13952	0.647842
																												P61N_K104V_L107C_G128I	3.69322	0.75424
																												P61N_K104V_L107C_G128M	2.98063	0.490275
																												P61N_D64K_L107C	1.08638	0.112194
																												P61N_L107C_G128I	1.51581	0.205431
																												P61N_K104V_L107C	3.67921	0.734835
																												I3G	0.965957	0.250253
																												G6G	1.02931	1.03089
																												E7G	1.00056	0.82952
																												P15G	1.03144	0.541911
																												V16G	1.06681	0.648173
																												R20G	0.747894	0.0830626
																												F21G	0.762609	0.0777429
																												Y22G	0.769168	0.07949
																												L27G	0.766175	0.083104
																												L28G	0.770171	0.0782157
																												P30G	0.910268	0.595926
																												R33G	0.77729	0.0809572
																												G36G	0.986194	1.20642
																												R39G	0.790053	0.0790172
																												Y41G	0.782305	0.0802756
																												E43G	1.18222	1.23861
																												I3I	1.02942	1.09279
																												G6I	0.780074	0.0823656
																												E7I	1.00346	0.919982
																												P15I	0.789512	0.371191
																												V16I	1.02084	1.30357
																												R20I	0.838535	0.189636
																												F21I	0.751334	0.0791645
																												Y22I	0.751407	0.0728336
																												L27I	1.05088	0.727341
																												L28I	1.11499	1.20413
																												P30I	1.20666	1.29496
																												R33I	0.764913	0.0883827
																												G36I	0.807967	0.162877
																												R39I	0.772243	0.0990474
																												Y41I	0.77579	0.0844014
																												E43I	1.21292	1.66649
																												I3L	0.993489	1.13245
																												G6L	0.791591	0.0876669
																												E7L	1.05761	1.06838
																												P15L	1.0971	1.23866
																												V16L	1.02883	0.698448
																												R20L	0.763112	0.0856686
																												F21L	0.74007	0.0887299
																												Y22L	0.758821	0.0912509
																												L27L	1.00243	1.14053
																												L28L	1.01181	1.18245
																												P30L	1.13588	1.14459
																												R33L	0.796326	0.139447
																												G36L	0.82349	0.151616
																												R39L	0.792113	0.073839
																												Y41L	0.777623	0.0951497
																												E43L	1.08823	1.54553
																												I3P	0.767161	0.07192
																												G6P	0.767997	0.0777817
																												E7P	0.906376	0.424193
																												P15P	1.02212	1.18514
																												V16P	1.12409	1.95818
																												R20P	0.741135	0.0834308
																												F21P	0.759156	0.0791224
																												Y22P	0.766294	0.0784303
																												L27P	0.787882	0.0843852
																												L28P	0.772712	0.079144
																												P30P	1.02698	0.915536
																												R33P	0.76571	0.0822366
																												G36P	0.765342	0.0823094
																												R39P	0.802234	0.0779478
																												Y41P	0.799384	0.0804519
																												E43P	0.917328	0.977587
																												I3V	1.56601	1.66721
																												G6V	0.780328	0.0821465
																												E7V	1.07301	1.19148
																												P15V	0.760947	0.218481
																												V16V	1.02948	1.136
																												R20V	0.772943	0.0784359
																												F21V	0.759182	0.083471
																												Y22V	0.75283	0.0786461
																												L27V	0.894092	0.436108
																												L28V	1.03447	0.646976
																												P30V	1.16282	1.25992
																												R33V	0.763275	0.0895297
																												G36V	0.922372	0.417468
																												R39V	0.779858	0.0760521
																												Y41V	0.789497	0.0908281
																												E43V	1.138	1.50441
																												I3F	0.903101	0.824504
																												G6F	0.794432	0.0828457
																												E7F	0.824964	0.172508
																												P15F	0.827038	0.301703
																												V16F	0.802817	0.134224
																												R20F	0.805072	0.0800461
																												F21F	1.01869	1.14105
																												Y22F	0.821129	0.215102
																												L27F	1.20055	0.572319
																												L28F	1.0144	0.775111
																												P30F	0.981361	0.632836
																												R33F	0.793963	0.0866507
																												G36F	0.837515	0.190857
																												R39F	0.7678	0.0724921
																												Y41F	1.36626	1.62307
																												E43F	1.10574	1.32114
																												I3W	1.00903	1.26099
																												G6W	0.768645	0.07945
																												E7W	0.815104	0.243173
																												P15W	0.784502	0.0847852
																												V16W	0.811202	0.0832626
																												R20W	0.768558	0.0786694
																												F21W	1.37615	1.05051
																												Y22W	1.68448	2.48548
																												L27W	0.790111	0.0808822
																												L28W	1.0492	1.12204
																												P30W	0.889079	0.406175
																												R33W	0.770799	0.0880972
																												G36W	0.809204	0.14103
																												R39W	0.784595	0.0787007
																												Y41W	0.875053	0.262934
																												E43W	1.27056	1.73448
																												I3Y	0.859675	1.24339
																												G6Y	0.787936	0.0854844
																												E7Y	0.816412	0.2774
																												P15Y	0.81687	0.440024
																												V16Y	0.841149	0.147554
																												R20Y	0.795746	0.154348
																												F21Y	0.964967	1.04712
																												Y22Y	0.995521	1.00205
																												L27Y	0.935883	0.300719
																												L28Y	0.787047	0.150533
																												P30Y	0.976949	0.774565
																												R33Y	0.744933	0.0845813
																												G36Y	0.892744	0.353343
																												R39Y	0.787368	0.079132
																												Y41Y	1.03718	1.11555
																												E43Y	1.20188	1.56643
																												I3D	0.763488	0.103116
																												G6D	0.739401	0.075962
																												E7D	1.08641	1.42363
																												P15D	0.817903	0.339324
																												V16D	1.17184	1.16663
																												R20D	0.782217	0.0873612
																												F21D	0.777465	0.0759137
																												Y22D	0.794136	0.0772709
																												L27D	0.750362	0.071398
																												L28D	0.795923	0.0800562
																												P30D	0.989411	0.461745
																												R33D	0.76438	0.0782007
																												G36D	0.789225	0.0879708
																												R39D	0.786794	0.0773403
																												Y41D	0.786944	0.0806117
																												E43D	0.976289	1.00875
																												I3E	0.768111	0.129515
																												G6E	0.742236	0.0766294
																												E7E	0.963597	1.21175
																												P15E	0.954811	0.466509
																												V16E	0.93747	1.21278
																												R20E	0.796493	0.0799161
																												F21E	0.808557	0.0796646
																												Y22E	0.786672	0.0761234
																												L27E	0.796345	0.0746652
																												L28E	0.802713	0.0811596
																												P30E	1.07901	1.01285
																												R33E	0.798332	0.0905147
																												G36E	0.803852	0.150151
																												R39E	0.805437	0.0838207
																												Y41E	0.803324	0.0796338
																												E43E	0.93666	0.954466
																												I3R	1.02078	0.484806
																												G6R	0.81527	0.149547
																												E7R	1.2395	1.51765
																												P15R	1.07707	1.27868
																												V16R	1.53406	2.36343
																												R20R	0.973313	1.02261
																												F21R	0.750947	0.0828415
																												Y22R	0.756576	0.0792401
																												L27R	0.78255	0.0791294
																												L28R	0.781981	0.0729674
																												P30R	1.06937	1.39468
																												R33R	1.04905	1.16549
																												G36R	0.856235	0.321941
																												R39R	1.08666	1.22776
																												Y41R	0.786721	0.0812383
																												E43R	1.34644	2.7174
																												I3H	0.934581	0.471087
																												G6H	0.750298	0.086847
																												E7H	1.05433	0.810156
																												P15H	1.07476	0.825374
																												V16H	1.30348	0.532781
																												R20H	0.819147	0.13269
																												F21H	0.823429	0.361098
																												Y22H	0.773092	0.0805051
																												L27H	0.791674	0.0954747
																												L28H	0.779826	0.0701923
																												P30H	1.02041	0.831811
																												R33H	0.758807	0.0885369
																												G36H	0.987259	0.959786
																												R39H	0.813745	0.082716
																												Y41H	0.803747	0.0883775
																												E43H	1.03839	0.732817
																												I3K	0.836027	0.395289
																												G6K	0.800384	0.276713
																												E7K	1.32842	2.35011
																												P15K	1.17783	1.65139
																												V16K	1.39533	2.3419
																												R20K	0.782044	0.0800521
																												F21K	0.79164	0.0824664
																												Y22K	0.78226	0.0767201
																												L27K	0.741814	0.0748482
																												L28K	0.773007	0.0718588
																												P30K	1.04244	1.26672
																												R33K	0.772943	0.136494
																												G36K	1.14032	1.45365
																												R39K	0.793617	0.178867
																												Y41K	0.787332	0.0800916
																												E43K	1.43611	3.09449
																												I3S	0.804748	0.277112
																												G6S	0.878653	0.527577
																												E7S	1.086	1.2458
																												P15S	1.10846	1.00836
																												V16S	1.33155	1.41922
																												R20S	0.750429	0.0775584
																												F21S	0.748232	0.0775283
																												Y22S	0.74609	0.075959
																												L27S	0.777432	0.0809637
																												L28S	0.786885	0.0889412
																												P30S	0.999494	0.812223
																												R33S	0.757322	0.0821028
																												G36S	1.31823	2.96897
																												R39S	0.775057	0.0760922
																												Y41S	0.791621	0.0796376
																												E43S	1.13746	1.80123
																												I3T	0.870568	0.432085
																												G6T	0.800187	0.104881
																												E7T	1.11606	1.12791
																												P15T	1.24083	1.05905
																												V16T	1.19562	1.39258
																												R20T	0.764136	0.076175
																												F21T	0.794565	0.0787235
																												Y22T	0.798988	0.0803861
																												L27T	0.756811	0.0745202
																												L28T	0.832785	0.200354
																												P30T	1.08143	1.11624
																												R33T	0.770794	0.0773023
																												G36T	1.07793	1.04403
																												R39T	0.770506	0.0763611
																												Y41T	0.780173	0.0772334
																												E43T	1.27866	1.84775
																												I3C	0.980042	1.0299
																												G6C	0.76415	0.0806249
																												E7C	0.91522	0.53603
																												P15C	0.984177	0.677578
																												V16C	1.05905	0.419164
																												R20C	0.763951	0.0784574
																												F21C	0.77851	0.075976
																												Y22C	0.793261	0.0753646
																												L27C	0.795596	0.176634
																												L28C	0.802433	0.172739
																												P30C	0.970018	0.792802
																												R33C	0.799625	0.0806791
																												G36C	1.09255	1.08739
																												R39C	0.794103	0.074152
																												Y41C	0.74747	0.0826542
																												E43C	1.14071	0.618135
																												I3M	0.934332	1.54192
																												G6M	0.758486	0.0845769
																												E7M	1.0821	1.0886
																												P15M	0.992757	0.795584
																												V16M	1.19256	1.13181
																												R20M	0.779763	0.0777419
																												F21M	0.806181	0.11717
																												Y22M	0.748469	0.0782134
																												L27M	1.178	0.901113
																												L28M	0.974576	0.782908
																												P30M	1.13008	1.05898
																												R33M	0.775219	0.0768414
																												G36M	0.85007	0.300304
																												R39M	0.782412	0.074025
																												Y41M	0.738855	0.140061
																												E43M	1.29689	1.73177
																												I3N	0.753491	0.148588
																												G6N	0.770336	0.0994236
																												E7N	1.15849	1.13053
																												P15N	1.06782	1.09975
																												V16N	1.05327	0.590713
																												R20N	0.834118	0.125806
																												F21N	0.780056	0.0808376
																												Y22N	0.764987	0.0774259
																												L27N	0.759117	0.0741396
																												L28N	0.73441	0.075049
																												P30N	0.970905	0.808547
																												R33N	1.00786	0.0750436
																												G36N	1.0992	1.71264
																												R39N	0.763451	0.0772766
																												Y41N	0.790201	0.0785926
																												E43N	1.12634	1.64751
																												I3Q	0.954744	0.478351
																												G6Q	0.759008	0.0984809
																												E7Q	1.14861	1.52192
																												P15Q	1.07741	1.12009
																												V16Q	1.3172	1.67807
																												R20Q	0.761305	0.0929199
																												F21Q	0.751456	0.0805745
																												Y22Q	0.761546	0.075486
																												L27Q	0.748554	0.076207
																												L28Q	0.757275	0.0721508
																												P30Q	1.12794	1.45385
																												R33Q	0.766002	0.0889657
																												G36Q	0.8921	0.469829
																												R39Q	0.763488	0.0742537
																												Y41Q	0.802767	0.0768908
																												E43Q	0.965917	1.4748
																												V46G	0.86347	0.162567
																												C55G	0.806427	0.10359
																												L58G	0.803675	0.0798159
																												M60G	0.827487	0.0881876
																												P61G	2.88455	2.26179
																												L62G	0.793621	0.0879776
																												D64G	1.54379	1.67033
																												C79G	0.801433	0.0794864
																												V82G	0.817474	0.0831656
																												N83G	1.0751	1.03685
																												L85G	0.79854	0.0932965
																												H89G	0.784459	0.0873698
																												I90G	0.867756	0.349466
																												E94G	0.954985	0.803243
																												I97G	0.872803	0.611769
																												K104G	0.812872	0.355637
																												V46I	1.04402	1.2664
																												C55I	0.849667	0.161802
																												L58I	0.806662	0.0905831
																												M60I	2.13927	1.80605
																												P61I	0.936666	0.171599
																												L62I	1.18364	1.23228
																												D64I	2.65365	1.24068
																												C79I	0.772119	0.0813754
																												V82I	0.924937	0.994486
																												N83I	1.02977	0.0824258
																												L85I	0.954257	0.902339
																												H89I	0.803998	0.0929081
																												I90I	1.0228	1.05338
																												E94I	1.16058	1.08404
																												I97I	1.01164	1.15529
																												K104I	2.18129	1.68315
																												V46L	1.25143	1.26756
																												C55L	0.927316	0.238545
																												L58L	0.992303	1.0352
																												M60L	2.23265	2.21525
																												P61L	1.03708	0.251287
																												L62L	1.00477	1.11724
																												D64L	1.16911	0.159618
																												C79L	0.801205	0.0833175
																												V82L	0.817676	0.106063
																												N83L	0.962914	0.0826782
																												L85L	0.967732	1.11038
																												H89L	0.754434	0.0923385
																												I90L	0.838887	0.533446
																												E94L	0.969814	0.847384
																												I97L	1.07653	1.18877
																												K104L	1.84256	1.58082
																												V46P	0.885967	0.100327
																												C55P	0.806232	0.0825163
																												L58P	0.813752	0.0857124
																												M60P	0.793995	0.0766718
																												P61P	1.04607	1.08267
																												L62P	0.841755	0.134699
																												D64P	1.00787	0.225041
																												C79P	0.814073	0.0789247
																												V82P	0.811465	0.0852
																												N83P	0.806214	0.0802709
																												L85P	0.819604	0.0820757
																												H89P	0.780972	0.0839491
																												I90P	0.863645	0.221444
																												E94P	0.801883	0.0876404
																												I97P	0.832418	0.209371
																												K104P	0.870948	0.136931
																												V46V	0.977565	1.028
																												C55V	0.989949	0.366134
																												L58V	0.783282	0.0880238
																												M60V	1.64052	1.24117
																												P61V	1.11158	0.39086
																												L62V	1.03626	0.536861
																												D64V	2.30313	1.66825
																												C79V	0.824448	0.0816804
																												V82V	1.0693	1.19901
																												N83V	1.06267	0.0857906
																												L85V	0.816564	0.212891
																												H89V	0.782535	0.0809
																												I90V	0.872353	0.832449
																												E94V	1.15664	1.06014
																												I97V	0.864593	0.505852
																												K104V	2.17137	1.73927
																												V46F	1.16273	0.983855
																												C55F	0.854801	0.116163
																												L58F	0.993063	0.369235
																												M60F	1.222	0.127185
																												P61F	0.859678	0.129862
																												L62F	0.875199	0.235692
																												D64F	3.04058	1.21945
																												C79F	0.838874	0.0835523
																												V82F	0.803539	0.0778067
																												N83F	0.994081	0.0840688
																												L85F	0.788998	0.122282
																												H89F	0.785689	0.0913617
																												I90F	0.899165	0.50878
																												E94F	0.829459	0.265802
																												I97F	0.892019	0.44178
																												K104F	1.67381	1.31687
																												V46W	1.04393	0.619688
																												C55W	1.02821	0.155871
																												L58W	0.876666	0.102052
																												M60W	2.27899	0.57622
																												P61W	0.843513	0.143152
																												L62W	0.789063	0.0910177
																												D64W	1.64785	1.69046
																												C79W	0.811623	0.0789646
																												V82W	0.791329	0.0788644
																												N83W	1.01996	0.0884204
																												L85W	0.777689	0.214939
																												H89W	0.774926	0.0843925
																												I90W	0.851838	0.391867
																												E94W	0.769086	0.209996
																												I97W	0.850747	0.255338
																												K104W	1.1408	0.890454
																												V46Y	1.17909	0.975222
																												C55Y	0.833297	0.0841224
																												L58Y	2.35156	0.65417
																												M60Y	0.855993	0.162515
																												P61Y	0.95397	0.195445
																												L62Y	0.835944	0.10474
																												D64Y	2.30646	0.524182
																												C79Y	0.786958	0.079521
																												V82Y	0.802139	0.0778815
																												N83Y	1.03207	0.0914442
																												L85Y	0.819608	0.361142
																												H89Y	0.774243	0.0798894
																												I90Y	1.43165	1.3639
																												E94Y	0.772404	0.223943
																												I97Y	1.10087	1.0093
																												K104Y	1.56669	1.55444
																												V46D	0.847371	0.106513
																												C55D	0.806264	0.0818968
																												L58D	0.836853	0.0853438
																												M60D	0.808449	0.0861366
																												P61D	1.35052	0.817847
																												L62D	0.833398	0.0899067
																												D64D	1.06025	1.22272
																												C79D	0.806609	0.0806301
																												V82D	0.844256	0.081415
																												N83D	0.794139	1.37321
																												L85D	0.783416	0.0781793
																												H89D	0.86322	0.111879
																												I90D	0.795885	0.125914
																												E94D	0.867324	0.467529
																												I97D	0.77832	0.272458
																												K104D	1.90679	1.49713
																												V46E	1.11954	1.0498
																												C55E	0.79466	0.0835483
																												L58E	0.810814	0.0868785
																												M60E	3.47708	1.31187
																												P61E	1.14969	0.409074
																												L62E	0.828647	0.0911808
																												D64E	0.844421	0.224761
																												C79E	0.813846	0.078338
																												V82E	0.829911	0.0799647
																												N83E	0.803665	0.193673
																												L85E	0.77945	0.0787697
																												H89E	0.988629	0.180363
																												I90E	0.80529	0.142153
																												E94E	0.960682	1.03155
																												I97E	0.867779	0.564403
																												K104E	1.03093	0.964232
																												V46R	1.17883	1.06152
																												C55R	0.799079	0.0806924
																												L58R	0.8513	0.0905851
																												M60R	0.802245	0.0850915
																												P61R	1.38738	1.66955
																												L62R	0.81085	0.0926474
																												D64R	1.40768	1.8436
																												C79R	0.841146	0.0825231
																												V82R	0.789209	0.0789751
																												N83R	0.996448	0.118897
																												L85R	0.779163	0.0921105
																												H89R	1.09833	1.20048
																												I90R	1.52982	1.24267
																												E94R	1.08408	1.02409
																												I97R	0.789221	0.170011
																												K104R	1.25513	1.27349
																												V46H	1.06672	0.519753
																												C55H	0.8443	0.0824545
																												L58H	0.808449	0.0934947
																												M60H	0.79226	0.0860307
																												P61H	1.42822	1.01957
																												L62H	0.815659	0.12289
																												D64H	1.41559	2.23419
																												C79H	0.809026	0.0793509
																												V82H	0.808786	0.0830349
																												N83H	0.770163	0.109485
																												L85H	0.777007	0.0877402
																												H89H	0.995066	1.06254
																												I90H	1.16684	1.02716
																												E94H	0.859368	0.488694
																												I97H	0.854145	0.394827
																												K104H	2.00603	1.70278
																												V46K	1.23658	1.27062
																												C55K	0.807414	0.083794
																												L58K	0.883862	0.098238
																												M60K	0.811186	0.0867975
																												P61K	1.26494	1.97283
																												L62K	0.787511	0.108412
																												D64K	2.08915	1.89577
																												C79K	0.821015	0.0766546
																												V82K	0.757165	0.0785848
																												N83K	0.885485	0.105268
																												L85K	0.779171	0.0928666
																												H89K	0.801808	0.225163
																												I90K	1.28037	1.15415
																												E94K	1.04279	1.13602
																												I97K	0.792347	0.141503
																												K104K	0.893031	1.01603
																												V46S	1.00637	0.468354
																												C55S	0.879683	0.282906
																												L58S	0.824574	0.0826793
																												M60S	0.813817	0.0827559
																												P61S	1.55776	2.39835
																												L62S	0.818094	0.100994
																												D64S	1.87682	2.68908
																												C79S	0.801362	0.0781395
																												V82S	0.774319	0.0789426
																												N83S	1.03081	0.464846
																												L85S	0.804041	0.0893748
																												H89S	0.813487	0.0921343
																												I90S	0.898151	0.539017
																												E94S	1.57437	1.88605
																												I97S	0.982197	0.789802
																												K104S	1.20926	1.37324
																												V46T	1.09152	0.617207
																												C55T	0.825862	0.188078
																												L58T	0.801833	0.0806504
																												M60T	0.830874	0.0901853
																												P61T	1.96171	1.88145
																												L62T	0.895	0.185485
																												D64T	1.22863	1.06172
																												C79T	0.827135	0.0814018
																												V82T	0.806228	0.0831057
																												N83T	1.00545	0.314047
																												L85T	0.762167	0.15641
																												H89T	0.757983	0.0804056
																												I90T	1.0509	0.823749
																												E94T	1.29336	1.57169
																												I97T	0.920837	0.843476
																												K104T	1.20181	1.16939
																												V46C	1.18109	0.910416
																												C55C	1.06533	1.12185
																												L58C	0.79375	0.0880098
																												M60C	0.840428	0.092228
																												P61C	2.05519	1.97979
																												L62C	0.857002	0.137211
																												D64C	3.53513	2.56554
																												C79C	0.997368	1.08283
																												V82C	0.793781	0.126834
																												N83C	1.52783	0.0908849
																												L85C	0.76504	0.162568
																												H89C	0.833168	0.093166
																												I90C	0.891002	0.806663
																												E94C	1.43232	1.24136
																												I97C	0.938577	1.06641
																												K104C	1.77899	1.80674
																												V46M	1.28999	1.49711
																												C55M	0.914821	0.181288
																												L58M	0.801159	0.107809
																												M60M	1.00027	1.0407
																												P61M	1.67873	0.881441
																												L62M	1.17182	0.679684
																												D64M	0.933963	0.118017
																												C79M	0.823554	0.0833278
																												V82M	0.793906	0.087939
																												N83M	1.01103	0.0853331
																												L85M	0.970119	0.872195
																												H89M	0.837568	0.196463
																												I90M	0.854021	0.550422
																												E94M	1.00319	0.865702
																												I97M	0.799152	0.411962
																												K104M	1.55661	1.61184
																												V46N	0.998643	0.169317
																												C55N	0.790046	0.0806701
																												L58N	0.824712	0.0816243
																												M60N	0.791643	0.0833048
																												P61N	1.32907	1.86922
																												L62N	0.832794	0.110326
																												D64N	1.65048	2.06894
																												C79N	0.769314	0.0791045
																												V82N	0.803668	0.0794612
																												N83N	1.04056	1.17939
																												L85N	0.819753	0.0913354
																												H89N	0.892525	0.366275
																												I90N	0.844537	0.411236
																												E94N	1.00032	0.914314
																												I97N	0.857025	0.483635
																												K104N	1.21388	1.32189
																												V46Q	1.26833	1.17484
																												C55Q	0.796307	0.0827539
																												L58Q	0.79647	0.100525
																												M60Q	0.784381	0.0855711
																												P61Q	1.57363	1.18818
																												L62Q	0.81863	0.115224
																												D64Q	1.12137	1.1339
																												C79Q	0.809073	0.0806637
																												V82Q	0.791883	0.0800664
																												N83Q	0.858446	2.01431
																												L85Q	0.796184	0.0942577
																												H89Q	1.35103	1.70811
																												I90Q	0.991649	0.898281
																												E94Q	1.0877	1.35274
																												I97Q	0.804858	0.423021
																												K104Q	1.11467	1.26311
																												C114C	1.00132	0.879283
																												C114D	0.817673	0.079788
																												C114E	0.825602	0.077321
																												C114F	0.81981	0.0764775
																												C114G	0.84429	0.0795072
																												C114H	0.819492	0.0799672
																												C114I	1.33711	1.24615
																												C114K	0.816988	0.0797108
																												C114L	0.844793	0.078303
																												C114M	0.824359	0.0857056
																												C114N	0.806367	0.0773702
																												C114P	0.828394	0.0778721
																												C114Q	0.838229	0.0775234
																												C114R	0.824489	0.0785006
																												C114S	0.819868	0.0781323
																												C114T	0.816767	0.0771491
																												C114V	0.795877	0.0755952
																												C114W	0.819908	0.0737851
																												C114Y	0.814331	0.0768675
																												C123C	0.963565	0.912712
																												C123D	0.825175	0.0807414
																												C123E	0.819786	0.0789322
																												C123F	0.830453	0.0772062
																												C123G	0.837101	0.0776063
																												C123H	0.814437	0.0787119
																												C123I	0.82103	0.0779625
																												C123K	0.819773	0.0800218
																												C123L	0.823542	0.0801871
																												C123M	0.822032	0.0788872
																												C123N	0.760018	0.0757355
																												C123P	0.839153	0.0777616
																												C123Q	0.806936	0.0771507
																												C123R	0.826562	0.0790436
																												C123S	0.812001	0.0791465
																												C123T	0.791177	0.0799995
																												C123V	0.842067	0.0799083
																												C123W	0.835225	0.0783927
																												C123Y	0.801652	0.0769064
																												D131C	1.06802	0.335782
																												D131D	1.06093	1.15061
																												D131E	1.13422	0.918906
																												D131F	1.1174	1.00187
																												D131G	1.4209	0.875118
																												D131H	1.24934	1.32254
																												D131I	1.06653	1.13007
																												D131K	1.45379	1.73607
																												D131L	1.45487	1.22812
																												D131M	1.48341	1.40247
																												D131N	1.2702	1.42115
																												D131P	0.921019	0.201325
																												D131Q	1.57018	1.6102
																												D131R	1.8738	1.84693
																												D131S	1.36333	1.28418
																												D131T	1.17991	0.976494
																												D131V	1.14314	1.26167
																												D131W	1.03656	0.514904
																												D131Y	1.11766	1.12408
																												D135C	1.06537	2.36225
																												D135D	1.04363	1.10248
																												D135E	1.01508	0.922303
																												D135F	1.55818	1.70692
																												D135G	1.16675	1.24347
																												D135H	1.30508	2.65875
																												D135I	1.22657	2.30916
																												D135K	1.11888	1.2848
																												D135L	1.23482	2.16123
																												D135M	1.23252	2.84841
																												D135N	1.16651	1.63747
																												D135P	1.20539	0.991854
																												D135Q	1.16934	1.84804
																												D135R	1.2669	1.19687
																												D135S	1.17933	1.35426
																												D135T	1.17473	1.52778
																												D135V	1.11482	1.47817
																												D135W	1.60658	2.05213
																												D135Y	1.39067	1.78098
																												E109C	1.17979	2.12657
																												E109D	0.98811	0.930651
																												E109E	1.01503	1.16668
																												E109F	1.19276	1.75444
																												E109G	1.00047	1.15791
																												E109H	1.2091	0.647628
																												E109I	1.48014	1.74124
																												E109K	1.18952	2.7907
																												E109L	1.25494	1.57938
																												E109M	1.07104	1.29385
																												E109N	1.14672	2.0261
																												E109P	1.89976	1.81131
																												E109Q	1.11036	1.47988
																												E109R	1.26636	2.35227
																												E109S	1.10057	2.05228
																												E109T	1.21482	2.25363
																												E109V	1.43782	2.30221
																												E109W	1.16024	1.70434
																												E109Y	1.12192	1.99383
																												E112C	0.999209	0.20216
																												E112D	0.957084	0.761575
																												E112E	1.03087	1.0713
																												E112F	0.913011	0.344993
																												E112G	1.17233	1.72376
																												E112H	1.06019	0.594269
																												E112I	0.925772	0.427955
																												E112K	1.34052	2.79699
																												E112L	1.16653	1.16446
																												E112M	1.22285	1.25767
																												E112N	1.03363	1.38149
																												E112P	0.832032	0.0831603
																												E112Q	1.17474	1.67308
																												E112R	1.32222	1.91708
																												E112S	1.3078	2.33173
																												E112T	1.07925	1.17212
																												E112V	0.938002	0.495481
																												E112W	0.878315	0.21687
																												E112Y	0.877583	0.275211
																												G128C	1.24406	0.210188
																												G128D	0.816599	0.147775
																												G128E	0.96738	0.734966
																												G128F	2.40715	1.47952
																												G128G	1.06122	1.08735
																												G128H	1.13141	0.338785
																												G128I	2.25275	2.09315
																												G128K	1.28252	2.06704
																												G128L	2.29444	2.35012
																												G128M	2.40732	2.39712
																												G128N	0.931275	1.17659
																												G128P	0.839491	0.0803795
																												G128Q	1.35496	2.41608
																												G128R	1.58381	1.56925
																												G128S	1.12902	1.65556
																												G128T	1.10746	1.53786
																												G128V	1.64512	1.96392
																												G128W	2.79628	1.59912
																												G128Y	2.17609	1.4951
																												I125C	0.80426	0.0788483
																												I125D	0.810205	0.0789894
																												I125E	0.789535	0.0769961
																												I125F	0.8518	0.0785009
																												I125G	0.831665	0.0762953
																												I125H	0.811983	0.0782888
																												I125I	1.04131	1.10133
																												I125K	0.79456	0.0777687
																												I125L	0.844158	0.0833751
																												I125M	0.785493	0.076749
																												I125N	0.813062	0.078237
																												I125P	0.841669	0.079104
																												I125Q	0.824028	0.0770979
																												I125R	0.804684	0.0780886
																												I125S	0.779681	0.0785148
																												I125T	0.786135	0.0905794
																												I125V	0.873511	0.259002
																												I125W	0.822206	0.0792322
																												I125Y	0.809744	0.0771892
																												L107C	1.73967	0.490225
																												L107D	0.824103	0.0815387
																												L107E	1.03368	0.402172
																												L107F	0.761616	0.0995087
																												L107G	1.13806	0.616297
																												L107H	0.768317	0.119648
																												L107I	0.939138	1.15305
																												L107K	0.850833	0.127066
																												L107L	0.866542	0.985404
																												L107M	0.899664	0.561835
																												L107N	1.12913	0.772679
																												L107P	0.75894	0.0904806
																												L107Q	1.19586	1.09241
																												L107R	0.757079	0.109141
																												L107S	3.69195	1.56158
																												L107T	2.8723	1.99356
																												L107V	1.81799	1.96536
																												L107W	0.863969	0.162333
																												L107Y	0.910613	0.286929
																												L110C	0.8149	0.110008
																												L110D	0.828759	0.0824272
																												L110E	0.84488	0.0811208
																												L110F	0.865793	0.0909594
																												L110G	0.809611	0.079888
																												L110H	1.03066	3.25637
																												L110I	0.844684	0.802774
																												L110K	0.825212	0.11316
																												L110L	1.01927	0.976913
																												L110M	0.806697	0.0833762
																												L110N	0.811976	0.0893596
																												L110P	0.796741	0.0801741
																												L110Q	0.834013	0.083166
																												L110R	0.834712	0.0943021
																												L110S	0.833149	0.0901445
																												L110T	0.851778	0.227256
																												L110V	0.897593	0.687036
																												L110W	0.814761	0.0777944
																												L110Y	0.835709	0.0933275
																												L126C	0.786931	0.0787261
																												L126D	0.789535	0.0752297
																												L126E	0.789185	0.0774618
																												L126F	0.830825	0.0850114
																												L126G	0.839262	0.0769582
																												L126H	0.791866	0.0755897
																												L126I	0.850788	0.362259
																												L126K	0.804448	0.0780138
																												L126L	1.09176	1.10983
																												L126M	0.814786	0.305499
																												L126N	0.80959	0.0745977
																												L126P	0.813529	0.0760255
																												L126Q	0.795059	0.0774387
																												L126R	0.78532	0.0762244
																												L126S	0.801551	0.0758978
																												L126T	0.790157	0.0790224
																												L126V	0.851115	0.0872704
																												L126W	0.823528	0.0861785
																												L126Y	0.809411	0.0777435
																												L129C	0.840179	0.0802354
																												L129D	0.82834	0.0771732
																												L129E	0.834259	0.0776234
																												L129F	0.845526	0.0833925
																												L129G	0.838812	0.0801145
																												L129H	0.81125	0.0820503
																												L129I	0.901263	0.250419
																												L129K	0.825484	0.0804705
																												L129L	1.04879	0.932702
																												L129M	0.829787	0.112571
																												L129N	0.806863	0.0753738
																												L129P	0.83112	0.0753978
																												L129Q	0.791859	0.0758565
																												L129R	0.815442	0.0782248
																												L129S	0.829712	0.0804607
																												L129T	0.810323	0.0779944
																												L129V	0.834548	0.0793808
																												L129W	0.861623	0.0827742
																												L129Y	0.841877	0.0816217
																												P143C	1.08668	0.71061
																												P143D	1.03393	1.12132
																												P143E	1.00442	0.93049
																												P143F	1.16952	1.12824
																												P143G	1.05403	1.09256
																												P143H	1.09141	1.07797
																												P143I	1.126	1.19054
																												P143K	1.01958	1.25982
																												P143L	1.12946	1.22796
																												P143M	1.13106	1.16429
																												P143N	1.02459	1.25249
																												P143P	1.0333	1.08244
																												P143Q	1.05415	1.26623
																												P143R	1.11451	1.37923
																												P143S	1.08509	1.22743
																												P143T	1.00633	1.17074
																												P143V	1.05396	1.11116
																												P143W	1.18846	1.05446
																												P143Y	1.15679	1.03176
																												R111C	1.09195	0.22679
																												R111D	0.931285	0.303471
																												R111E	0.946646	0.375506
																												R111F	0.968358	0.467089
																												R111G	0.945216	0.529592
																												R111H	0.91378	0.334162
																												R111I	0.987027	0.437378
																												R111K	0.873984	0.214009
																												R111L	0.951986	0.299474
																												R111M	0.877654	0.347499
																												R111N	0.952338	0.553002
																												R111P	0.822155	0.0775843
																												R111Q	0.877189	0.396797
																												R111R	1.03976	1.13375
																												R111S	1.26478	1.54411
																												R111T	1.0504	0.735712
																												R111V	1.03006	0.681377
																												R111W	0.865339	0.262834
																												R111Y	0.932801	0.408633
																												V108C	1.07933	1.44613
																												V108D	1.2381	1.95626
																												V108E	0.933556	0.879775
																												V108F	0.994093	0.640421
																												V108G	0.935447	0.818733
																												V108H	1.14147	1.21077
																												V108I	0.955542	0.740555
																												V108K	1.07396	1.53835
																												V108L	0.951361	0.855042
																												V108M	0.976554	0.848757
																												V108N	0.907636	0.878206
																												V108P	0.855271	0.0897047
																												V108Q	0.974174	0.978688
																												V108R	1.08371	1.22449
																												V108S	0.998125	1.12008
																												V108T	0.999387	1.11404
																												V108V	1.03639	0.985901
																												V108W	1.00242	0.785093
																												V108Y	1.44381	1.59453

## Sheet: Figure 4
Panel B								Panel C									Panel D				Panel E								Panel F
Normalized fold change				Frequency in mutants (%)					Normalized fold change				Frequency in mutants (%)				Normalized fold change				Normalized fold change				Frequency in mutants (%)				Normalized fold change
Mutant	1 µM Pb	30 µM Zn		Residue	Norm FC at Pb > 1 and Norm FC at Zn < 1	Other			Mutant	1 µM Pb	30 µM Zn		Residue	Norm FC at Pb > 1 and Norm FC at Zn < 1	Other		Mutant	1 µM Pb	30 µM Zn		Mutant	1 µM Pb	30 µM Zn		Residue	Norm FC at Pb > 1 and Norm FC at Zn < 1	Other		Mutant	1 µM Pb	30 µM Zn
D64K_C114F	0.876947	0.152638		N83	15.445	10.733		Mutants predicted from normalized FC to Pb and normalized DR to Zn	G128H_D131C_P143A	1.18878	0.665812		D131	23.5	15.5		D64K_N83I_K104V_H106A_P143R	15.419	0.0602309		V16C_H54C_C55P_D64L_E81A_N83I_K104L_H106A_L107C_D131A_D135A_P143C	0.756196	0.104785		N83	37.037	17.5926		D64K_I90A_K104T_H106A	3.49086	0.908942
D64K_C114I	0.880184	0.158893		D131	9.42408	12.5654			P61N_D64A_D135R	1.79524	1.17323		N83	21	14		D64K_N83F_K104V_H106A_P143R	15.589	0.146571		H54C_C55A_L107C_D131A_D135A	1.4597	0.208877		L107	37.037	20.3704		D64K_N83F_I90A_K104T_H106A	6.15226	0.159236
V108L_C114L	0.84924	0.15694		D135	9.1623	12.5654			N83T_Q121A_D131S_P143Y	1.53542	0.663466		D135	20	22.5		D64K_N83I_K104V_H106A	11.7259	0.0469235		K104R_L107C_G128M_D135A_P143K	1.34563	0.173579		P143	34.2593	10.1852		D64K_N83F_I90A_K104T_H106A_P143R	7.53441	0.171492
N83T_L107C_C114R_G128M	0.851312	0.153966		P143	8.37696	3.40314			S95G_D131Y_D135A	1.07945	1.32176		P143	19	18.5		D64K_N83I_K104V_P143R	16.2988	0.190233		D64K_E81A_K104V_L107C_G128M	1.08711	0.121207		K104	32.4074	11.1111		D64K_N83F_I90A_K104T_H106A_P143T	7.8408	0.183242
N83T_C123L	0.876472	0.157912		G128	5.49738	8.63874			E109L_G128H_D131C_P143L	1.1572	0.699543		G128	17.5	13.5		D64K_K104V_H106A_P143R	3.43639	0.482383		V82I_N83C_L85M_L107V	5.71592	0.275802		D135	28.7037	21.2963		D64K_N83I_I90A_K104T_H106A	14.3376	0.146763
N83T_C134A	1.05483	0.427368		K104	4.97382	9.68586			K104R_D131S_D135A_P143A	1.36971	1.39563		L107	12	7		D64K_N83I_H106A_P143R	6.4708	0.038567		M60L_L107C_D131A_P143Y	1.68525	0.280714		G128	27.7778	6.48148		D64K_N83I_I90A_K104T_H106A_P143R	17.2971	0.150116
D64T_E88A_C134E	1.03871	1.28755		K10	4.97382	9.94764			D64T_E88A_D135R	1.21563	0.722226		P61	9	5		D64K_N83F_K104V_H106A	15.6443	0.123466		V16C_H54C_C55P_D64L_N83I_K104L_H106A_L107C_D131A_D135A_P143C	0.741829	0.107522		D64	26.8519	16.6667		D64K_N83I_I90A_K104T_H106A_P143T	14.9528	0.153324
G128I_C134E	1.6512	2.94734		P61	4.18848	11.2565			M60F_P61N_D64K_K104V	1.6876	0.43507		D64	7.5	10		D64K_N83F_K104V_P143R	19.912	1.09265		D87E_L107C_G128M_D135A_P143A	1.83892	0.241367		D131	25	20.3704		D64K_I90A_K104T_H106A_P143R	4.67982	1.19434
G128L_C134E	1.59534	2.89455		D64	3.9267	17.2775			P61D_D64K_L107C_D135A	0.675762	0.0804867		K104	7.5	8		N83F_K104V_H106A_P143R	3.14926	0.0436416		D64T_N83I_K104V_H106A_P143R	6.81599	0.12707		P61	15.7407	4.62963		D64K_I90A_K104T_H106A_P143T	4.59391	1.47064
K104R_C134I	1.88711	2.52708		L107	3.9267	6.5445			M60L_P61N_D64N	1.80024	0.737288		M60	7.5	1.5		D64K_N83F_H106A_P143R	5.65188	0.070247		M60L_P61N_D64K_L107C_D131A	0.91019	0.0961611		M60	12.037	5.55556		D64K_I90A_K104V_H106A	2.36408	0.674861
L107C_C134I	1.40008	0.461603		R111	2.6178	8.63874			M60L_P61N_D64K_D131A	1.54793	0.298627		E109	4.5	1.5						H54A_K104V_H142C_P143Y	0.981501	0.318692		H106	9.25926	11.1111		D64K_N83F_I90A_K104V_H106A_P143R	6.62091	0.177911
N83T_C134L	1.15461	0.443876		E109	2.6178	1.83246			M60L_G128I_D135S	2.65571	0.763144		V108	3	6.5						N83S_D131H_D135P_P143Y	3.39858	0.878338		V108	9.25926	2.77778		D64K_N83F_I90A_K104V_H106A_P143T	6.13057	0.186541
D64A_C134M	1.53869	2.08914		M60	2.35602	3.9267			N83T_D131A_D135P_P143L	1.62638	0.422347		G124	2	1						V16C_H54C_C55P_D64L_N83I_K104V_H106A_L107C_D131A_D135A	0.753667	0.0996847		Q121	8.33333	1.85185		D64K_N83I_I90A_K104V_H106A	11.1358	0.133386
N83T_C134M	1.09092	0.523572		C134	1.83246	2.87958			P61N_D64K_L107C_G128T	1.0319	0.11542		E112	1.5	5						D64E_L107C_G128M_D135A_P143K	3.44595	0.732465		V16	5.55556	6.48148		D64K_N83I_I90A_K104V_H106A_P143R	14.7454	0.135806
P61N_C134M	2.03543	2.38741		E112	1.57068	2.35602			L107V_D131S_D135A_P143Y	1.78337	1.39529		R111	1.5	3.5						L107C_G124A_G128M_D135A_P143K	3.16222	0.494791		G124	3.7037	0.925926		D64K_N83I_I90A_K104V_H106A_P143T	16.4736	0.144234
R111I_C134P	1.0292	0.614475		V108	1.57068	2.35602			D131S_D135P_P143A	1.51759	1.25693		H106	1	0						D64K_N83F_K104V_H106A_P143T	9.8152	0.210828		E109	1.85185	0		D64K_I90A_K104V_H106A_P143R	3.13406	0.943308
N83V_C134S	1.02223	0.150848		R96	1.3089	0.52356			N83T_L107C_E109H_G128I	4.33082	0.695316		C134	1	2.5						L107C_D131A_D135A_P143Y	1.6103	0.212701		D87	1.85185	0		D64K_I90A_K104V_H106A_P143T	2.75192	0.801317
K10A_V46T_C134T	0.989491	0.573936		I90	0.78534	1.57068			K104V_L107S_G128M	1.98462	1.48765		Q121	1	0.5						N83T_Q121A_D131C_P143L	2.93232	0.369654		H54	1.85185	11.1111		D64K_N83F_I90A_H106A	6.87362	0.19255
L28V_C134T	1.28055	1.57111		E94	0.52356	2.09424			D64T_Q127G_D135A	1.50327	2.1804		I97	0.5	0						V16C_H54C_C55P_D64L_N83I_K104V_H106L_L107C_D131A_D135A	0.73177	0.100619		E81	1.85185	1.85185		D64K_N83F_I90A_H106A_P143R	9.17276	0.236815
D131A_C134V	1.35961	2.52041		L58	0.52356	0.52356			P61N_G128I_C134E	1.58356	0.880906		V133	0.5	1.5						M60L_P61N_D64K_L107C_G128I	1.29434	0.143108		I90	0.925926	0.925926		D64K_N83F_I90A_H106A_P143T	7.93498	0.234724
D131S_C134V	1.55338	2.96826		L62	0.52356	0.52356			Q121A_D135A_P143M	1.44088	1.73659		I3	0.5	0						M60L_K104V_L107C_G128I_P143A	2.39525	0.301902		V82	0.925926	0		D64K_N83I_I90A_H106A	9.38526	0.152683
N83T_C134V	1.10329	0.455538		V46	0.52356	1.04712			P61N_D64K_N83T_G128I	5.24027	1.3964		E81	0.5	0						P61N_L62I_D64K_V108E_D135A	2.75607	1.34642		L85	0.925926	0		D64K_N83I_I90A_H106A_P143R	10.5538	0.161986
P61N_C134V	1.76003	2.10237		V16	0.52356	1.04712			P61N_D64K_K104V_L107A_G128I	2.10032	1.23323		L62	0.5	0						N83T_V108L_D131S_H142A	1.52885	0.694327		L62	0.925926	0.925926		D64K_N83I_I90A_H106A_P143T	9.60484	0.169629
C55L_M60L_P61N_D64K	1.09821	0.854359		C55	0.26178	0.78534			L107C_G124A_G128I_D135A_P143K	2.50244	0.323764		M84	0.5	0.5						N83S_D131A_D135P_P143W	3.83902	0.782709		M84	0.925926	0		D64K_I90A_H106A_P143R	4.59731	1.67077
C55L_K104V	0.993986	0.295428		V133	0.26178	0			P61N_V108E_D135A	1.56082	1.69088		S130	0.5	0.5						V16C_H54C_C55P_D64L_N83I_K104L_H106A_L107C_D131A_D135A	0.747135	0.106818		Y41	0.925926	0		D64K_I90A_H106A_P143T	4.20995	1.80275
G32S_C55M	0.945833	0.239066		I97	0.26178	3.66492			L101V_K104V_G128M_D135A	2.8197	1.33685		D87	0.5	0						D64K_N83I_K104T_H106A_P143R	7.83497	0.108099		H142	0.925926	1.85185		D64K_N83F_K104T_H106A	4.98585	0.201266
C55V_K104V	0.92062	0.273059		Q127	0.26178	0.78534			M60L_P61N_D64K_K104V_D131C	1.9291	0.661017		S95	0.5	0.5						D64K_N83I_K104V_H106E_P143R	8.22623	0.108925		E112	0.925926	0		D64K_N83F_K104T_H106A_P143R	6.58447	0.24626
C79F_G128M	0.917009	0.161873		D87	0.26178	0.26178			D131A_D135P_P143Y	1.78787	1.19562		E88	0.5	0						M60L_P61N_D64K_K104V_L107E	0.714044	0.108226		C55	0.925926	10.1852		D64K_N83F_K104T_H106A_P143T	5.6758	0.218046
D64K_C79L	0.885602	0.153008		E81	0.26178	0.26178			I3M_P61N_K104V_L107C_G128M	1.77807	0.473075		H142	0.5	0.5						N83T_Q121A_D135A_P143L	2.02535	0.793492		L101	0	0.925926		D64K_N83I_K104T_H106A	5.22592	0.163985
I125L_D131A_D135A	0.902441	0.17084		L129	0.26178	0.78534			N83T_L107C_D135R	6.02144	1.42167		R96	0.5	1.5						N83T_V108L_D131M_D135A	1.996	1.06165		V133	0	0.925926		D64K_N83I_K104T_H106A_P143T	6.70316	0.178415
N83S_D131A_D135A	1.10067	0.65995		G32	0.26178	0.26178			D64K_K104V_R111A	3.85927	2.25812		T139	0.5	0.5						V16C_H54C_C55P_D64L_N83C_H106L_L107C_D131A_D135A	0.754818	0.104672		I125	0	0.925926		D64K_K104T_H106A_P143R	4.33037	2.31757
D131A_D135A_P143A	1.18587	1.1278		H142	0.26178	0			D131A_C134V_P143T	1.35243	2.17248		E25	0.5	0						M60L_P61N_K104R_L107C_G128I	1.50476	0.279979		R111	0	0.925926		D64K_K104T_H106A_P143T	4.37506	2.25693
D131A_D135E	1.09928	1.39689		G124	0.26178	0.26178			L107C_D131A_P143Y	1.59645	0.203174		S115	0.5	1						V16C_N83C_H106A_D131A_P143Y	4.14758	0.111132						D64K_N83I_K104V_H106A_P143T	6.71336	0.160503
D131A_D135P	1.53884	1.5078		H89	0.26178	0.26178			R96G_K104V_G128M	1.13426	0.735601		L85	0	2.5						Y41F_P61N_K104V_L107C_G128M	2.86411	0.348385						D64K_K104V_H106A_P143T	4.53417	2.34176
D131A_D135P_P143W	1.51074	1.09928		P29	0.26178	0			L107C_G128M_D135A	1.29959	0.125753		L101	0	0.5						N83T_V108L_D131M_D135P	2.77355	0.448627						D64K_N83F_H106A_P143T	3.24722	0.18675
D131A_D135S	1.21323	1.37337		L68	0.26178	0			M60L_P61N_K104V_L107C_G128M	2.17817	0.3966		Q127	0	0.5						N83T_Q121A_D131C_P143A	3.12269	0.425525						D64K_N83I_H106A_P143T	3.28893	0.177646
D64K_D131A	2.50651	2.13252		E43	0.26178	0.52356			P61E_D64K_E112H	2.17872	1.05732		T136	0	1						H54C_C55P_D64L_N83I_K104V_H106L_L107C_D131A_D135A	0.776944	0.110444						D64K_I90A_K104T_H106E	4.46232	0.791759
L107C_D131A	1.70238	0.485455		P30	0.26178	0.52356			M84A_R111A_D135P	1.15304	1.16671		I90	0	3.5						N83T_Q121A_D131A_D135P_P143W	3.93032	0.62508						D64K_N83F_I90A_K104T_H106E	7.61689	0.184708
N83M_D131A	1.22088	0.168054		C79	0	0.52356			I90L_K104V_L107C_G128I	0.951894	0.226933		T140	0	0.5						M60L_P61N_D64K_K104V_G128M	2.16237	0.399623						D64K_N83F_I90A_K104T_H106E_P143R	10.406	0.190114
N83T_D131A	1.2551	0.415038		T136	0	0.26178			N83T_L107C_G128I_D135S	3.32432	0.725934		L129	0	3.5						M60L_D64K_K104I_L107C_G128M	1.09487	0.139292						D64K_N83F_I90A_K104T_H106E_P143T	6.89606	0.196376
N83T_D131A_P143I	1.18105	0.380345		C114	0	1.3089			D64T_N83T_R111A	2.12487	2.25724		R74	0	0.5						N83T_Q121A_D131S_H142A	2.06494	1.14581						D64K_N83I_I90A_K104T_H106E	11.9546	0.145501
N83T_D131A_P143L	1.22965	0.396482		E88	0	0.26178			P61N_D64T_E112V	2.26822	1.54496		G138	0	0.5						N83T_L107C_D131S_D135A	8.15387	1.57345						D64K_N83I_I90A_K104T_H106E_P143R	15.6778	0.143805
D131A_P143L	1.19276	1.2321		E25	0	0.26178			L110V_D135A_P143Y	0.811107	0.58289		I125	0	3.5						H54C_C55P_D64L_N83C_H106L_L107C_D131A_D135A	0.738607	0.102337						D64K_N83I_I90A_K104T_H106E_P143T	13.9288	0.153126
P61N_D131A_P143W	1.33787	1.0579		G36	0	0.78534			K104R_G128I_D131C	1.68968	0.289725		L110	0	1.5						D64K_I90C_K104V_H106A_P143R	5.91074	1.08222						D64K_I90A_K104T_H106E_P143R	5.19675	0.967004
D131C_D135A	1.08822	0.580683		H105	0	0.52356			N83T_E109L_D135P_P143R	1.63715	0.465442		L126	0	1.5						M60L_D64K_K104V_L107C_D131A	0.938287	0.0974285						D64K_I90A_K104T_H106E_P143T	4.71504	0.941045
D64K_D131C	2.89575	1.7085		I125	0	0.78534			N83S_G128A_D135A	2.17533	2.50514		D145	0	0.5						D64K_N83F_I90A_K104V_H106A	7.49134	0.115717						D64K_I90A_K104V_H106E	3.56407	0.607076
M60L_D64K_G128T_D131C	2.11511	0.473078		I3	0	0.52356			I90L_G128I_C134E	1.19277	2.17451		V82	0	1						N83S_V108L_D131S_D135P	2.36267	0.600787						D64K_N83F_I90A_K104V_H106E	9.43236	0.187102
M60L_D64K_K104V_D131C	2.27127	0.603532		L100	0	0.52356			K104R_L107C_G128M_D135A_P143A	1.23764	0.142896		H105	0	0.5						N83S_V108L_D131M_D135A	1.79653	1.22025						D64K_N83F_I90A_K104V_H106E_P143R	7.98963	0.166402
M60L_D64K_D131C	2.30895	1.01516		L110	0	0.78534			N83T_L107C_G124A_G128I_D135A	4.59417	0.88447										H54C_C55P_D64L_N83I_H106L_L107C_D131A_D135A	0.745262	0.107361						D64K_N83F_I90A_K104V_H106E_P143T	6.71283	0.170537
M60L_P61N_D64K_D131C	3.2093	0.943936		L126	0	0.52356			D131S_D135P_P143L	1.65337	1.32093										N83T_L107C_I125L_G128I_D135A	0.833371	1.02912						D64K_N83I_I90A_K104V_H106E	12.2122	0.134382
P61E_D64K_D131C	1.99671	0.99488		L28	0	0.26178			G128H_D135A_P143W	1.6137	0.714195										D64K_N83I_K104V_L107C_G128M	3.67841	0.415323						D64K_N83I_I90A_K104V_H106E_P143R	12.1091	0.133046
P61N_D64K_D131C	2.20859	1.15433		L85	0	1.3089			N83T_I97A_K104G	2.16738	0.544282										M60L_P61N_D64K_L107C_G128T	1.18656	0.135396						D64K_N83I_I90A_K104V_H106E_P143T	14.4459	0.137389
D64T_D131C	2.22501	1.68107		M84	0	1.04712			N83S_D135A_P143A	1.07108	0.606787										L107C_D131S_D135A_P143Y	1.91537	0.266215						D64K_I90A_K104V_H106E_P143R	5.02901	0.895257
P61N_D64T_D131C	2.01015	1.25259		C123	0	0.26178			M60L_D64K_R111L_G128I	1.43288	0.168333										H54C_C55P_D64L_H106L_L107C_D131A_D135A	0.751197	0.101086						D64K_I90A_K104V_H106E_P143T	4.00705	0.648836
D87E_D131C	1.05829	0.341199		P15	0	0.52356			L107C_G124A_G128I	2.42758	0.306301										K104R_L107C_G128I_D135A_P143K	2.28425	0.368273						D64K_N83F_I90A_H106E	6.31288	0.20949
E109A_D131C	1.11224	1.14494		Q121	0	0.26178			D64K_V108E_G128I	2.89244	1.5595										P61T_D64K_N83T_K104V_G128I	1.80631	0.53153						D64K_N83F_I90A_H106E_P143R	6.54734	0.178763
E109H_D131C	1.06868	0.399223		R20	0	0.26178			P61N_L107C_C134I	1.02526	0.145849										P61N_D64K_K104M_L107C_G128M	1.34233	0.182216						D64K_N83F_I90A_H106E_P143T	6.03089	0.187165
E112I_D131C	0.890765	0.202798		R33	0	0.78534			L107C_D131C_P143A	2.0069	0.378679										N83T_L107C_D131A_D135A	4.69972	0.827433						D64K_N83I_I90A_H106E	5.97002	0.149141
V82I_E112I_D131C	0.901294	0.170065		R39	0	0.26178			I90L_I125L_P143M	0.772863	0.0797434										V16C_M60V_D64L_E81A_N83I_R111A	0.830333	0.0665073						D64K_N83I_I90A_H106E_P143R	8.86999	0.162538
G128H_D131C	1.20425	0.454405		R91	0	0.26178			N83T_D131S_H142A	1.13748	0.594877										P61D_L107C_G128M_D135A_P143K	1.35696	0.417052						D64K_N83I_I90A_H106E_P143T	7.05243	0.163322
G128I_D131C	1.69664	1.28897		S115	0	0.26178			E25V_N83T_P143A	1.0494	0.345741										P61N_L107C_G128M_D135A_P143K	0.979374	0.136922						D64K_I90A_H106E_P143R	3.78465	1.50894
L107C_G128I_D131C	1.70831	0.427392		V82	0	0.26178			N83S_L85Y_K104V	0.963462	0.334868										M60L_D64K_E81A_K104V_L107C	1.04179	0.104654						D64K_I90A_H106E_P143T	3.34306	1.45618
P61S_G128I_D131C	2.12077	1.65752							D64K_E112H_D131C	3.35638	1.12848										N83T_V108L_D135P_P143R	1.60452	0.325968						D64K_N83F_K104T_H106E	5.98751	0.219294
G32A_D131C	1.02355	0.380141							D64T_N83T_R111L	1.75435	2.07334										H54C_C55P_H106L_L107C_D131A_D135A	0.734339	0.099179						D64K_N83F_K104T_H106E_P143R	7.16346	0.23865
I125L_D131C	0.912732	0.156952							N83S_D131M_D135A	1.10739	0.744019										M60L_P61D_D64K_L107C_G128M	0.840443	0.107974						D64K_N83F_K104T_H106E_P143T	6.61526	0.248328
I3M_D131C	1.37058	1.074							L110I_D135A_P143L	0.859352	1.34167										N83T_Q121A_D131A_D135P_P143L	4.27184	0.879904						D64K_N83I_K104T_H106E	5.28468	0.169655
I90L_D131C	0.916836	0.309733							D87E_S95A_K104V_R111A	1.2793	0.969211										M60L_P61N_D64K_L107C_G128S	1.25814	0.150376						D64K_N83I_K104T_H106E_P143R	4.70157	0.166737
L126I_D131C	0.887428	0.174783							M60L_P61N_D64K_G128T_D135A	2.39478	0.323191										K104R_D131A_D135P_P143L	3.18421	1.36385						D64K_N83I_K104T_H106E_P143T	4.54193	0.166645
L129I_D131C	0.880718	0.172109							D131A_D135P_P143L	1.80797	1.29918										V16C_D64K_N83C_K104V_L107C_G128M	7.56374	0.232481						D64K_K104T_H106E_P143R	3.94842	2.23355
M60L_D131C	2.54338	1.27227							L107C_D131A_D135A	1.11497	0.139702										N83T_L107C_G124A_G128M_D135A	5.93432	1.12268						D64K_K104T_H106E_P143T	4.04809	2.28083
N83T_D131C	1.04485	0.198849							V108L_G128A_L129M_D135P	0.995991	1.01169										V16C_D64K_K104V_L107C_G128M	2.09426	0.246869						D64K_N83F_K104V_H106E	9.56368	0.341847
N83T_V108L_D131C_P143T	1.04924	0.243372							L107V_D131A_D135K	2.67364	1.65976										M60L_D64K_K104V_L107C_G128M	0.888949	0.0981411						D64K_N83F_K104V_H106E_P143R	7.05839	0.249821
N83T_V108L_D131C	1.06352	0.219142							M60L_P61N_D64K_K104V_L107C	2.69809	0.368958										N83T_L107I_V108L_E112A	1.75064	0.67918						D64K_N83F_K104V_H106E_P143T	7.09893	0.279835
D131C_P143A	1.06045	0.384742							N83S_K104V_D135V	1.80072	1.64982										M60L_P61N_D64K_K104V_L107C_G128I	3.27902	0.507703						D64K_N83I_K104V_H106E	5.37605	0.152399
D131C_P143R	1.06909	0.462863							D131A_V133A_P143Y	1.48475	1.30099										D64K_N83F_K104V_H106A_P143A	8.50562	0.202268						D64K_N83I_K104V_H106E_P143T	5.17844	0.158137
S115G_D131C	0.961381	0.275687							L107C_G128I_D131A	1.55671	0.151505										K104R_E109L_G128H_D131C_P143L	1.67605	0.508389						D64K_K104V_H106E_P143R	4.05661	1.83955
V108I_D131C	1.03239	0.346273							L107C_G128I_D131S	1.23421	0.107669										D64T_N83T_L107C_D135R	1.03222	0.148349						D64K_K104V_H106E_P143T	3.68266	1.62835
G128I_D131E	2.18636	2.58961							L126I_D131A_P143W	0.84432	0.426622										L107C_G124A_D131A_P143Y	3.91101	0.761665						D64K_N83F_H106E_P143R	2.85598	0.183088
D131F_D135A	0.944315	0.821239							K104R_D131Y_D135A	0.922978	0.891332										D87E_K104R_L107C_G128M_D135A_P143K	1.84178	0.238258						D64K_N83F_H106E_P143T	2.45429	0.183906
D131H_D135A	1.06091	0.982331							E109D_G124A_D135A	1.05481	0.630651										N83T_V108L_D131A_D135P_P143W	2.86201	0.432226						D64K_N83I_H106E_P143R	2.70004	0.167146
D131H_D135K	1.16111	1.37379							P61N_D64K_K104M_L107C	1.97759	0.270908										P61N_D64K_K104R_L107C_G128M	1.04887	0.125029						D64K_N83I_H106E_P143T	2.43075	0.167381
D131H_D135P	1.30296	1.07332							P61N_D64K_V108M	2.7031	1.2873										N83T_Q121A_D131S_D135P	3.64157	0.777735						D64K_N83F_I90A_K104T	7.29022	0.325026
M84A_D131H	1.08237	1.25951							M60L_G128T_D131C	3.19119	0.93232										K104R_L107C_D131A_D135A	1.5494	0.191858						D64K_N83F_I90A_K104T_P143R	10.9184	0.502362
N83T_D131H	1.17408	0.350979							M84A_L107C_G128I_D135A_P143K	1.5221	0.221526										M60L_P61N_D64K_K104V_L107C_G128M	2.31232	0.286764						D64K_N83F_I90A_K104T_P143T	8.72935	0.407352
D131H_P143Y	1.1042	0.951237							D64K_V108E_R111L	1.99064	2.04377										N83S_Q121A_D131N_D135R_P143A	3.78457	2.12377						D64K_N83I_I90A_K104T	14.1404	0.194713
D131L_D135A	1.24997	1.09955							M60L_P61N_K104V_L107C_G128I	3.41438	0.583285										N83T_V108L_Q121A_D131S_D135P	3.84927	0.80608						D64K_N83I_I90A_K104T_P143R	14.5151	0.223587
D131L_D135S	1.21041	1.35087							L85I_K104V_G128M	2.88497	1.31231										N83T_L107C_D131A_P143I	5.39006	0.939683						D64K_N83I_I90A_K104T_P143T	13.9806	0.230087
D64K_D131L	2.58659	1.70485							P61N_D64K_K104V_G128A	1.58826	0.287321										N83T_V108L_Q121A_D131C	2.16496	0.267474						D64K_I90A_K104T_P143R	5.77396	1.60203
D131M_D135A	1.09542	1.29294							N83T_V108L_P143M	0.963985	0.292423										M84A_L107C_G124A_G128I_D135A_P143K	2.92564	0.49659						D64K_I90A_K104T_P143T	5.20562	1.70602
N83T_D131M_D135A	1.13201	0.496209							G128I_D131E_C134E	1.47871	2.0528										M60L_P61N_D64N_L107C_G128M	1.06367	0.126548						D64K_N83F_I90A_K104V	11.0081	0.630857
R111A_D131N	1.57272	1.99764							D131T_V133P_D135Y	1.8425	1.12548										V16C_P61N_K104V_L107C_G128M	3.89701	0.498124						D64K_N83F_I90A_K104V_P143R	10.7637	0.553191
D131S_D135A	1.22168	1.12362							N83T_D131N_D135R_P143A	1.59741	0.926403										N83T_V108L_D131S_D135P	2.49499	0.456376						D64K_N83F_I90A_K104V_P143T	11.0332	0.591672
N83T_D131S_D135A	1.26043	0.499469							D131A_V133P_C134V	1.07158	2.18609										D131A_V133A_D135P_P143Y	2.43029	1.26035						D64K_N83I_I90A_K104V	13.6865	0.207114
D131S_D135P	1.40387	1.31036							N83T_D131H_D135A	1.21835	0.544459										K104R_L107C_G124A_G128I_D135A_P143K	3.04764	0.581882						D64K_N83I_I90A_K104V_P143R	16.1757	0.215786
N83T_D131S_D135R	1.32437	0.522468							L85I_G128M_D135A	2.28224	2.40084										P61T_D64K_N83F_K104V_H106A	1.14819	0.109221						D64K_N83I_I90A_K104V_P143T	12.0175	0.196889
D64K_N83T_D131S	3.68648	2.35474							V108I_D131Y_D135P	1.79815	1.26377										D64K_N83F_K104V_H106N_P143R	14.5603	0.411737						D64K_I90A_K104V_P143R	5.31895	1.76053
G128I_D131S	2.55614	2.58627							M60L_D64K_D135A	0.754307	0.190189										N83T_E109L_D135R_P143R	1.98301	0.533423						D64K_I90A_K104V_P143T	4.49348	1.59666
N83I_D131S	1.21419	0.159509							P61N_D64T_E112I_D135A	2.53078	1.32191										N83T_V108L_D131S_D135R	2.36412	0.700498						D64K_N83F_I90A_P143R	9.85757	0.731877
N83T_D131S	1.23124	0.385469							D64K_N83T_K104V_G128I	2.72516	1.42803										V16C_P61N_D64K_K104V_L107C_G128M	5.08335	0.574688						D64K_N83F_I90A_P143T	9.31357	0.680717
N83T_D131S_P143A	1.19059	0.420097							L107C_G128I_D131E	1.39295	0.162353										N83T_L107C_G128I_D135A_P143K	4.89778	0.928984						D64K_N83I_I90A_P143R	11.95	0.285969
N83T_D131S_P143Y	1.12913	0.373067						Mutants predicted from normalized DR to Pb and normalized DR to Zn	N83T_G128H_P143W	1.13785	0.126609										N83T_Q121A_D131H_D135P_P143Y	3.87149	0.675111						D64K_N83I_I90A_P143T	10.7516	0.33293
D131S_P143A	1.15938	0.977065							L107C_E109V_G128M	0.821737	0.0772724										V16C_H54A_N83C_K104V	2.37548	0.11249						D64K_N83F_K104T_P143R	8.94735	0.765949
D131T_D135A	1.12589	0.911273							N83T_D131A_D135A	1.28713	0.528166										N83V_K104V_H106A_P143R	2.33102	0.112607						D64K_N83F_K104T_P143T	7.69865	0.625338
D131T_D135Y	1.1188	1.71846							H105E_L107C_G128I_C134E	0.674526	0.0791114										M60L_P61S_D64K_K104V_L107C	1.95272	0.190043						D64K_N83I_K104T_P143R	7.67571	0.220398
M60L_D64K_L107C_E109L_G128I_D131T	0.69705	0.132802							D64E_N83T_V108N	0.657066	0.0966841										L62I_D64K_N83I_K104V_P143R	7.47602	0.204213						D64K_N83I_K104T_P143T	7.67491	0.225192
D131T_V133P	1.06153	0.977874							G128S_D131E_D135P	1.76086	1.85047										L101V_G128H_D131A_D135P_P143W	3.65692	1.64336						D64K_N83F_K104V_P143T	10.4456	1.03384
D131Y_D135P	1.08285	0.637581							N83T_T139A_P143L	1.08634	0.360291										N83T_L107C_D131C_P143A	10.1458	1.18977						D64K_N83I_K104V_P143T	10.1768	0.288748
P61N_D131Y	1.39242	1.27696							E109L_G128H_P143W	1.32659	0.54338										N83T_D131S_D135P_P143L	3.06884	0.472102						N83F_I90A_K104T_H106A	0.848537	0.152091
D64G_N83S_D135A	1.23777	0.706291							L126I_D131S_D135R	0.840385	0.522797																		N83F_I90A_K104T_H106A_P143R	0.982087	0.158017
M60L_D64K_G128T_D135A	1.33592	0.423982							E109L_G128H_P143A	1.34569	0.486907																		N83F_I90A_K104T_H106A_P143T	0.889142	0.161647
P61D_D64K_D135A	1.89236	1.17924							K104T_L107E_G128I	0.718687	0.0683234																		N83I_I90A_K104T_H106A	1.6868	0.15951
P61N_D64K_D135A	2.71786	1.72413							M60L_D64T_L107C_G128M	0.707443	0.0853448																		N83I_I90A_K104T_H106A_P143R	1.46547	0.150894
D64T_D135A	1.56463	1.98572							L85I_D135A_P143T	1.06503	1.23623																		N83I_I90A_K104T_H106A_P143T	2.18592	0.170426
D64T_E112I_D135A	2.02841	2.86435							N83T_D131H_D135P_P143Y	1.94996	0.306652																		I90A_K104T_H106A_P143R	0.870547	0.217273
D64T_G128I_D135A	1.58374	0.832535							K104R_G128A_D135A	2.61005	1.24188																		I90A_K104T_H106A_P143T	0.878175	0.21431
E109H_D135A	1.17347	0.640201							M60L_D64S_L107C	0.703785	0.072569																		N83F_I90A_K104V_H106A	0.986881	0.169339
E112I_D135A	0.906346	0.442499							N83T_D131A_D135Y_P143C	1.19589	0.838957																		N83F_I90A_K104V_H106A_P143R	0.987854	0.1605
G128I_D135A	1.51887	1.45587							N83T_R96A_K104V	0.754292	0.0893934																		N83F_I90A_K104V_H106A_P143T	1.00995	0.154401
L107C_G128I_D135A_P143K	1.71863	0.498466							L110I_S115G_P143W	0.689541	0.40183																		N83I_I90A_K104V_H106A	1.63593	0.148695
G128L_D135A	1.83122	2.077							D131H_D135A_P143Y	1.17034	0.967718																		N83I_I90A_K104V_H106A_P143R	1.89913	0.166784
K104V_G128M_D135A	2.50141	2.76896							N83T_L107I_E112A	2.10688	0.702476																		N83I_I90A_K104V_H106A_P143T	1.74242	0.157496
N83T_L107C_G128M_D135A	1.8141	0.584409							N83T_E109D_E112K	1.27423	0.58228																		I90A_K104V_H106A_P143R	0.848073	0.192252
G128S_D135A	1.25802	1.47021							N83T_L126I_P143W	0.718499	0.103449																		I90A_K104V_H106A_P143T	0.867465	0.23139
I90L_G128T_D135A	0.954372	0.669995							N83T_R96A_K104V_L107I	0.700763	0.0692419																		N83F_I90A_H106A_P143R	0.999765	0.154077
I90L_D135A	0.915657	0.534804							S130A_D135A_T136A	1.24575	1.41267																		N83F_I90A_H106A_P143T	0.954462	0.166653
K104R_D135A	1.17825	0.89742							G128I_D131A_D135P	2.59868	0.957037																		N83I_I90A_H106A_P143R	1.21884	0.154787
K104V_D135A	1.56468	1.54712							P61N_D135A_P143L	2.26658	1.29716																		N83I_I90A_H106A_P143T	1.53664	0.147787
N83T_L107C_D135A_P143T	3.79738	1.95313							N83T_R111I_P143T	0.924463	0.285527																		N83F_K104T_H106A_P143R	1.20479	0.163791
L126I_D135A	0.899444	0.382942							N83T_D131C_P143L	1.26032	0.13871																		N83F_K104T_H106A_P143T	1.02759	0.153264
L129V_D135A	0.857002	0.158288							D131C_D135A_P143Y	0.960724	0.358047																		N83I_K104T_H106A_P143R	1.19675	0.152828
M60L_D135A	2.50212	2.43523							N83S_I90L_V108N	0.789071	0.130926																		N83I_K104T_H106A_P143T	1.17767	0.150116
N83R_D135A	1.09905	0.218784							N83I_K104V_H106A_P143R	1.98751	0.0619989																		N83F_K104V_H106A_P143T	1.74385	0.165544
N83S_D135A	1.03246	0.554581							N83T_D135R_P143W	1.12033	0.269724																		N83I_K104V_H106A_P143T	2.24222	0.152455
N83T_D135A	1.07968	0.382635							N83T_R111D_E112H	0.725874	0.0734673																		N83F_I90A_K104T_H106E	0.836086	0.164558
N83T_D135A_P143A	1.06075	0.411198							N83T_Q121A_D131C_D135A	1.55145	0.211275																		N83F_I90A_K104T_H106E_P143R	0.862217	0.162153
D135A_P143A	1.0471	1.04244							K104R_D131C_P143R	1.09168	0.136647																		N83F_I90A_K104T_H106E_P143T	0.858876	0.157971
D135A_P143F	1.02718	0.76569							V82I_N83T_L129I_P143Y	0.779268	0.086474																		N83I_I90A_K104T_H106E	1.07199	0.150611
D135A_P143M	1.08114	0.981818							M60L_D64K_E81A	1.62235	0.236562																		N83I_I90A_K104T_H106E_P143R	1.17127	0.146532
D135A_P143T	1.06457	0.943814							V82I_N83T_L85K	0.692598	0.0734824																		N83I_I90A_K104T_H106E_P143T	1.2016	0.164291
D135A_P143W	1.05094	0.86638							E112I_D135A_P143R	0.833329	0.460656																		I90A_K104T_H106E_P143R	0.823207	0.178077
D135A_P143Y	1.10632	0.897458							N83T_E109L_D135A	1.4169	0.554352																		I90A_K104T_H106E_P143T	0.8846	0.226104
P61N_D135A	1.76492	1.64563							N83T_V108L_E112F	0.807945	0.117517																		N83F_I90A_K104V_H106E	1.01798	0.169625
Q121A_D135A	1.19253	1.78718							N83T_V108L_D131S	1.39027	0.330286																		N83F_I90A_K104V_H106E_P143R	1.00859	0.179205
D135A_T136S	1.02588	1.03699							D131C_D135A_P143L	0.990103	0.322261																		N83F_I90A_K104V_H106E_P143T	0.913497	0.159715
N83T_D135F	1.21695	1.03952							N83T_E112I_P143Y	0.809329	0.100643																		N83I_I90A_K104V_H106E	1.61969	0.167925
N83T_K104R_D135K	1.10054	0.347971							L129V_D131A_P143L	0.715322	0.0667068																		N83I_I90A_K104V_H106E_P143R	1.59184	0.168903
E109L_D135P	1.38081	1.20534							S115G_D131T_V133P	1.0207	0.634294																		N83I_I90A_K104V_H106E_P143T	1.29706	0.153667
G128I_D135P	2.05749	1.94028							T136A_T140A_P143R	1.00647	1.03365																		I90A_K104V_H106E_P143R	0.873891	0.201575
N83S_D135P	1.1554	0.36857							N83S_V108L_P143W	0.996748	0.312337																		I90A_K104V_H106E_P143T	0.981358	0.209271
N83T_D135P	1.13584	0.279755							N83T_D131C_P143I	1.17494	0.129172																		N83F_I90A_H106E_P143R	0.835718	0.146286
Q127A_D135P	1.11627	0.625877							I90L_G128P_D135A	0.703699	0.067251																		N83F_I90A_H106E_P143T	0.895738	0.179283
D64A_D135R	1.82808	2.80911							N83T_L129I_D131C_P143T	0.817488	0.0790366																		N83I_I90A_H106E_P143R	0.945962	0.158772
D64T_D135R	1.87504	2.03553							V108I_S115G_D131C	0.863702	0.14728																		N83I_I90A_H106E_P143T	0.901735	0.169171
E109D_D135R	1.02003	1.05198							G124S_I125L_D135P	0.718181	0.0682372																		N83F_K104T_H106E_P143R	0.984953	0.161722
E109L_D135R	1.25746	0.953646							M60L_D64K_D131A	1.24625	0.162994																		N83F_K104T_H106E_P143T	1.00419	0.16769
D135R_P143A	1.0886	0.872903							G128S_D131A_D135A	1.63219	1.43219																		N83I_K104T_H106E_P143R	0.9734	0.143102
P61N_D135R	1.99116	1.53774							N83T_K104R_E112F	0.856013	0.146851																		N83I_K104T_H106E_P143T	0.984344	0.164212
M60L_D64K_D135S	2.0275	1.05978							D131T_D135A_P143T	1.28845	1.13406																		N83F_K104V_H106E_P143R	1.40611	0.147439
D135S_P143W	1.02023	0.81181							L107C_G128M_D135A_P143K	0.926727	0.0840842																		N83F_K104V_H106E_P143T	1.44729	0.157187
D64I_D135T	2.77577	1.57322							N83S_D131S_D135P	1.9352	0.531103																		N83I_K104V_H106E_P143R	1.57332	0.153185
N83T_D135V	1.02728	0.466478							I125V_G128H_D131C	0.876004	0.0895552																		N83I_K104V_H106E_P143T	1.72426	0.164667
N83T_D135V_P143A	1.04504	0.473919							N83M_D131S_P143A	1.4529	0.0756197																		N83F_I90A_K104T_P143R	0.974048	0.168121
D64K_D135Y	2.30761	1.16962							N83S_I90L_D145A	0.795127	0.180464																		N83F_I90A_K104T_P143T	0.963921	0.167133
D64A_E94R	1.94623	2.80537							N83T_V108L_D131S_D135A	1.70815	0.677594																		N83I_I90A_K104T_P143R	1.70856	0.14952
D64A_I97M	1.07603	1.25095							N83T_E112I_D135A_P143A	0.865694	0.151387																		N83I_I90A_K104T_P143T	1.99617	0.165656
D64A_K104C	2.62848	1.72681							P61T_D131L_D135A	1.41433	0.57255																		N83F_I90A_K104V_P143R	1.0797	0.180098
P61N_D64A	1.9029	1.98231							M60L_D64K_G128I_D131C	1.04221	0.103069																		N83F_I90A_K104V_P143T	1.07629	0.179281
D64A_R111L	1.52766	1.93697							N83T_R111V_P143T	1.04384	0.382794																		N83I_I90A_K104V_P143R	1.83553	0.165235
D64I_R111L	2.49176	2.44575							I125V_L129M_D131C	0.673862	0.0652178																		N83I_I90A_K104V_P143T	1.79258	0.160665
D64K_E112F	1.83536	1.82338							N83T_D131S_D135P	2.20019	0.457028
P61D_D64K_E112H	1.96696	1.38617							G124A_G128L_L129A	0.725352	0.0662641
M60L_D64K_E81A_R111A	2.49089	0.704352							G128E_D135A_P143T	0.927801	0.787516
M60L_D64K_K104V_L107C_G128I	0.917307	0.2127							V108L_T139A_P143R	1.04237	1.05887
P61N_D64K_K104V_L107C_G128I	1.99709	0.657629							N83T_I90L_D131N	0.933787	0.266319
M60L_P61N_D64K_K104V_L107E_G128I	0.840355	0.152338							N83S_D135A_P143Y	1.1672	0.530528
P61N_D64K_K104V_L107C_G128M	1.42646	0.416734							D131A_D135A_P143S	1.2903	1.11471
M60L_P61N_D64K_L107C_G128M	0.903677	0.16006							N83T_D131C_P143T	1.16863	0.115468
P61D_D64K_L107C_G128M	0.918879	0.190211							N83T_D131C_D135A_P143T	1.03935	0.120264
D64K_I90C_K104V	3.31125	1.6671							G128H_D131E_P143W	1.61494	0.975026
D64K_N83S_I90N	2.91606	1.72496							N83T_V108L_D135R	1.34495	0.476742
D64K_I97A	2.47108	1.68447							V108L_G128H_P143A	1.07451	0.370333
D64K_I97S	1.98241	1.7878							E112D_D131A_D135A_P143F	1.14049	0.900867
D64K_K104E	3.12075	2.96637							N83T_D131A_D135P_P143W	2.13804	0.330998
M60L_D64K_K104T	1.98009	0.694757							N83T_V108L_D131A	1.59471	0.464293
M60L_P61N_D64K_K104T	2.89007	1.37353							R74Q_G138A_P143W	0.896925	0.751966
P61D_D64K_L107C	0.865544	0.221524							N83T_R96A_E109A	0.978515	0.204402
M60F_P61N_D64K	2.29355	0.462772							N83T_V108L_D135A_P143L	1.23633	0.406681
M60L_D64K_P143A	2.37857	1.08314							M60L_G128M_P143A	1.78513	0.269782
M60L_P61D_D64K	2.27498	1.21636							S130A_D131C_D135A	1.34281	0.600757
M60L_D64K_R111L	2.93037	1.54757							I125L_G128I_D131C	0.72761	0.0739552
D64K_N83F	2.85773	0.37012							E109L_I125L_G128H_P143L	0.700047	0.0638496
D64K_N83T	2.59415	1.7338							N83M_D131A_D135A	1.49426	0.0731787
P61N_D64K_N83T	3.00299	1.47487							N83T_I125L_P143Y	0.674374	0.0662697
D64K_N83T_R111L	1.70493	1.29738							L129I_D135A_H142A	0.818357	0.430533
P61D_D64K	2.39915	1.35844							L107C_G128T_D135A	1.58477	0.257286
P61L_D64K	0.943773	0.164883							P61N_H106A_D131C	2.04468	0.479439
P61N_D64K_V108H	2.949	1.69216							P61N_L107C_E109H	1.83961	0.272389
D64K_R111A	3.02093	2.59058							P61E_L62I_D64K	1.53041	0.702089
D64K_R111D	2.18845	1.62771							N83T_D131C_D135A	1.08876	0.122837
D64K_R111L	2.10409	2.19877							N83T_D131C_P143A	1.23767	0.119358
D64K_V108E	1.96512	3.02469
D64L_K104V_L107R	0.87013	0.150221
P61D_D64M_R111L	1.61634	1.28276
D64S_E109H	2.15577	2.00548
P61N_D64T_E112I	1.76642	1.94197
D64T_K104T	2.02198	1.40613
D64T_L107C	0.953869	0.201915
M60L_D64T_L107C	0.942244	0.551096
D64T_N83T_R111I	1.76793	2.27483
D64T_Q127G	1.28855	1.54476
D64T_R111A	1.26283	1.99761
D64T_R111F	1.75939	2.9785
D87S	0.993364	0.413558
N83T_E109A_P143Y	1.06525	0.440336
E109A_R111L	0.944465	0.406695
N83T_E109F	1.20024	0.78503
L107C_E109H	3.72544	1.66239
V108E_E109H	1.00754	0.588066
E109I_R111L	1.01544	0.550087
E109L_G128H_P143L	1.18267	0.507972
N83T_E109L_P143R	1.12408	0.453678
L107C_E109Q_G128I	1.79813	0.617934
N83T_E112A	1.24739	0.505714
R111F_E112A	0.978353	0.585105
N83T_E112F	0.984829	0.225422
N83T_E112H	1.09832	0.277308
N83S_E112L	1.09999	0.393586
N83T_E112L	1.09747	0.321234
N83T_E112M	1.20227	0.409777
P61N_E112V	1.25423	0.959413
E25V_R111M	0.920105	0.383068
E43C_K104V	1.25941	0.396337
E43M_G128I	2.38056	2.53094
E43Y_P61N	1.73231	1.82999
E81Q	0.987824	0.497224
P61N_E94A	1.76197	2.0487
E94C_K104V	0.907457	0.415991
P61N_E94C	1.92529	1.44792
E94D_K104V	1.3626	0.853458
E94F_K104V_G128H	0.906237	0.208796
N83T_E94R	1.09326	0.315974
P61N_E94V	1.72685	1.59362
E94Y_P143C	0.875366	0.22893
L107C_G124A_G128M	2.70496	0.892126
M84A_G124A	0.917184	0.365737
G128A_L129M	1.00868	0.662947
L107C_G128H	2.74758	1.99219
G128H_P143A	1.05993	0.315239
G128H_P143W	1.15481	0.381226
I97S_G128I	1.74205	2.03708
L100V_G128I	3.14601	2.16227
N83T_L107C_G128I	3.19953	1.43114
L107C_G128I_P143A	1.85847	0.686833
L107E_G128I	0.892598	0.156734
N83T_G128I	2.00085	1.04218
R111I_G128I	1.69833	1.65832
R111L_G128I	1.31242	1.26123
K104A_G128M	1.47795	2.16898
K104V_L107G_G128M	1.31434	0.71502
R96A_K104V_G128M	1.18004	0.60179
N83T_L107C_G128M	2.69389	0.87782
P61A_L107C_G128M	1.0344	0.283303
L107C_R111L_G128M	3.07651	1.04596
L107N_G128M	2.68706	1.9576
R111L_G128P	0.863293	0.147591
G36F_M60L_P61N	0.985668	0.344171
G36K_P61N	1.38379	1.297
H105A_I125A	0.875708	0.160992
H105E	0.968891	0.787018
H142C_P143A	1.0142	0.903364
N83I_H89C	0.875817	0.166912
N83T_H89Q	1.39351	0.673861
I3G_K104V	0.982134	0.231117
P61N_I90L_K104G	0.851931	0.295087
N83S_I90L_R111L	1.11273	0.516095
N83T_I90S	1.00805	0.276135
P61N_L68F_I90T	1.20999	0.984585
I97A_K104V	3.03439	1.98321
N83T_I97C	0.897869	0.277596
M84A_I97G	0.914594	0.577853
N83T_I97G	0.901055	0.240932
N83I_I97H	0.938289	0.160777
N83T_I97H	0.928496	0.203652
P61T_I97N_K104V	0.937284	0.411218
N83T_I97N	0.915379	0.220824
N83T_I97S_K104G	1.10176	0.265456
I97S_K104V	2.61947	1.56803
N83T_I97T	0.949055	0.263246
P61N_K104V_L107E	0.864548	0.16299
N83T_K104V_L107I	1.07187	0.284762
L58F_K104V	1.11097	0.447489
L62I_K104V	1.34395	0.921257
L85Y_K104V	0.921423	0.584317
N83S_K104V	1.67155	1.00552
N83T_K104V	1.61651	0.634015
N83Y_K104V	1.62001	0.218217
P30A_K104V	1.53061	1.39097
P30V_K104V	1.52085	1.49144
P61L_K104V	0.858527	0.19055
K104V_R111A	1.32356	0.879491
K104V_R111D	0.898056	0.187754
K104V_R111L	0.938658	0.236417
R33C_K104V	0.877029	0.164169
R91A_K104V	1.60991	1.80837
R96A_K104V	0.983022	0.275567
K104V_V108K	2.56976	2.09625
K104V_V108R	3.15741	2.2229
V16C_K104V	1.10842	0.23242
V16T_K104V	1.34601	1.13972
V46F_K104V	1.37104	1.13441
L100I	0.942449	0.5628
N83T_L107C	4.59317	2.42647
N83T_L107E	0.843625	0.157441
N83T_L107F	0.858974	0.157301
N83R_L107H	0.944034	0.177202
L107I_P143R	1.0799	1.18179
N83T_L107Y	0.976171	0.223895
L110I_R111A	0.897787	1.05074
N83T_L110W	0.874802	0.157924
L129M_P143T	0.887428	0.182377
V16N_L58A	0.903761	0.157269
L58F_M60L_P61N	1.86062	1.06576
L58F_P61N	1.27312	0.523792
P61L_L62I	0.887428	0.194306
P61N_L62I	1.13727	0.900782
L62I_R111L	0.931545	0.356371
N83T_L85A	0.860964	0.155734
L85I_P143M	1.05744	1.09753
N83T_L85M	0.955424	0.267528
N83T_L85R	0.883871	0.156664
M60L_P61L	1.0432	0.359764
M84Q_R111L	0.925635	0.310013
N83F_P143K	1.04153	0.162699
N83S_R111C	0.966506	0.171164
N83S_R111D	0.926605	0.189391
N83S_V108N	0.933774	0.366653
N83T_P143R	1.01721	0.371484
N83T_P143W	1.05403	0.317196
N83T_R111D	0.852695	0.173197
N83T_R111F	0.894216	0.211453
N83T_R96A	1.04038	0.231117
N83T_V108N	0.978227	0.330976
N83W_P143A	0.991314	0.160154
N83Y_R111A	0.999204	0.184061
N83Y_R111L	1.0041	0.180733
P61N_P143L	1.77342	1.69581
V108R_P143M	1.01007	0.938721
R111V_P143T	1.01198	0.633095
P15A_P61L	0.871213	0.171562
P15A_P61N	1.28155	1.09566
P29L	1.02642	0.557084
P30A_V46R	1.02773	0.764949
P61N_V108M_R111C	1.11592	0.512576
P61N_R111L	1.18717	0.65306
P61N_R96A	1.16964	0.570146
P61N_V108M	1.541	1.58339
V16S_P61N	1.36775	1.31388
Q127S	0.936828	0.305783
R33M_Q127T	0.858416	0.161338
R20W_R111L	0.857426	0.168223
V108L_R111L	0.896303	0.296495
R39F_V46C	0.862407	0.160088
R96G	1.0091	0.463899
R96Q	1.38006	1.14422
R96S	1.28771	0.818559
V16C_V46C	0.905881	0.155289
V16C_V46Y	1.01563	0.193474
P61N_D64T	2.31533	0.734317
D131A_D135A	1.79867	2.03113
N83T_R111A	1.11384	0.42831
P61N_D131C	2.97046	1.04289
N83M_D135A	1.36662	0.0880278
D131Y_D135A	1.15338	1.74944
N83I_K104V	4.26701	0.0767748
N83T_R111L	0.90186	0.208214
N83Y_R111D	0.691018	0.0653756
L107I_C114R	0.653598	0.0618646
N83S_P143W	1.24923	0.642164
R33A_G36L	0.673589	0.0675564
L110I_D135A	0.727713	2.26052
L107C_G128I_D135S	1.11224	0.117552
N83S_E94D_K104A	0.924108	0.500448

## Sheet: Figure 5
Panel A - Fluorescence (μM FITC)
	No ligand					0.05 µM Pb					30 µM Zn
Mutant	Replicate 1	Replicate 2	Replicate 3	Avg	SD	Replicate 1	Replicate 2	Replicate 3	Avg	SD	Replicate 1	Replicate 2	Replicate 3	Avg	SD
WT	0.008514	0.017622	0.01881	0.014982	0.00563286	0.01248	0.02496	0.0234	0.02028	0.00679988	0.374022	0.385308	0.372834	0.377388	0.00688459
D64K_L107C_G128I	2.33719	2.23403	2.36788	2.31304	0.0701174	2.74664	2.71492	2.83088	2.76415	0.0599295	1.97109	1.91506	1.93981	1.94198	0.0280804
M60L_D64K_K104V_L107C	2.21879	2.1384	2.16691	2.1747	0.0407559	2.55788	2.64836	2.74612	2.65079	0.0941435	2.09048	1.96634	2.17503	2.07728	0.10497
D64K_K104V_L107C_G128I	1.26958	1.29334	1.30066	1.28786	0.0162509	1.8096	1.79556	1.82312	1.80943	0.0137808	2.01782	1.79744	1.93644	1.91723	0.111435
K104V_N83I	0.009306	0.00891	0.009108	0.009108	0.000198	0.01508	0.01092	0.013	0.013	0.00208	0.014652	0.010692	0.017028	0.014124	0.00320083
D131A_N83M	0.00792	0.019404	0.008316	0.01188	0.00651898	0.01404	0.03276	0.01716	0.02132	0.0100294	0.00891	0.011286	0.0099	0.010032	0.00119349
D64K_N83F	0.009702	0.016434	0.009702	0.011946	0.00388672	0.0364	0.03536	0.03432	0.03536	0.00104	0.143154	0.142164	0.138996	0.141438	0.00217199
D131S_G128I_L107C	1.63508	1.72715	1.58638	1.64954	0.0714934	2.31556	2.11224	2.03424	2.15401	0.145238	2.13781	1.94773	2.0687	2.05141	0.0962126
H106A_K104V_N83I_P143R	0.00792	0.008118	0.007524	0.007854	0.00030245	0.02808	0.01664	0.0182	0.0209733	0.00620378	0.008118	0.017424	0.008118	0.01122	0.00537282
H106A_K104V_N83I_P143R_D64K	0.01089	0.010494	0.011286	0.01089	0.000396	0.0494	0.03276	0.0494	0.0438533	0.00960711	0.024552	0.017622	0.024156	0.02211	0.00389176
K104V_D64K_N83I_H106A	0.0099	0.010494	0.010296	0.01023	0.00030245	0.04784	0.039	0.04888	0.04524	0.00542896	0.01386	0.02079	0.014454	0.016368	0.00384106
D64K_H106A_K104T_N83I_P143R	0.0099	0.010098	0.009702	0.0099	0.000198	0.05304	0.04732	0.0416	0.04732	0.00572	0.023562	0.023958	0.022374	0.023298	0.00082434
D64K_H106E_K104V_N83I_P143R	0.013266	0.012474	0.012474	0.012738	0.000457261	0.05876	0.06136	0.06292	0.0610133	0.00210155	0.017226	0.020592	0.028908	0.022242	0.00601325
D64K_H106A_I90A_K104V_N83I_P143T	0.022572	0.021582	0.037818	0.027324	0.00910154	0.0832	0.0806	0.12532	0.0963733	0.0251022	0.017028	0.020394	0.02376	0.020394	0.003366
D64K_H106A_I90A_K104T_N83I_P143R	0.041778	0.02772	0.041184	0.036894	0.00795047	0.16016	0.15548	0.19604	0.17056	0.0221901	0.0396	0.039006	0.0297	0.036102	0.00555224
D64K_H106E_I90A_K104T_N83I_P143R	0.02574	0.02475	0.039996	0.030162	0.00853087	0.13988	0.1404	0.22412	0.168133	0.0484866	0.024156	0.024552	0.021978	0.023562	0.001386
Panel B - Fold Change (FC)
	0.05 µM Pb		30 µM Zn
Mutant	Mean FC	Propagated SD	Mean FC	Propagated SD
WT	1.35362	0.681914	25.1894	9.48174
D64K_L107C_G128I	1.19503	0.044538	0.839582	0.0281982
M60L_D64K_K104V_L107C	1.21892	0.0489478	0.955205	0.0514815
D64K_K104V_L107C_G128I	1.40499	0.0207079	1.4887	0.0885433
K104V_N83I	1.42732	0.230469	1.55072	0.353044
D131A_N83M	1.79461	1.29711	0.844444	0.474142
D64K_N83F	2.95999	0.966981	11.8398	3.85645
D131S_G128I_L107C	1.30583	0.104669	1.24363	0.0794186
H106A_K104V_N83I_P143R	2.6704	0.796554	1.42857	0.686296
H106A_K104V_N83I_P143R_D64K	4.02694	0.894266	2.0303	0.364917
K104V_D64K_N83I_H106A	4.42229	0.546558	1.6	0.378439
D64K_H106A_K104T_N83I_P143R	4.7798	0.585633	2.35333	0.0956483
D64K_H106E_K104V_N83I_P143R	4.78987	0.238294	1.74611	0.476215
D64K_H106A_I90A_K104V_N83I_P143T	3.52706	1.4914	0.746377	0.277462
D64K_H106A_I90A_K104T_N83I_P143R	4.62297	1.16371	0.978533	0.259063
D64K_H106E_I90A_K104T_N83I_P143R	5.57434	2.25165	0.781182	0.225673

## Sheet: Figure 6
Panel C - Dose response								Panel D - Endpoint fluorescence (15 hr) of fresh vs lyophilized reactions														Panel F - Kinetic data for PbrR-based biosensor using catechol reporter														Panel F - Uncropped photo of biosensor reactions at 4 hr						Panel G - Kinetic data for PbrR-based biosensor rehydrated with municipal water samples
	Lead			Zinc					Fluorescence (μM FITC)														Abs_385nm																				Abs_385nm
Concentration (µM)	Replicate 1	Replicate 2	Replicate 3	Replicate 1	Replicate 2	Replicate 3			No ligand			0.05 µM Pb			30 µM Zn			0.05 µM Pb + 30 µM Zn					No ligand			0.05 uM Pb			30 uM Zn			0.05 uM Pb + 30 uM Zn											Sample #1			Sample #2			Sample #3
0	0.06916	0.0624	0.06656	0.06916	0.0624	0.06656		Reaction type	Replicate 1	Replicate 2	Replicate 3	Replicate 1	Replicate 2	Replicate 3	Replicate 1	Replicate 2	Replicate 3	Replicate 1	Replicate 2	Replicate 3		Time (h:m:s)	Replicate 1	Replicate 2	Replicate 3	Replicate 1	Replicate 2	Replicate 3	Replicate 1	Replicate 2	Replicate 3	Replicate 1	Replicate 2	Replicate 3									0.00 uM Pb			0.03 uM Pb			0.04 uM Pb
0.01	0.11232	0.11128	0.1066					Fresh	0.08528	0.09152	0.07696	0.4966	0.51272	0.41652	0.08372	0.08268	0.07176	0.32656	0.35776	0.31044		0:00:00	0.541	0.286	0.362	0.471	0.297	0.296	0.313	0.231	0.244	0.364	0.244	0.214								Time (h:m:s)	Replicate 1	Replicate 2	Replicate 3	Replicate 1	Replicate 2	Replicate 3	Replicate 1
0.05	0.403	0.40924	0.40404					Lyophilized	0.1378	0.1196	0.11492	0.63336	0.6162	0.7982	0.07124	0.05824	0.06084	0.35048	0.33488	0.3744		0:02:00	0.532	0.286	0.355	0.467	0.29	0.291	0.311	0.23	0.241	0.362	0.244	0.213								0:00:00	0.279	0.336	0.647	0.319	0.385	0.453	0.253
0.1	0.87672	0.85332	0.7904																			0:04:00	0.524	0.284	0.346	0.462	0.285	0.287	0.311	0.229	0.24	0.362	0.242	0.213								0:02:00	0.272	0.327	0.624	0.311	0.375	0.443	0.251
0.25	2.05556	2.12212	2.49756																			0:06:00	0.516	0.281	0.341	0.465	0.279	0.282	0.311	0.225	0.238	0.36	0.24	0.213								0:04:00	0.265	0.315	0.601	0.3	0.364	0.44	0.245
0.5	1.93024	1.7966	1.79504																			0:08:00	0.506	0.28	0.333	0.458	0.276	0.278	0.311	0.226	0.236	0.354	0.238	0.211								0:06:00	0.26	0.311	0.584	0.293	0.356	0.431	0.24
0.75	2.75184	2.70036	2.88964																			0:10:00	0.49	0.278	0.33	0.451	0.272	0.277	0.309	0.223	0.235	0.354	0.238	0.211								0:08:00	0.256	0.304	0.569	0.288	0.35	0.429	0.241
1	3.63584	2.5974	3.10544	0.065	0.06604	0.07332																0:12:00	0.484	0.276	0.325	0.456	0.27	0.275	0.308	0.223	0.234	0.353	0.237	0.21								0:10:00	0.255	0.293	0.555	0.288	0.338	0.429	0.237
2.5	4.40908	3.66184	4.11632																			0:14:00	0.481	0.274	0.32	0.457	0.267	0.272	0.308	0.224	0.234	0.353	0.237	0.21								0:12:00	0.251	0.293	0.541	0.282	0.339	0.422	0.234
5	4.69664	5.04712	5.2026	0.07176	0.0832	0.08164																0:16:00	0.472	0.272	0.316	0.451	0.267	0.272	0.308	0.223	0.234	0.356	0.237	0.211								0:14:00	0.252	0.29	0.534	0.281	0.336	0.418	0.233
7.5	5.83388	4.96496	4.6592																			0:18:00	0.466	0.271	0.314	0.447	0.267	0.27	0.308	0.224	0.234	0.356	0.238	0.211								0:16:00	0.25	0.281	0.52	0.278	0.331	0.413	0.234
10	5.66904	5.19168	6.03668	0.0676	0.07124	0.05772																0:20:00	0.462	0.27	0.315	0.452	0.267	0.27	0.309	0.225	0.234	0.357	0.239	0.212								0:18:00	0.25	0.281	0.511	0.278	0.332	0.412	0.234
20				0.06656	0.0728	0.078																0:22:00	0.458	0.272	0.314	0.451	0.267	0.269	0.309	0.227	0.235	0.357	0.238	0.213								0:20:00	0.249	0.28	0.506	0.277	0.326	0.411	0.232
30				0.08372	0.08268	0.07176																0:24:00	0.461	0.272	0.313	0.444	0.268	0.269	0.309	0.225	0.235	0.356	0.239	0.213								0:22:00	0.248	0.278	0.498	0.278	0.326	0.409	0.233
40				0.07696	0.07956	0.0598																0:26:00	0.458	0.27	0.313	0.45	0.268	0.267	0.309	0.226	0.236	0.355	0.238	0.213								0:24:00	0.248	0.276	0.494	0.278	0.326	0.411	0.233
50	5.4912	5.48704	5.36588	0.06812	0.07436	0.05096																0:28:00	0.454	0.27	0.315	0.445	0.268	0.272	0.308	0.225	0.236	0.356	0.238	0.214								0:26:00	0.246	0.274	0.488	0.277	0.32	0.409	0.235
100	5.1584	5.10068	5.24628	0.07124	0.06968	0.06864																0:30:00	0.452	0.271	0.313	0.441	0.268	0.268	0.307	0.225	0.236	0.358	0.239	0.215								0:28:00	0.245	0.266	0.477	0.277	0.321	0.405	0.232
																						0:32:00	0.451	0.271	0.314	0.443	0.268	0.269	0.308	0.226	0.237	0.356	0.239	0.216								0:30:00	0.246	0.268	0.477	0.276	0.321	0.406	0.234
																						0:34:00	0.453	0.271	0.312	0.442	0.269	0.27	0.309	0.225	0.238	0.356	0.24	0.216								0:32:00	0.247	0.268	0.477	0.278	0.318	0.404	0.235
																						0:36:00	0.45	0.271	0.313	0.441	0.27	0.273	0.311	0.225	0.237	0.358	0.241	0.218								0:34:00	0.249	0.262	0.466	0.28	0.317	0.404	0.234
																						0:38:00	0.447	0.272	0.314	0.44	0.269	0.27	0.309	0.228	0.239	0.357	0.241	0.219								0:36:00	0.247	0.267	0.468	0.278	0.32	0.404	0.234
																						0:40:00	0.445	0.272	0.313	0.441	0.27	0.27	0.311	0.226	0.239	0.359	0.242	0.22								0:38:00	0.247	0.265	0.465	0.278	0.318	0.405	0.235
																						0:42:00	0.442	0.272	0.314	0.441	0.272	0.272	0.312	0.228	0.24	0.358	0.242	0.22								0:40:00	0.247	0.264	0.463	0.278	0.316	0.405	0.233
																						0:44:00	0.441	0.272	0.316	0.439	0.272	0.271	0.311	0.227	0.241	0.358	0.242	0.221								0:42:00	0.248	0.265	0.459	0.28	0.317	0.405	0.235
																						0:46:00	0.445	0.273	0.317	0.44	0.272	0.273	0.314	0.227	0.242	0.359	0.243	0.222								0:44:00	0.249	0.263	0.456	0.281	0.317	0.404	0.236
																						0:48:00	0.442	0.275	0.317	0.441	0.274	0.274	0.316	0.228	0.242	0.361	0.244	0.221								0:46:00	0.249	0.262	0.454	0.278	0.316	0.401	0.236
																						0:50:00	0.443	0.275	0.318	0.44	0.274	0.275	0.315	0.228	0.243	0.36	0.244	0.22								0:48:00	0.25	0.266	0.458	0.281	0.318	0.404	0.236
																						0:52:00	0.441	0.275	0.317	0.44	0.274	0.275	0.313	0.229	0.244	0.361	0.245	0.221								0:50:00	0.249	0.264	0.456	0.281	0.318	0.402	0.237
																						0:54:00	0.44	0.275	0.319	0.437	0.275	0.273	0.315	0.228	0.244	0.361	0.245	0.221								0:52:00	0.251	0.264	0.456	0.282	0.316	0.404	0.239
																						0:56:00	0.442	0.276	0.316	0.441	0.275	0.278	0.317	0.229	0.245	0.363	0.246	0.222								0:54:00	0.251	0.264	0.455	0.284	0.316	0.407	0.239
																						0:58:00	0.444	0.277	0.317	0.438	0.277	0.277	0.318	0.231	0.246	0.365	0.247	0.223								0:56:00	0.251	0.264	0.455	0.283	0.317	0.406	0.239
																						1:00:00	0.445	0.276	0.316	0.438	0.277	0.279	0.319	0.23	0.246	0.364	0.247	0.223								0:58:00	0.254	0.267	0.457	0.285	0.318	0.408	0.241
																						1:02:00	0.447	0.277	0.316	0.439	0.278	0.279	0.32	0.231	0.248	0.365	0.248	0.224								1:00:00	0.258	0.267	0.453	0.286	0.32	0.408	0.241
																						1:04:00	0.446	0.277	0.316	0.441	0.28	0.28	0.319	0.231	0.248	0.367	0.249	0.225								1:02:00	0.256	0.267	0.454	0.286	0.321	0.41	0.243
																						1:06:00	0.446	0.279	0.317	0.439	0.279	0.281	0.319	0.233	0.249	0.366	0.249	0.225								1:04:00	0.257	0.266	0.454	0.286	0.317	0.406	0.243
																						1:08:00	0.445	0.279	0.317	0.439	0.28	0.281	0.321	0.232	0.249	0.368	0.25	0.226								1:06:00	0.258	0.268	0.454	0.289	0.322	0.408	0.244
																						1:10:00	0.448	0.279	0.318	0.441	0.28	0.283	0.321	0.234	0.25	0.368	0.251	0.227								1:08:00	0.256	0.267	0.455	0.285	0.318	0.409	0.242
																						1:12:00	0.448	0.28	0.318	0.441	0.281	0.283	0.322	0.235	0.251	0.369	0.252	0.228								1:10:00	0.259	0.269	0.456	0.289	0.322	0.41	0.245
																						1:14:00	0.447	0.281	0.32	0.44	0.282	0.284	0.322	0.234	0.251	0.37	0.252	0.229								1:12:00	0.26	0.268	0.456	0.291	0.318	0.412	0.246
																						1:16:00	0.449	0.281	0.32	0.441	0.282	0.285	0.324	0.235	0.252	0.372	0.253	0.23								1:14:00	0.26	0.269	0.457	0.291	0.321	0.409	0.246
																						1:18:00	0.45	0.281	0.32	0.442	0.284	0.286	0.324	0.236	0.253	0.373	0.253	0.231								1:16:00	0.261	0.27	0.455	0.293	0.32	0.412	0.248
																						1:20:00	0.453	0.283	0.322	0.444	0.284	0.286	0.324	0.236	0.255	0.374	0.255	0.232								1:18:00	0.264	0.273	0.46	0.294	0.326	0.412	0.25
																						1:22:00	0.452	0.283	0.322	0.442	0.285	0.287	0.325	0.237	0.255	0.373	0.256	0.233								1:20:00	0.26	0.274	0.461	0.289	0.325	0.414	0.248
																						1:24:00	0.452	0.285	0.323	0.444	0.284	0.289	0.327	0.238	0.255	0.376	0.257	0.234								1:22:00	0.263	0.273	0.46	0.294	0.324	0.414	0.249
																						1:26:00	0.452	0.285	0.324	0.445	0.287	0.287	0.328	0.238	0.256	0.376	0.257	0.235								1:24:00	0.264	0.275	0.465	0.296	0.328	0.421	0.251
																						1:28:00	0.456	0.285	0.325	0.444	0.287	0.29	0.327	0.239	0.258	0.378	0.259	0.235								1:26:00	0.265	0.277	0.463	0.298	0.33	0.418	0.252
																						1:30:00	0.457	0.285	0.326	0.447	0.287	0.291	0.328	0.24	0.258	0.378	0.259	0.236								1:28:00	0.269	0.278	0.466	0.299	0.329	0.419	0.254
																						1:32:00	0.452	0.288	0.326	0.446	0.289	0.291	0.329	0.24	0.259	0.376	0.259	0.237								1:30:00	0.269	0.275	0.465	0.301	0.325	0.42	0.255
																						1:34:00	0.456	0.289	0.328	0.444	0.288	0.291	0.33	0.241	0.259	0.378	0.261	0.238								1:32:00	0.27	0.276	0.465	0.3	0.329	0.422	0.255
																						1:36:00	0.457	0.29	0.329	0.445	0.291	0.293	0.33	0.241	0.26	0.38	0.262	0.239								1:34:00	0.27	0.279	0.464	0.303	0.333	0.422	0.257
																						1:38:00	0.456	0.291	0.332	0.446	0.291	0.295	0.331	0.242	0.261	0.38	0.263	0.24								1:36:00	0.27	0.281	0.469	0.302	0.334	0.424	0.256
																						1:40:00	0.454	0.29	0.331	0.446	0.293	0.294	0.331	0.242	0.261	0.382	0.263	0.241								1:38:00	0.273	0.282	0.468	0.304	0.335	0.424	0.258
																						1:42:00	0.459	0.291	0.332	0.449	0.295	0.296	0.332	0.243	0.262	0.382	0.264	0.242								1:40:00	0.273	0.283	0.47	0.305	0.338	0.423	0.259
																						1:44:00	0.461	0.291	0.332	0.45	0.294	0.298	0.332	0.244	0.263	0.383	0.264	0.243								1:42:00	0.276	0.286	0.472	0.307	0.34	0.425	0.26
																						1:46:00	0.457	0.292	0.334	0.449	0.297	0.298	0.334	0.244	0.264	0.383	0.265	0.243								1:44:00	0.276	0.285	0.472	0.306	0.337	0.43	0.26
																						1:48:00	0.459	0.293	0.337	0.451	0.298	0.3	0.334	0.245	0.265	0.384	0.266	0.244								1:46:00	0.278	0.286	0.473	0.31	0.342	0.432	0.263
																						1:50:00	0.458	0.293	0.34	0.455	0.299	0.302	0.335	0.245	0.265	0.385	0.266	0.244								1:48:00	0.277	0.289	0.475	0.309	0.344	0.43	0.263
																						1:52:00	0.462	0.295	0.338	0.453	0.302	0.304	0.338	0.246	0.266	0.386	0.268	0.245								1:50:00	0.279	0.289	0.475	0.312	0.343	0.429	0.264
																						1:54:00	0.461	0.294	0.339	0.454	0.305	0.306	0.336	0.247	0.267	0.387	0.268	0.246								1:52:00	0.28	0.29	0.475	0.313	0.345	0.433	0.266
																						1:56:00	0.46	0.296	0.338	0.46	0.308	0.309	0.339	0.248	0.267	0.389	0.269	0.247								1:54:00	0.281	0.292	0.478	0.314	0.347	0.431	0.267
																						1:58:00	0.461	0.296	0.34	0.463	0.31	0.312	0.34	0.248	0.268	0.39	0.27	0.248								1:56:00	0.283	0.296	0.479	0.316	0.348	0.435	0.269
																						2:00:00	0.46	0.296	0.342	0.465	0.315	0.316	0.342	0.248	0.269	0.39	0.269	0.249								1:58:00	0.282	0.296	0.483	0.316	0.351	0.436	0.269
																						2:02:00	0.464	0.297	0.343	0.472	0.319	0.321	0.34	0.249	0.27	0.391	0.27	0.25								2:00:00	0.287	0.296	0.483	0.318	0.347	0.437	0.271
																						2:04:00	0.462	0.298	0.344	0.48	0.326	0.326	0.342	0.25	0.27	0.391	0.271	0.252								2:02:00	0.287	0.297	0.483	0.319	0.352	0.44	0.273
																						2:06:00	0.465	0.298	0.344	0.486	0.332	0.334	0.342	0.249	0.271	0.392	0.271	0.253								2:04:00	0.288	0.298	0.483	0.321	0.35	0.44	0.274
																						2:08:00	0.463	0.301	0.345	0.494	0.341	0.342	0.344	0.251	0.272	0.393	0.272	0.255								2:06:00	0.292	0.296	0.483	0.322	0.35	0.442	0.276
																						2:10:00	0.464	0.301	0.344	0.507	0.353	0.352	0.342	0.252	0.272	0.393	0.273	0.256								2:08:00	0.29	0.3	0.483	0.323	0.355	0.442	0.277
																						2:12:00	0.465	0.301	0.344	0.521	0.364	0.365	0.344	0.252	0.273	0.396	0.274	0.258								2:10:00	0.292	0.302	0.486	0.325	0.355	0.444	0.278
																						2:14:00	0.465	0.302	0.346	0.541	0.379	0.379	0.344	0.253	0.274	0.396	0.276	0.26								2:12:00	0.295	0.301	0.487	0.325	0.357	0.443	0.279
																						2:16:00	0.467	0.301	0.348	0.559	0.395	0.396	0.346	0.253	0.275	0.398	0.276	0.262								2:14:00	0.298	0.304	0.487	0.328	0.363	0.447	0.281
																						2:18:00	0.465	0.303	0.349	0.584	0.416	0.416	0.347	0.255	0.275	0.399	0.278	0.264								2:16:00	0.296	0.306	0.493	0.331	0.361	0.45	0.282
																						2:20:00	0.466	0.302	0.349	0.61	0.439	0.44	0.347	0.255	0.276	0.402	0.279	0.267								2:18:00	0.295	0.307	0.494	0.327	0.364	0.453	0.282
																						2:22:00	0.467	0.304	0.347	0.641	0.465	0.467	0.348	0.256	0.276	0.405	0.281	0.269								2:20:00	0.298	0.31	0.497	0.331	0.365	0.451	0.283
																						2:24:00	0.468	0.305	0.347	0.675	0.496	0.5	0.35	0.257	0.278	0.406	0.282	0.273								2:22:00	0.299	0.309	0.494	0.332	0.364	0.453	0.285
																						2:26:00	0.469	0.306	0.344	0.717	0.533	0.536	0.351	0.257	0.278	0.408	0.284	0.276								2:24:00	0.301	0.309	0.497	0.337	0.362	0.457	0.288
																						2:28:00	0.467	0.307	0.344	0.763	0.573	0.577	0.351	0.258	0.279	0.411	0.286	0.28								2:26:00	0.302	0.312	0.501	0.336	0.368	0.457	0.288
																						2:30:00	0.471	0.308	0.347	0.817	0.619	0.624	0.352	0.259	0.279	0.414	0.289	0.284								2:28:00	0.303	0.314	0.5	0.338	0.37	0.457	0.29
																						2:32:00	0.47	0.311	0.348	0.876	0.671	0.677	0.353	0.26	0.281	0.417	0.291	0.289								2:30:00	0.305	0.317	0.503	0.34	0.373	0.459	0.293
																						2:34:00	0.472	0.31	0.352	0.939	0.729	0.738	0.351	0.26	0.282	0.42	0.294	0.294								2:32:00	0.307	0.319	0.505	0.342	0.375	0.462	0.294
																						2:36:00	0.471	0.311	0.354	1.014	0.794	0.805	0.354	0.262	0.283	0.423	0.297	0.301								2:34:00	0.307	0.32	0.508	0.343	0.376	0.461	0.295
																						2:38:00	0.474	0.312	0.356	1.093	0.866	0.88	0.355	0.263	0.284	0.428	0.301	0.308								2:36:00	0.311	0.321	0.507	0.345	0.376	0.462	0.298
																						2:40:00	0.475	0.311	0.359	1.183	0.946	0.96	0.356	0.264	0.285	0.432	0.305	0.316								2:38:00	0.31	0.32	0.506	0.347	0.377	0.462	0.301
																						2:42:00	0.473	0.313	0.36	1.28	1.032	1.049	0.356	0.265	0.286	0.439	0.309	0.326								2:40:00	0.312	0.324	0.511	0.347	0.379	0.465	0.301
																						2:44:00	0.475	0.314	0.36	1.382	1.128	1.148	0.358	0.266	0.287	0.445	0.313	0.336								2:42:00	0.315	0.324	0.512	0.351	0.383	0.469	0.304
																						2:46:00	0.479	0.315	0.361	1.498	1.231	1.252	0.359	0.267	0.288	0.451	0.319	0.347								2:44:00	0.315	0.324	0.512	0.352	0.379	0.468	0.305
																						2:48:00	0.479	0.316	0.362	1.614	1.34	1.367	0.359	0.268	0.29	0.458	0.325	0.36								2:46:00	0.315	0.325	0.509	0.352	0.385	0.469	0.306
																						2:50:00	0.482	0.318	0.365	1.743	1.46	1.488	0.362	0.27	0.291	0.466	0.331	0.373								2:48:00	0.318	0.329	0.515	0.356	0.386	0.472	0.309
																						2:52:00	0.479	0.318	0.366	1.879	1.585	1.618	0.363	0.272	0.292	0.476	0.338	0.388								2:50:00	0.319	0.331	0.519	0.358	0.39	0.479	0.311
																						2:54:00	0.481	0.32	0.365	2.025	1.72	1.757	0.366	0.273	0.294	0.486	0.345	0.405								2:52:00	0.32	0.332	0.517	0.361	0.384	0.472	0.315
																						2:56:00	0.484	0.32	0.366	2.169	1.861	1.903	0.365	0.274	0.295	0.495	0.353	0.423								2:54:00	0.322	0.334	0.521	0.365	0.394	0.478	0.317
																						2:58:00	0.485	0.321	0.368	2.326	2.009	2.053	0.37	0.275	0.297	0.507	0.361	0.442								2:56:00	0.325	0.337	0.522	0.366	0.398	0.477	0.318
																						3:00:00	0.486	0.322	0.366	2.483	2.163	2.213	0.37	0.277	0.299	0.519	0.371	0.463								2:58:00	0.325	0.338	0.524	0.366	0.399	0.483	0.321
																						3:02:00	0.484	0.323	0.364	2.648	2.322	2.374	0.372	0.279	0.3	0.532	0.381	0.485								3:00:00	0.329	0.338	0.526	0.372	0.4	0.487	0.326
																						3:04:00	0.488	0.323	0.363	2.806	2.484	2.542	0.375	0.281	0.302	0.545	0.393	0.51								3:02:00	0.329	0.34	0.528	0.372	0.398	0.484	0.327
																						3:06:00	0.49	0.326	0.365	2.962	2.648	2.706	0.376	0.282	0.304	0.56	0.404	0.536								3:04:00	0.334	0.344	0.531	0.377	0.406	0.489	0.332
																						3:08:00	0.49	0.327	0.366	3.11	2.811	2.866	0.379	0.284	0.307	0.577	0.417	0.564								3:06:00	0.332	0.343	0.528	0.38	0.41	0.491	0.336
																						3:10:00	0.491	0.328	0.367	3.248	2.961	3.02	0.381	0.286	0.308	0.594	0.431	0.593								3:08:00	0.334	0.345	0.532	0.38	0.408	0.494	0.337
																						3:12:00	0.493	0.331	0.368	3.364	3.113	3.158	0.382	0.288	0.31	0.614	0.445	0.624								3:10:00	0.336	0.35	0.536	0.385	0.42	0.496	0.343
																						3:14:00	0.495	0.333	0.37	3.462	3.245	3.291	0.386	0.291	0.312	0.631	0.46	0.657								3:12:00	0.339	0.351	0.539	0.386	0.417	0.5	0.344
																						3:16:00	0.496	0.334	0.372	3.534	3.362	3.385	0.389	0.293	0.315	0.655	0.477	0.693								3:14:00	0.34	0.352	0.537	0.391	0.42	0.503	0.348
																						3:18:00	0.498	0.336	0.374	3.579	3.463	3.474	0.391	0.295	0.317	0.675	0.495	0.73								3:16:00	0.342	0.353	0.542	0.395	0.421	0.504	0.353
																						3:20:00	0.497	0.338	0.374	3.633	3.522	3.513	0.396	0.297	0.32	0.699	0.513	0.768								3:18:00	0.343	0.354	0.541	0.396	0.426	0.512	0.356
																						3:22:00	0.499	0.338	0.376	3.632	3.574	3.522	0.397	0.3	0.323	0.723	0.533	0.808								3:20:00	0.344	0.359	0.546	0.402	0.436	0.514	0.361
																						3:24:00	0.503	0.341	0.38	3.639	3.591	3.518	0.399	0.303	0.325	0.75	0.554	0.852								3:22:00	0.347	0.36	0.546	0.406	0.434	0.514	0.366
																						3:26:00	0.504	0.343	0.382	3.625	3.59	3.514	0.401	0.305	0.328	0.776	0.576	0.896								3:24:00	0.348	0.363	0.548	0.408	0.441	0.52	0.37
																						3:28:00	0.506	0.345	0.383	3.619	3.583	3.497	0.407	0.308	0.331	0.805	0.6	0.943								3:26:00	0.349	0.364	0.552	0.411	0.442	0.524	0.374
																						3:30:00	0.507	0.348	0.384	3.603	3.571	3.475	0.411	0.311	0.333	0.837	0.624	0.991								3:28:00	0.355	0.364	0.549	0.418	0.447	0.527	0.381
																						3:32:00	0.509	0.349	0.387	3.595	3.574	3.466	0.413	0.314	0.337	0.866	0.647	1.042								3:30:00	0.356	0.367	0.553	0.423	0.45	0.532	0.386
																						3:34:00	0.511	0.351	0.389	3.591	3.56	3.449	0.417	0.317	0.34	0.901	0.675	1.095								3:32:00	0.359	0.372	0.558	0.428	0.456	0.533	0.392
																						3:36:00	0.515	0.351	0.392	3.578	3.541	3.434	0.422	0.321	0.344	0.935	0.702	1.149								3:34:00	0.361	0.373	0.557	0.43	0.462	0.539	0.397
																						3:38:00	0.52	0.355	0.395	3.559	3.522	3.406	0.424	0.323	0.347	0.97	0.731	1.206								3:36:00	0.361	0.377	0.564	0.434	0.463	0.542	0.4
																						3:40:00	0.518	0.359	0.398	3.549	3.515	3.396	0.429	0.327	0.351	1.007	0.761	1.264								3:38:00	0.366	0.379	0.565	0.44	0.467	0.544	0.406
																						3:42:00	0.522	0.36	0.4	3.533	3.49	3.37	0.431	0.33	0.354	1.046	0.792	1.324								3:40:00	0.366	0.383	0.569	0.444	0.472	0.549	0.412
																						3:44:00	0.525	0.363	0.402	3.529	3.48	3.352	0.439	0.335	0.358	1.087	0.825	1.385								3:42:00	0.365	0.385	0.572	0.448	0.48	0.555	0.416
																						3:46:00	0.527	0.365	0.405	3.509	3.466	3.328	0.443	0.338	0.362	1.128	0.859	1.449								3:44:00	0.373	0.388	0.574	0.456	0.483	0.561	0.424
																						3:48:00	0.53	0.368	0.408	3.508	3.453	3.314	0.449	0.343	0.366	1.171	0.893	1.513								3:46:00	0.372	0.388	0.577	0.459	0.486	0.562	0.429
																						3:50:00	0.532	0.371	0.411	3.493	3.436	3.294	0.453	0.346	0.371	1.213	0.929	1.579								3:48:00	0.373	0.393	0.577	0.463	0.493	0.568	0.434
																						3:52:00	0.536	0.374	0.414	3.478	3.421	3.279	0.457	0.35	0.374	1.258	0.966	1.646								3:50:00	0.376	0.398	0.582	0.467	0.502	0.572	0.439
																						3:54:00	0.537	0.376	0.417	3.467	3.398	3.263	0.462	0.355	0.379	1.306	1.004	1.715								3:52:00	0.382	0.398	0.582	0.475	0.505	0.577	0.448
																						3:56:00	0.54	0.382	0.419	3.448	3.38	3.245	0.467	0.359	0.383	1.353	1.044	1.786								3:54:00	0.383	0.399	0.585	0.48	0.509	0.584	0.455
																						3:58:00	0.544	0.384	0.424	3.433	3.359	3.224	0.476	0.363	0.387	1.403	1.084	1.856								3:56:00	0.384	0.403	0.59	0.484	0.51	0.585	0.459
																						4:00:00	0.548	0.388	0.426	3.421	3.345	3.207	0.477	0.368	0.392	1.452	1.124	1.929								3:58:00	0.388	0.407	0.593	0.49	0.521	0.59	0.467
																						4:02:00	0.55	0.391	0.43	3.406	3.326	3.188	0.484	0.373	0.398	1.504	1.167	2.001								4:00:00	0.39	0.408	0.593	0.496	0.525	0.6	0.473
																						4:04:00	0.555	0.394	0.434	3.391	3.305	3.169	0.489	0.378	0.402	1.556	1.212	2.074								4:02:00	0.393	0.41	0.596	0.504	0.53	0.602	0.481
																						4:06:00	0.559	0.397	0.437	3.377	3.289	3.155	0.499	0.383	0.406	1.61	1.255	2.148								4:04:00	0.397	0.414	0.599	0.509	0.537	0.605	0.489
																						4:08:00	0.561	0.401	0.441	3.366	3.277	3.133	0.503	0.388	0.412	1.662	1.3	2.221								4:06:00	0.4	0.418	0.602	0.516	0.542	0.609	0.495
																						4:10:00	0.567	0.406	0.445	3.349	3.258	3.116	0.51	0.394	0.417	1.718	1.348	2.295								4:08:00	0.4	0.42	0.604	0.52	0.546	0.616	0.5
																						4:12:00	0.57	0.408	0.449	3.337	3.234	3.101	0.514	0.398	0.423	1.775	1.393	2.368								4:10:00	0.404	0.424	0.611	0.527	0.556	0.622	0.509
																						4:14:00	0.575	0.413	0.452	3.321	3.218	3.079	0.519	0.404	0.428	1.83	1.441	2.441								4:12:00	0.406	0.423	0.608	0.532	0.563	0.628	0.517
																						4:16:00	0.579	0.416	0.457	3.307	3.201	3.06	0.526	0.409	0.434	1.887	1.489	2.514								4:14:00	0.404	0.427	0.612	0.536	0.567	0.636	0.521
																						4:18:00	0.583	0.421	0.461	3.292	3.179	3.046	0.534	0.414	0.44	1.946	1.537	2.584								4:16:00	0.409	0.43	0.616	0.544	0.568	0.637	0.531
																						4:20:00	0.587	0.424	0.465	3.272	3.162	3.024	0.541	0.421	0.446	2.003	1.588	2.653								4:18:00	0.411	0.431	0.617	0.549	0.576	0.644	0.538
																						4:22:00	0.59	0.43	0.469	3.258	3.145	3.01	0.549	0.426	0.452	2.062	1.638	2.723								4:20:00	0.415	0.439	0.625	0.558	0.583	0.649	0.548
																						4:24:00	0.595	0.433	0.473	3.243	3.122	2.988	0.554	0.432	0.458	2.12	1.689	2.789								4:22:00	0.417	0.44	0.627	0.562	0.592	0.655	0.554
																						4:26:00	0.6	0.438	0.478	3.23	3.105	2.969	0.561	0.438	0.465	2.181	1.741	2.85								4:24:00	0.423	0.446	0.631	0.572	0.599	0.662	0.564
																						4:28:00	0.606	0.442	0.484	3.213	3.085	2.952	0.569	0.445	0.47	2.24	1.792	2.91								4:26:00	0.422	0.441	0.627	0.577	0.603	0.666	0.57
																						4:30:00	0.607	0.447	0.488	3.192	3.065	2.938	0.576	0.45	0.476	2.299	1.845	2.965								4:28:00	0.427	0.447	0.636	0.585	0.608	0.672	0.578
																						4:32:00	0.614	0.453	0.493	3.181	3.049	2.918	0.584	0.457	0.484	2.361	1.897	3.022								4:30:00	0.429	0.448	0.636	0.591	0.616	0.678	0.587
																						4:34:00	0.62	0.457	0.497	3.164	3.029	2.902	0.592	0.463	0.49	2.417	1.948	3.073								4:32:00	0.431	0.453	0.64	0.599	0.622	0.685	0.597
																						4:36:00	0.624	0.462	0.502	3.151	3.011	2.884	0.601	0.469	0.497	2.477	2.002	3.119								4:34:00	0.435	0.455	0.646	0.606	0.625	0.691	0.605
																						4:38:00	0.627	0.467	0.509	3.144	2.996	2.867	0.608	0.476	0.503	2.538	2.055	3.164								4:36:00	0.436	0.458	0.646	0.613	0.631	0.697	0.612
																						4:40:00	0.635	0.473	0.513	3.119	2.977	2.847	0.615	0.483	0.51	2.591	2.106	3.2								4:38:00	0.44	0.457	0.642	0.62	0.641	0.702	0.622
																						4:42:00	0.64	0.477	0.519	3.097	2.951	2.829	0.624	0.49	0.517	2.647	2.155	3.231								4:40:00	0.443	0.465	0.652	0.627	0.65	0.707	0.63
																						4:44:00	0.646	0.483	0.525	3.081	2.934	2.813	0.632	0.496	0.525	2.704	2.208	3.266								4:42:00	0.445	0.468	0.653	0.636	0.655	0.714	0.639
																						4:46:00	0.652	0.487	0.53	3.068	2.913	2.794	0.639	0.504	0.532	2.756	2.258	3.291								4:44:00	0.447	0.469	0.657	0.644	0.66	0.72	0.646
																						4:48:00	0.659	0.494	0.536	3.055	2.898	2.779	0.649	0.51	0.539	2.809	2.311	3.316								4:46:00	0.45	0.47	0.657	0.651	0.666	0.73	0.655
																						4:50:00	0.664	0.499	0.542	3.039	2.876	2.76	0.658	0.518	0.547	2.861	2.36	3.335								4:48:00	0.45	0.474	0.661	0.657	0.673	0.735	0.665
																						4:52:00	0.669	0.505	0.547	3.021	2.855	2.744	0.665	0.525	0.554	2.91	2.409	3.346								4:50:00	0.456	0.474	0.66	0.667	0.681	0.742	0.673
																						4:54:00	0.676	0.511	0.554	3	2.839	2.727	0.674	0.532	0.562	2.956	2.456	3.35								4:52:00	0.458	0.481	0.664	0.675	0.689	0.744	0.681
																						4:56:00	0.683	0.517	0.561	2.989	2.819	2.711	0.685	0.539	0.57	3.005	2.506	3.366								4:54:00	0.458	0.481	0.668	0.681	0.693	0.751	0.692
																						4:58:00	0.69	0.522	0.566	2.97	2.802	2.693	0.694	0.547	0.577	3.046	2.553	3.364								4:56:00	0.46	0.487	0.672	0.686	0.704	0.757	0.701
																						5:00:00	0.697	0.529	0.572	2.954	2.786	2.678	0.702	0.555	0.584	3.09	2.596	3.364								4:58:00	0.463	0.488	0.677	0.696	0.709	0.763	0.711
																						5:02:00	0.702	0.536	0.579	2.939	2.763	2.66	0.712	0.562	0.594	3.128	2.642	3.355								5:00:00	0.466	0.491	0.678	0.704	0.715	0.773	0.723
																						5:04:00	0.71	0.542	0.586	2.924	2.746	2.641	0.719	0.57	0.602	3.165	2.68	3.347								5:02:00	0.469	0.493	0.682	0.714	0.72	0.777	0.733
																						5:06:00	0.718	0.548	0.592	2.91	2.73	2.627	0.728	0.577	0.61	3.201	2.727	3.336								5:04:00	0.471	0.494	0.683	0.719	0.73	0.786	0.742
																						5:08:00	0.726	0.555	0.599	2.892	2.711	2.609	0.739	0.585	0.618	3.229	2.764	3.319								5:06:00	0.471	0.499	0.687	0.726	0.735	0.789	0.751
																						5:10:00	0.733	0.561	0.606	2.876	2.692	2.592	0.748	0.594	0.626	3.259	2.801	3.306								5:08:00	0.474	0.499	0.684	0.736	0.745	0.795	0.763
																						5:12:00	0.741	0.569	0.612	2.857	2.672	2.574	0.756	0.601	0.634	3.288	2.836	3.292								5:10:00	0.476	0.503	0.692	0.742	0.751	0.803	0.772
																						5:14:00	0.748	0.574	0.62	2.845	2.653	2.558	0.767	0.61	0.643	3.314	2.87	3.275								5:12:00	0.481	0.505	0.692	0.751	0.758	0.807	0.784
																						5:16:00	0.753	0.581	0.626	2.829	2.634	2.542	0.777	0.618	0.65	3.333	2.902	3.263								5:14:00	0.482	0.51	0.695	0.76	0.768	0.813	0.793
																						5:18:00	0.762	0.59	0.634	2.815	2.616	2.526	0.789	0.626	0.66	3.354	2.93	3.242								5:16:00	0.485	0.51	0.699	0.768	0.77	0.823	0.804
																						5:20:00	0.77	0.597	0.641	2.8	2.599	2.512	0.798	0.634	0.669	3.374	2.959	3.23								5:18:00	0.487	0.514	0.7	0.777	0.781	0.827	0.812
																						5:22:00	0.777	0.603	0.648	2.785	2.581	2.493	0.809	0.642	0.678	3.386	2.985	3.214								5:20:00	0.49	0.515	0.701	0.785	0.784	0.834	0.823
																						5:24:00	0.785	0.61	0.656	2.767	2.565	2.478	0.818	0.65	0.686	3.406	3.01	3.2								5:22:00	0.494	0.518	0.704	0.796	0.796	0.84	0.834
																						5:26:00	0.793	0.617	0.665	2.755	2.545	2.462	0.827	0.658	0.695	3.416	3.031	3.181								5:24:00	0.495	0.522	0.713	0.801	0.799	0.851	0.842
																						5:28:00	0.802	0.625	0.671	2.737	2.527	2.448	0.839	0.667	0.704	3.428	3.051	3.161								5:26:00	0.496	0.527	0.715	0.81	0.809	0.856	0.851
																						5:30:00	0.813	0.632	0.679	2.722	2.51	2.432	0.848	0.675	0.713	3.433	3.067	3.145								5:28:00	0.499	0.527	0.714	0.818	0.809	0.857	0.862
																						5:32:00	0.818	0.639	0.687	2.706	2.492	2.413	0.855	0.683	0.721	3.438	3.082	3.127								5:30:00	0.503	0.531	0.719	0.829	0.823	0.869	0.871
																						5:34:00	0.829	0.648	0.694	2.691	2.474	2.399	0.868	0.692	0.731	3.438	3.096	3.114								5:32:00	0.506	0.533	0.721	0.837	0.826	0.88	0.881
																						5:36:00	0.837	0.656	0.703	2.675	2.458	2.384	0.878	0.701	0.739	3.442	3.106	3.098								5:34:00	0.507	0.538	0.725	0.847	0.839	0.88	0.89
																						5:38:00	0.849	0.662	0.71	2.659	2.442	2.369	0.888	0.709	0.749	3.433	3.111	3.077								5:36:00	0.51	0.541	0.73	0.854	0.846	0.888	0.9
																						5:40:00	0.856	0.67	0.718	2.644	2.423	2.354	0.897	0.718	0.757	3.43	3.112	3.056								5:38:00	0.512	0.543	0.73	0.862	0.853	0.893	0.911
																						5:42:00	0.867	0.678	0.727	2.628	2.405	2.338	0.907	0.726	0.766	3.421	3.111	3.038								5:40:00	0.515	0.545	0.734	0.872	0.861	0.9	0.92
																						5:44:00	0.875	0.686	0.735	2.615	2.39	2.323	0.919	0.735	0.776	3.41	3.108	3.022								5:42:00	0.515	0.547	0.733	0.88	0.868	0.908	0.929
																						5:46:00	0.886	0.695	0.744	2.598	2.371	2.309	0.929	0.743	0.785	3.39	3.094	3.001								5:44:00	0.519	0.552	0.738	0.89	0.878	0.911	0.94
																						5:48:00	0.895	0.703	0.751	2.586	2.357	2.294	0.938	0.752	0.794	3.386	3.083	2.984								5:46:00	0.521	0.55	0.737	0.898	0.888	0.917	0.949
																						5:50:00	0.905	0.711	0.759	2.569	2.341	2.279	0.948	0.761	0.804	3.369	3.062	2.968								5:48:00	0.522	0.553	0.742	0.907	0.894	0.925	0.96
																						5:52:00	0.915	0.719	0.768	2.554	2.323	2.264	0.959	0.769	0.813	3.35	3.049	2.948								5:50:00	0.526	0.559	0.748	0.917	0.905	0.933	0.971
																						5:54:00	0.927	0.728	0.777	2.538	2.308	2.25	0.971	0.778	0.822	3.336	3.031	2.93								5:52:00	0.529	0.56	0.75	0.927	0.913	0.936	0.981
																						5:56:00	0.937	0.736	0.786	2.526	2.291	2.238	0.982	0.787	0.831	3.322	3.015	2.915								5:54:00	0.532	0.561	0.751	0.936	0.922	0.944	0.99
																						5:58:00	0.945	0.744	0.794	2.512	2.275	2.22	0.99	0.796	0.841	3.301	2.994	2.892								5:56:00	0.532	0.563	0.755	0.944	0.93	0.95	1
																						6:00:00	0.956	0.753	0.803	2.498	2.26	2.207	1.002	0.804	0.85	3.288	2.977	2.876								5:58:00	0.536	0.567	0.756	0.954	0.943	0.959	1.011
																						6:02:00	0.966	0.761	0.812	2.482	2.244	2.194	1.012	0.813	0.859	3.269	2.953	2.856								6:00:00	0.537	0.571	0.761	0.962	0.951	0.965	1.021
																						6:04:00	0.978	0.769	0.82	2.466	2.228	2.179	1.022	0.822	0.868	3.253	2.932	2.837								6:02:00	0.54	0.572	0.763	0.972	0.957	0.974	1.029
																						6:06:00	0.986	0.777	0.83	2.451	2.212	2.165	1.032	0.83	0.877	3.234	2.917	2.819								6:04:00	0.543	0.575	0.767	0.982	0.968	0.982	1.041
																						6:08:00	0.998	0.787	0.839	2.438	2.197	2.151	1.042	0.839	0.887	3.217	2.896	2.8								6:06:00	0.545	0.577	0.767	0.987	0.976	0.98	1.048
																						6:10:00	1.008	0.796	0.848	2.425	2.181	2.137	1.052	0.848	0.897	3.2	2.877	2.783								6:08:00	0.548	0.581	0.77	0.998	0.988	0.991	1.059
																						6:12:00	1.02	0.805	0.856	2.411	2.165	2.124	1.063	0.856	0.906	3.183	2.857	2.764								6:10:00	0.549	0.583	0.772	1.007	0.996	0.998	1.069
																						6:14:00	1.031	0.814	0.866	2.397	2.15	2.111	1.072	0.866	0.916	3.169	2.841	2.746								6:12:00	0.553	0.586	0.777	1.019	1.004	1.003	1.081
																						6:16:00	1.038	0.822	0.875	2.384	2.137	2.098	1.085	0.875	0.924	3.15	2.825	2.728								6:14:00	0.554	0.588	0.779	1.025	1.013	1.012	1.088
																						6:18:00	1.051	0.831	0.883	2.369	2.122	2.083	1.093	0.882	0.934	3.127	2.801	2.71								6:16:00	0.556	0.589	0.781	1.035	1.018	1.017	1.099
																						6:20:00	1.063	0.839	0.893	2.355	2.107	2.07	1.101	0.891	0.943	3.114	2.784	2.691								6:18:00	0.56	0.594	0.786	1.046	1.025	1.025	1.11
																						6:22:00	1.072	0.849	0.902	2.34	2.09	2.055	1.113	0.899	0.952	3.096	2.765	2.674								6:20:00	0.561	0.595	0.789	1.054	1.036	1.028	1.118
																						6:24:00	1.084	0.857	0.911	2.327	2.076	2.046	1.124	0.908	0.961	3.074	2.745	2.652								6:22:00	0.563	0.596	0.788	1.062	1.045	1.036	1.129
																						6:26:00	1.093	0.867	0.92	2.316	2.063	2.032	1.136	0.918	0.971	3.058	2.729	2.635								6:24:00	0.567	0.6	0.794	1.075	1.05	1.042	1.139
																						6:28:00	1.107	0.875	0.93	2.301	2.049	2.018	1.142	0.925	0.98	3.042	2.71	2.617								6:26:00	0.569	0.603	0.796	1.081	1.06	1.047	1.147
																						6:30:00	1.116	0.885	0.939	2.291	2.033	2.007	1.151	0.934	0.989	3.024	2.69	2.6								6:28:00	0.572	0.608	0.801	1.093	1.067	1.055	1.157
																						6:32:00	1.125	0.893	0.948	2.277	2.02	1.992	1.163	0.943	0.999	3.005	2.671	2.581								6:30:00	0.576	0.61	0.801	1.103	1.079	1.062	1.169
																						6:34:00	1.139	0.903	0.958	2.262	2.005	1.978	1.17	0.951	1.007	2.985	2.653	2.564								6:32:00	0.576	0.611	0.804	1.109	1.084	1.069	1.178
																						6:36:00	1.149	0.911	0.967	2.25	1.992	1.969	1.182	0.96	1.017	2.968	2.634	2.546								6:34:00	0.577	0.614	0.805	1.121	1.091	1.072	1.189
																						6:38:00	1.16	0.921	0.976	2.236	1.98	1.956	1.192	0.967	1.025	2.947	2.616	2.529								6:36:00	0.579	0.615	0.809	1.128	1.096	1.078	1.197
																						6:40:00	1.171	0.929	0.986	2.223	1.965	1.943	1.2	0.975	1.035	2.933	2.597	2.511								6:38:00	0.581	0.618	0.811	1.139	1.109	1.088	1.208
																						6:42:00	1.179	0.939	0.995	2.211	1.951	1.93	1.206	0.984	1.044	2.914	2.58	2.494								6:40:00	0.584	0.616	0.806	1.149	1.115	1.091	1.217
																						6:44:00	1.191	0.949	1.004	2.198	1.936	1.917	1.219	0.993	1.054	2.895	2.563	2.476								6:42:00	0.583	0.621	0.813	1.157	1.12	1.096	1.225
																						6:46:00	1.203	0.958	1.015	2.186	1.925	1.908	1.228	1	1.062	2.877	2.544	2.46								6:44:00	0.589	0.623	0.817	1.166	1.127	1.102	1.235
																						6:48:00	1.213	0.966	1.024	2.173	1.911	1.894	1.238	1.009	1.072	2.858	2.526	2.443								6:46:00	0.59	0.628	0.82	1.176	1.138	1.11	1.246
																						6:50:00	1.222	0.975	1.033	2.162	1.897	1.883	1.245	1.017	1.08	2.844	2.51	2.426								6:48:00	0.592	0.628	0.822	1.185	1.144	1.113	1.257
																						6:52:00	1.234	0.984	1.043	2.149	1.883	1.87	1.256	1.025	1.089	2.825	2.492	2.41								6:50:00	0.595	0.627	0.822	1.197	1.15	1.118	1.27
																						6:54:00	1.245	0.993	1.053	2.138	1.872	1.86	1.266	1.032	1.097	2.807	2.474	2.393								6:52:00	0.596	0.631	0.827	1.205	1.158	1.123	1.277
																						6:56:00	1.257	1.002	1.062	2.124	1.859	1.848	1.273	1.041	1.107	2.79	2.457	2.376								6:54:00	0.598	0.633	0.829	1.214	1.168	1.131	1.286
																						6:58:00	1.267	1.012	1.071	2.112	1.846	1.835	1.284	1.048	1.115	2.77	2.438	2.36								6:56:00	0.599	0.641	0.835	1.222	1.174	1.133	1.295
																						7:00:00	1.278	1.022	1.081	2.102	1.834	1.825	1.295	1.056	1.124	2.755	2.423	2.342								6:58:00	0.599	0.641	0.836	1.231	1.185	1.144	1.306
																						7:02:00	1.289	1.03	1.09	2.088	1.821	1.812	1.301	1.063	1.132	2.735	2.405	2.327								7:00:00	0.603	0.643	0.839	1.24	1.189	1.149	1.314
																						7:04:00	1.302	1.039	1.099	2.078	1.808	1.803	1.31	1.072	1.141	2.72	2.387	2.311								7:02:00	0.606	0.644	0.84	1.25	1.196	1.155	1.326
																						7:06:00	1.311	1.048	1.109	2.067	1.796	1.792	1.319	1.08	1.149	2.7	2.372	2.295								7:04:00	0.606	0.642	0.84	1.257	1.204	1.162	1.335
																						7:08:00	1.322	1.058	1.119	2.056	1.784	1.782	1.329	1.087	1.158	2.684	2.356	2.28								7:06:00	0.608	0.647	0.842	1.267	1.212	1.168	1.343
																						7:10:00	1.332	1.066	1.129	2.046	1.773	1.769	1.336	1.094	1.167	2.665	2.339	2.264								7:08:00	0.611	0.648	0.845	1.275	1.216	1.173	1.354
																						7:12:00	1.34	1.076	1.138	2.033	1.76	1.758	1.344	1.102	1.174	2.648	2.323	2.247								7:10:00	0.611	0.65	0.847	1.284	1.223	1.179	1.364
																						7:14:00	1.353	1.085	1.147	2.023	1.747	1.748	1.352	1.109	1.183	2.631	2.306	2.232								7:12:00	0.614	0.653	0.849	1.295	1.232	1.183	1.372
																						7:16:00	1.363	1.093	1.156	2.01	1.737	1.737	1.361	1.117	1.191	2.616	2.29	2.219								7:14:00	0.616	0.655	0.851	1.304	1.238	1.188	1.381
																						7:18:00	1.374	1.102	1.166	2.001	1.724	1.728	1.37	1.124	1.2	2.597	2.274	2.203								7:16:00	0.617	0.657	0.854	1.315	1.245	1.192	1.393
																						7:20:00	1.385	1.112	1.174	1.99	1.714	1.718	1.379	1.131	1.208	2.58	2.259	2.186								7:18:00	0.617	0.66	0.856	1.319	1.256	1.202	1.399
																						7:22:00	1.394	1.121	1.185	1.978	1.702	1.706	1.386	1.138	1.216	2.563	2.244	2.171								7:20:00	0.621	0.662	0.859	1.331	1.26	1.203	1.411
																						7:24:00	1.404	1.13	1.195	1.968	1.691	1.697	1.392	1.145	1.223	2.544	2.225	2.156								7:22:00	0.624	0.664	0.858	1.341	1.274	1.213	1.422
																						7:26:00	1.417	1.138	1.202	1.956	1.678	1.685	1.401	1.153	1.232	2.529	2.213	2.141								7:24:00	0.624	0.666	0.862	1.35	1.278	1.217	1.43
																						7:28:00	1.426	1.147	1.212	1.944	1.669	1.676	1.409	1.159	1.24	2.514	2.197	2.127								7:26:00	0.626	0.668	0.864	1.359	1.283	1.22	1.44
																						7:30:00	1.437	1.156	1.222	1.936	1.657	1.667	1.417	1.166	1.247	2.495	2.181	2.112								7:28:00	0.627	0.67	0.87	1.365	1.29	1.225	1.446
																						7:32:00	1.449	1.164	1.231	1.924	1.646	1.656	1.425	1.173	1.255	2.48	2.167	2.098								7:30:00	0.63	0.672	0.868	1.376	1.303	1.234	1.458
																						7:34:00	1.457	1.174	1.241	1.916	1.635	1.647	1.431	1.179	1.262	2.464	2.152	2.083								7:32:00	0.633	0.675	0.871	1.384	1.308	1.236	1.466
																						7:36:00	1.47	1.182	1.249	1.901	1.624	1.636	1.44	1.187	1.27	2.447	2.136	2.069								7:34:00	0.633	0.678	0.874	1.391	1.317	1.241	1.476
																						7:38:00	1.478	1.191	1.258	1.894	1.613	1.627	1.445	1.193	1.278	2.431	2.119	2.053								7:36:00	0.636	0.679	0.874	1.402	1.323	1.243	1.487
																						7:40:00	1.489	1.199	1.268	1.883	1.603	1.617	1.454	1.2	1.285	2.413	2.106	2.04								7:38:00	0.642	0.682	0.875	1.412	1.333	1.254	1.496
																						7:42:00	1.499	1.209	1.276	1.876	1.593	1.607	1.461	1.206	1.293	2.398	2.092	2.027								7:40:00	0.639	0.684	0.881	1.419	1.34	1.261	1.505
																						7:44:00	1.51	1.217	1.284	1.865	1.582	1.598	1.469	1.213	1.3	2.384	2.078	2.012								7:42:00	0.642	0.688	0.885	1.428	1.345	1.264	1.516
																						7:46:00	1.522	1.224	1.294	1.854	1.571	1.587	1.474	1.217	1.307	2.368	2.062	1.998								7:44:00	0.643	0.688	0.886	1.438	1.351	1.269	1.526
																						7:48:00	1.531	1.232	1.302	1.845	1.562	1.577	1.48	1.224	1.315	2.353	2.047	1.985								7:46:00	0.647	0.688	0.887	1.446	1.358	1.275	1.534
																						7:50:00	1.54	1.241	1.312	1.835	1.552	1.569	1.488	1.23	1.321	2.337	2.035	1.972								7:48:00	0.65	0.694	0.892	1.456	1.371	1.279	1.546
																						7:52:00	1.553	1.249	1.319	1.825	1.541	1.56	1.493	1.237	1.329	2.324	2.02	1.958								7:50:00	0.649	0.695	0.894	1.464	1.376	1.286	1.553
																						7:54:00	1.563	1.258	1.328	1.816	1.53	1.552	1.501	1.241	1.336	2.306	2.007	1.945								7:52:00	0.652	0.697	0.896	1.474	1.384	1.292	1.563
																						7:56:00	1.573	1.265	1.337	1.805	1.521	1.541	1.506	1.248	1.343	2.293	1.992	1.932								7:54:00	0.651	0.697	0.898	1.478	1.39	1.299	1.57
																						7:58:00	1.582	1.272	1.344	1.798	1.512	1.533	1.514	1.254	1.349	2.278	1.977	1.918								7:56:00	0.655	0.701	0.902	1.492	1.402	1.302	1.581
																						8:00:00	1.591	1.281	1.354	1.788	1.502	1.524	1.52	1.26	1.355	2.261	1.965	1.907								7:58:00	0.658	0.704	0.905	1.5	1.411	1.308	1.59
																						8:02:00	1.601	1.289	1.361	1.779	1.492	1.514	1.525	1.265	1.362	2.247	1.95	1.891								8:00:00	0.66	0.704	0.904	1.507	1.416	1.31	1.6
																						8:04:00	1.612	1.297	1.371	1.77	1.482	1.506	1.532	1.271	1.368	2.233	1.937	1.879								8:02:00	0.659	0.706	0.905	1.512	1.416	1.314	1.607
																						8:06:00	1.622	1.302	1.378	1.76	1.472	1.497	1.536	1.276	1.374	2.218	1.923	1.868								8:04:00	0.661	0.705	0.906	1.521	1.429	1.321	1.618
																						8:08:00	1.633	1.312	1.386	1.751	1.464	1.489	1.543	1.282	1.381	2.204	1.911	1.855								8:06:00	0.665	0.71	0.907	1.531	1.441	1.327	1.628
																						8:10:00	1.644	1.32	1.395	1.743	1.454	1.48	1.548	1.286	1.388	2.187	1.897	1.842								8:08:00	0.665	0.712	0.913	1.539	1.444	1.334	1.635
																						8:12:00	1.653	1.328	1.404	1.732	1.445	1.471	1.554	1.291	1.394	2.174	1.885	1.83								8:10:00	0.668	0.712	0.915	1.546	1.452	1.343	1.645
																						8:14:00	1.661	1.335	1.41	1.724	1.436	1.463	1.56	1.296	1.4	2.162	1.872	1.816								8:12:00	0.671	0.717	0.919	1.553	1.462	1.352	1.654
																						8:16:00	1.673	1.342	1.417	1.716	1.426	1.454	1.563	1.302	1.406	2.146	1.859	1.804								8:14:00	0.671	0.721	0.92	1.559	1.47	1.36	1.661
																						8:18:00	1.681	1.351	1.426	1.708	1.418	1.445	1.57	1.307	1.411	2.134	1.846	1.793								8:16:00	0.675	0.722	0.924	1.568	1.475	1.365	1.671
																						8:20:00	1.691	1.357	1.434	1.699	1.408	1.437	1.577	1.312	1.417	2.12	1.834	1.78								8:18:00	0.675	0.721	0.924	1.573	1.484	1.372	1.676
																						8:22:00	1.701	1.363	1.442	1.689	1.4	1.43	1.58	1.316	1.423	2.105	1.822	1.768								8:20:00	0.678	0.723	0.929	1.58	1.492	1.384	1.686
																						8:24:00	1.709	1.37	1.449	1.681	1.39	1.422	1.585	1.32	1.428	2.091	1.81	1.756								8:22:00	0.679	0.727	0.931	1.587	1.499	1.391	1.695
																						8:26:00	1.718	1.377	1.458	1.672	1.381	1.413	1.589	1.325	1.434	2.078	1.798	1.746								8:24:00	0.681	0.727	0.933	1.593	1.504	1.394	1.703
																						8:28:00	1.728	1.385	1.464	1.666	1.374	1.406	1.594	1.33	1.439	2.065	1.786	1.734								8:26:00	0.683	0.731	0.936	1.601	1.512	1.405	1.711
																						8:30:00	1.735	1.391	1.471	1.657	1.365	1.398	1.6	1.334	1.444	2.051	1.773	1.722								8:28:00	0.685	0.732	0.938	1.609	1.519	1.408	1.718
																						8:32:00	1.744	1.397	1.478	1.649	1.357	1.39	1.603	1.339	1.45	2.039	1.76	1.71								8:30:00	0.689	0.732	0.937	1.616	1.526	1.415	1.726
																						8:34:00	1.755	1.405	1.485	1.64	1.349	1.381	1.607	1.343	1.455	2.024	1.748	1.699								8:32:00	0.688	0.73	0.937	1.622	1.538	1.422	1.736
																						8:36:00	1.763	1.411	1.492	1.633	1.341	1.374	1.613	1.346	1.46	2.014	1.738	1.688								8:34:00	0.692	0.736	0.943	1.626	1.538	1.426	1.741
																						8:38:00	1.771	1.418	1.499	1.625	1.331	1.366	1.617	1.351	1.466	2	1.726	1.677								8:36:00	0.693	0.737	0.943	1.635	1.545	1.431	1.749
																						8:40:00	1.78	1.423	1.506	1.617	1.324	1.359	1.621	1.355	1.47	1.988	1.714	1.666								8:38:00	0.697	0.741	0.948	1.641	1.552	1.447	1.758
																						8:42:00	1.789	1.43	1.513	1.609	1.316	1.351	1.624	1.359	1.475	1.974	1.703	1.656								8:40:00	0.695	0.745	0.952	1.648	1.562	1.447	1.763
																						8:44:00	1.797	1.435	1.52	1.601	1.308	1.345	1.629	1.363	1.48	1.962	1.692	1.645								8:42:00	0.699	0.745	0.955	1.652	1.566	1.454	1.769
																						8:46:00	1.806	1.442	1.525	1.591	1.3	1.337	1.631	1.367	1.484	1.95	1.68	1.633								8:44:00	0.701	0.746	0.954	1.66	1.575	1.459	1.779
																						8:48:00	1.814	1.448	1.531	1.583	1.292	1.33	1.638	1.37	1.488	1.937	1.669	1.624								8:46:00	0.701	0.746	0.954	1.666	1.585	1.466	1.785
																						8:50:00	1.824	1.454	1.54	1.578	1.286	1.322	1.641	1.373	1.492	1.926	1.658	1.613								8:48:00	0.702	0.751	0.956	1.671	1.588	1.47	1.79
																						8:52:00	1.829	1.46	1.545	1.57	1.277	1.315	1.644	1.377	1.497	1.913	1.647	1.603								8:50:00	0.705	0.752	0.961	1.678	1.593	1.478	1.797
																						8:54:00	1.842	1.467	1.551	1.562	1.269	1.308	1.647	1.38	1.502	1.902	1.636	1.592								8:52:00	0.705	0.755	0.963	1.684	1.601	1.482	1.805
																						8:56:00	1.843	1.472	1.557	1.554	1.262	1.302	1.65	1.383	1.506	1.89	1.626	1.581								8:54:00	0.706	0.753	0.957	1.69	1.611	1.485	1.812
																						8:58:00	1.854	1.476	1.562	1.548	1.254	1.294	1.652	1.386	1.51	1.877	1.615	1.571								8:56:00	0.71	0.757	0.963	1.699	1.619	1.492	1.819
																						9:00:00	1.863	1.482	1.569	1.54	1.247	1.288	1.657	1.39	1.514	1.866	1.604	1.562								8:58:00	0.712	0.759	0.965	1.704	1.625	1.497	1.825
																						9:02:00	1.872	1.488	1.575	1.535	1.239	1.28	1.658	1.392	1.518	1.853	1.595	1.552								9:00:00	0.712	0.763	0.967	1.709	1.633	1.502	1.83
																						9:04:00	1.878	1.494	1.581	1.526	1.232	1.274	1.664	1.396	1.522	1.843	1.583	1.542								9:02:00	0.715	0.762	0.966	1.716	1.639	1.507	1.836
																						9:06:00	1.887	1.498	1.586	1.519	1.226	1.268	1.665	1.399	1.526	1.83	1.573	1.531								9:04:00	0.715	0.767	0.972	1.718	1.647	1.512	1.839
																						9:08:00	1.896	1.504	1.591	1.512	1.218	1.262	1.67	1.401	1.53	1.821	1.564	1.521								9:06:00	0.716	0.765	0.968	1.726	1.651	1.518	1.846
																						9:10:00	1.9	1.509	1.597	1.503	1.212	1.254	1.669	1.403	1.532	1.808	1.554	1.512								9:08:00	0.717	0.768	0.971	1.729	1.66	1.523	1.852
																						9:12:00	1.908	1.513	1.602	1.497	1.204	1.247	1.675	1.407	1.537	1.798	1.544	1.503								9:10:00	0.719	0.77	0.973	1.736	1.662	1.524	1.856
																						9:14:00	1.916	1.518	1.608	1.491	1.198	1.243	1.677	1.41	1.541	1.788	1.533	1.494								9:12:00	0.722	0.771	0.974	1.742	1.668	1.528	1.864
																						9:16:00	1.924	1.523	1.612	1.484	1.19	1.236	1.68	1.412	1.543	1.775	1.523	1.483								9:14:00	0.722	0.772	0.974	1.744	1.675	1.532	1.867
																						9:18:00	1.93	1.526	1.616	1.478	1.184	1.229	1.682	1.413	1.548	1.766	1.515	1.476								9:16:00	0.724	0.775	0.975	1.753	1.683	1.535	1.873
																						9:20:00	1.939	1.532	1.623	1.473	1.177	1.223	1.683	1.416	1.551	1.756	1.505	1.466								9:18:00	0.723	0.777	0.976	1.757	1.69	1.537	1.878
																						9:22:00	1.943	1.535	1.626	1.463	1.17	1.216	1.686	1.418	1.554	1.743	1.494	1.456								9:20:00	0.726	0.779	0.979	1.762	1.694	1.542	1.884
																						9:24:00	1.953	1.541	1.632	1.46	1.164	1.21	1.689	1.42	1.558	1.734	1.486	1.448								9:22:00	0.726	0.778	0.979	1.765	1.7	1.547	1.888
																						9:26:00	1.96	1.545	1.635	1.453	1.157	1.205	1.689	1.422	1.561	1.723	1.476	1.438								9:24:00	0.727	0.779	0.981	1.772	1.703	1.549	1.893
																						9:28:00	1.964	1.548	1.64	1.445	1.151	1.198	1.692	1.424	1.563	1.713	1.468	1.429								9:26:00	0.726	0.781	0.982	1.775	1.711	1.557	1.894
																						9:30:00	1.972	1.552	1.645	1.439	1.145	1.193	1.695	1.426	1.566	1.703	1.458	1.42								9:28:00	0.733	0.784	0.982	1.783	1.718	1.561	1.902
																						9:32:00	1.978	1.556	1.649	1.432	1.138	1.186	1.696	1.428	1.569	1.693	1.449	1.412								9:30:00	0.733	0.785	0.983	1.788	1.725	1.564	1.906
																						9:34:00	1.984	1.56	1.653	1.427	1.131	1.181	1.699	1.43	1.571	1.683	1.44	1.404								9:32:00	0.735	0.787	0.984	1.794	1.731	1.566	1.911
																						9:36:00	1.989	1.563	1.656	1.42	1.125	1.173	1.702	1.432	1.575	1.671	1.432	1.394								9:34:00	0.736	0.789	0.987	1.798	1.74	1.571	1.915
																						9:38:00	1.997	1.567	1.66	1.414	1.119	1.168	1.702	1.433	1.577	1.662	1.422	1.386								9:36:00	0.735	0.789	0.987	1.803	1.741	1.575	1.916
																						9:40:00	2	1.569	1.663	1.407	1.115	1.162	1.704	1.435	1.581	1.652	1.413	1.377								9:38:00	0.738	0.789	0.987	1.806	1.743	1.579	1.921
																						9:42:00	2.006	1.572	1.668	1.401	1.107	1.157	1.706	1.437	1.583	1.642	1.405	1.369								9:40:00	0.738	0.793	0.99	1.811	1.755	1.583	1.924
																						9:44:00	2.012	1.576	1.671	1.396	1.101	1.151	1.706	1.438	1.587	1.633	1.395	1.36								9:42:00	0.741	0.794	0.993	1.815	1.757	1.585	1.927
																						9:46:00	2.018	1.578	1.675	1.39	1.096	1.147	1.707	1.439	1.588	1.624	1.387	1.352								9:44:00	0.743	0.796	0.996	1.821	1.762	1.59	1.932
																						9:48:00	2.023	1.581	1.678	1.383	1.089	1.141	1.705	1.44	1.59	1.615	1.378	1.344								9:46:00	0.744	0.799	0.995	1.825	1.77	1.594	1.937
																						9:50:00	2.027	1.584	1.681	1.376	1.084	1.136	1.708	1.441	1.593	1.604	1.369	1.336								9:48:00	0.744	0.799	0.996	1.827	1.775	1.598	1.938
																						9:52:00	2.034	1.587	1.684	1.371	1.077	1.128	1.71	1.443	1.596	1.595	1.361	1.328								9:50:00	0.745	0.8	1	1.834	1.781	1.605	1.942
																						9:54:00	2.038	1.589	1.687	1.365	1.073	1.124	1.712	1.444	1.597	1.586	1.353	1.321								9:52:00	0.745	0.8	0.997	1.834	1.784	1.609	1.943
																						9:56:00	2.043	1.591	1.69	1.36	1.066	1.119	1.711	1.446	1.6	1.577	1.345	1.313								9:54:00	0.746	0.803	1	1.837	1.789	1.607	1.944
																						9:58:00	2.047	1.594	1.692	1.355	1.06	1.113	1.713	1.446	1.601	1.568	1.337	1.304								9:56:00	0.747	0.803	1	1.841	1.792	1.615	1.949
																						10:00:00	2.053	1.596	1.696	1.35	1.055	1.107	1.714	1.448	1.604	1.559	1.328	1.296								9:58:00	0.748	0.806	1.005	1.847	1.796	1.615	1.95
																						10:02:00	2.056	1.598	1.698	1.343	1.05	1.102	1.713	1.448	1.605	1.549	1.321	1.289								10:00:00	0.751	0.807	1.003	1.85	1.804	1.624	1.953
																						10:04:00	2.061	1.601	1.701	1.339	1.044	1.097	1.715	1.45	1.608	1.541	1.313	1.282								10:02:00	0.751	0.806	1.005	1.851	1.807	1.627	1.955
																						10:06:00	2.066	1.603	1.702	1.333	1.038	1.091	1.716	1.452	1.611	1.534	1.305	1.274								10:04:00	0.752	0.808	1.005	1.853	1.811	1.629	1.955
																						10:08:00	2.071	1.605	1.704	1.326	1.034	1.087	1.715	1.452	1.613	1.524	1.297	1.267								10:06:00	0.754	0.812	1.009	1.861	1.82	1.636	1.959
																						10:10:00	2.074	1.607	1.707	1.321	1.029	1.081	1.716	1.452	1.614	1.516	1.289	1.26								10:08:00	0.754	0.812	1.008	1.861	1.823	1.64	1.96
																						10:12:00	2.079	1.608	1.708	1.316	1.023	1.077	1.718	1.453	1.616	1.505	1.282	1.253								10:10:00	0.755	0.814	1.013	1.864	1.826	1.643	1.96
																						10:14:00	2.084	1.611	1.708	1.311	1.018	1.071	1.718	1.453	1.618	1.496	1.274	1.245								10:12:00	0.756	0.815	1.014	1.865	1.831	1.647	1.958
																						10:16:00	2.084	1.611	1.712	1.304	1.012	1.065	1.718	1.454	1.62	1.489	1.266	1.238								10:14:00	0.759	0.816	1.013	1.87	1.835	1.65	1.961
																						10:18:00	2.089	1.613	1.713	1.3	1.007	1.062	1.72	1.456	1.622	1.481	1.259	1.231								10:16:00	0.757	0.814	1.012	1.872	1.839	1.654	1.961
																						10:20:00	2.093	1.614	1.715	1.295	1.002	1.057	1.719	1.455	1.623	1.472	1.251	1.223								10:18:00	0.758	0.816	1.015	1.873	1.842	1.656	1.961
																						10:22:00	2.097	1.615	1.716	1.289	0.997	1.051	1.719	1.457	1.624	1.465	1.244	1.216								10:20:00	0.76	0.819	1.016	1.876	1.847	1.661	1.961
																						10:24:00	2.101	1.615	1.718	1.285	0.993	1.047	1.72	1.456	1.626	1.457	1.237	1.21								10:22:00	0.76	0.819	1.019	1.874	1.849	1.665	1.958
																						10:26:00	2.102	1.616	1.721	1.28	0.988	1.044	1.72	1.457	1.628	1.448	1.23	1.203								10:24:00	0.764	0.822	1.022	1.882	1.852	1.668	1.96
																						10:28:00	2.105	1.618	1.72	1.274	0.983	1.039	1.719	1.457	1.629	1.44	1.223	1.196								10:26:00	0.763	0.824	1.024	1.882	1.858	1.673	1.958
																						10:30:00	2.107	1.619	1.72	1.268	0.977	1.033	1.719	1.457	1.629	1.431	1.215	1.19								10:28:00	0.764	0.827	1.023	1.882	1.868	1.675	1.954
																						10:32:00	2.11	1.619	1.721	1.264	0.972	1.028	1.719	1.458	1.631	1.425	1.208	1.183								10:30:00	0.767	0.827	1.025	1.887	1.866	1.682	1.955
																						10:34:00	2.112	1.62	1.724	1.259	0.968	1.024	1.719	1.459	1.633	1.417	1.202	1.176								10:32:00	0.768	0.828	1.026	1.887	1.869	1.682	1.953
																						10:36:00	2.115	1.62	1.723	1.254	0.964	1.02	1.719	1.459	1.635	1.409	1.195	1.17								10:34:00	0.767	0.828	1.027	1.887	1.874	1.688	1.951
																						10:38:00	2.12	1.621	1.725	1.25	0.959	1.015	1.719	1.46	1.636	1.401	1.188	1.164								10:36:00	0.771	0.831	1.029	1.891	1.879	1.69	1.949
																						10:40:00	2.119	1.62	1.724	1.245	0.954	1.01	1.717	1.458	1.637	1.393	1.181	1.156								10:38:00	0.77	0.833	1.03	1.892	1.882	1.698	1.946
																						10:42:00	2.12	1.621	1.726	1.24	0.95	1.006	1.718	1.459	1.638	1.386	1.175	1.151								10:40:00	0.77	0.831	1.029	1.892	1.882	1.696	1.94
																						10:44:00	2.123	1.621	1.726	1.234	0.945	1.002	1.719	1.459	1.639	1.379	1.169	1.144								10:42:00	0.772	0.833	1.029	1.891	1.887	1.698	1.936
																						10:46:00	2.125	1.621	1.726	1.23	0.94	0.997	1.719	1.459	1.64	1.371	1.162	1.138								10:44:00	0.774	0.834	1.032	1.895	1.89	1.7	1.933
																						10:48:00	2.126	1.621	1.725	1.225	0.936	0.992	1.716	1.46	1.641	1.363	1.155	1.133								10:46:00	0.774	0.837	1.036	1.894	1.891	1.705	1.924
																						10:50:00	2.127	1.62	1.726	1.22	0.932	0.989	1.716	1.459	1.641	1.357	1.148	1.126								10:48:00	0.775	0.835	1.034	1.894	1.895	1.71	1.918
																						10:52:00	2.127	1.62	1.725	1.215	0.928	0.984	1.716	1.459	1.645	1.35	1.143	1.12								10:50:00	0.774	0.836	1.034	1.894	1.895	1.713	1.911
																						10:54:00	2.13	1.619	1.724	1.211	0.923	0.981	1.715	1.459	1.644	1.343	1.137	1.114								10:52:00	0.777	0.837	1.036	1.895	1.903	1.717	1.903
																						10:56:00	2.133	1.619	1.725	1.207	0.919	0.977	1.715	1.458	1.646	1.335	1.13	1.108								10:54:00	0.777	0.836	1.036	1.892	1.9	1.718	1.893
																						10:58:00	2.134	1.618	1.724	1.201	0.915	0.972	1.713	1.457	1.646	1.329	1.123	1.102								10:56:00	0.778	0.838	1.036	1.893	1.906	1.722	1.886
																						11:00:00	2.132	1.618	1.723	1.197	0.909	0.967	1.714	1.458	1.647	1.321	1.117	1.097								10:58:00	0.778	0.84	1.038	1.892	1.91	1.724	1.876
																						11:02:00	2.133	1.617	1.722	1.194	0.907	0.964	1.713	1.457	1.648	1.314	1.111	1.091								11:00:00	0.78	0.842	1.039	1.892	1.909	1.723	1.867
																						11:04:00	2.134	1.617	1.721	1.19	0.902	0.959	1.712	1.458	1.649	1.308	1.105	1.084								11:02:00	0.78	0.84	1.035	1.888	1.913	1.728	1.854
																						11:06:00	2.135	1.615	1.721	1.185	0.899	0.955	1.714	1.458	1.65	1.301	1.099	1.078								11:04:00	0.78	0.841	1.041	1.888	1.911	1.731	1.844
																						11:08:00	2.132	1.613	1.72	1.18	0.894	0.953	1.711	1.456	1.651	1.295	1.093	1.073								11:06:00	0.783	0.843	1.041	1.889	1.915	1.735	1.834
																						11:10:00	2.136	1.613	1.72	1.175	0.891	0.948	1.71	1.457	1.652	1.288	1.088	1.068								11:08:00	0.783	0.845	1.043	1.887	1.916	1.734	1.823
																						11:12:00	2.136	1.612	1.717	1.171	0.886	0.944	1.711	1.456	1.653	1.282	1.082	1.062								11:10:00	0.783	0.844	1.041	1.885	1.919	1.739	1.811
																						11:14:00	2.134	1.611	1.717	1.167	0.883	0.941	1.708	1.455	1.654	1.276	1.075	1.056								11:12:00	0.783	0.845	1.042	1.883	1.922	1.742	1.799
																						11:16:00	2.134	1.61	1.715	1.163	0.878	0.937	1.707	1.454	1.654	1.27	1.07	1.051								11:14:00	0.784	0.847	1.042	1.882	1.923	1.744	1.79
																						11:18:00	2.133	1.609	1.714	1.158	0.875	0.934	1.708	1.454	1.656	1.264	1.065	1.046								11:16:00	0.786	0.846	1.044	1.877	1.921	1.748	1.779
																						11:20:00	2.134	1.607	1.713	1.156	0.871	0.929	1.706	1.454	1.656	1.257	1.059	1.042								11:18:00	0.784	0.85	1.046	1.873	1.926	1.75	1.767
																						11:22:00	2.131	1.604	1.712	1.151	0.867	0.925	1.705	1.454	1.657	1.249	1.054	1.036								11:20:00	0.788	0.846	1.046	1.874	1.923	1.756	1.76
																						11:24:00	2.131	1.601	1.71	1.148	0.864	0.921	1.701	1.452	1.657	1.243	1.047	1.031								11:22:00	0.789	0.851	1.047	1.87	1.928	1.757	1.749
																						11:26:00	2.126	1.602	1.708	1.143	0.86	0.919	1.702	1.452	1.658	1.239	1.044	1.026								11:24:00	0.788	0.851	1.049	1.865	1.927	1.757	1.738
																						11:28:00	2.124	1.599	1.706	1.138	0.857	0.916	1.703	1.451	1.659	1.232	1.038	1.021								11:26:00	0.789	0.851	1.047	1.864	1.926	1.761	1.728
																						11:30:00	2.125	1.597	1.704	1.136	0.853	0.91	1.7	1.45	1.66	1.225	1.032	1.015								11:28:00	0.79	0.851	1.048	1.859	1.925	1.764	1.718
																						11:32:00	2.124	1.596	1.703	1.13	0.85	0.906	1.7	1.45	1.66	1.22	1.028	1.01								11:30:00	0.791	0.85	1.048	1.854	1.927	1.766	1.708
																						11:34:00	2.122	1.593	1.701	1.128	0.846	0.902	1.698	1.449	1.661	1.214	1.022	1.006								11:32:00	0.795	0.853	1.051	1.851	1.925	1.769	1.698
																						11:36:00	2.12	1.59	1.698	1.123	0.842	0.9	1.696	1.448	1.66	1.208	1.016	1								11:34:00	0.794	0.853	1.05	1.844	1.927	1.775	1.688
																						11:38:00	2.116	1.588	1.696	1.121	0.839	0.897	1.694	1.446	1.661	1.202	1.012	0.995								11:36:00	0.795	0.853	1.049	1.839	1.927	1.776	1.68
																						11:40:00	2.114	1.587	1.694	1.115	0.835	0.894	1.694	1.446	1.661	1.195	1.007	0.991								11:38:00	0.794	0.854	1.05	1.83	1.928	1.776	1.668
																						11:42:00	2.11	1.584	1.691	1.113	0.831	0.89	1.691	1.446	1.663	1.191	1.001	0.986								11:40:00	0.797	0.857	1.054	1.824	1.93	1.779	1.661
																						11:44:00	2.109	1.582	1.689	1.109	0.828	0.887	1.692	1.445	1.663	1.185	0.997	0.981								11:42:00	0.8	0.855	1.053	1.822	1.928	1.781	1.654
																						11:46:00	2.105	1.579	1.687	1.105	0.825	0.883	1.692	1.444	1.663	1.179	0.992	0.977								11:44:00	0.797	0.858	1.055	1.809	1.927	1.784	1.641
																						11:48:00	2.104	1.576	1.683	1.102	0.823	0.879	1.689	1.443	1.664	1.173	0.986	0.972								11:46:00	0.797	0.858	1.055	1.798	1.926	1.784	1.631
																						11:50:00	2.098	1.573	1.681	1.098	0.819	0.876	1.688	1.442	1.665	1.167	0.981	0.967								11:48:00	0.799	0.859	1.058	1.794	1.928	1.789	1.622
																						11:52:00	2.095	1.571	1.678	1.095	0.816	0.873	1.687	1.441	1.666	1.163	0.977	0.963								11:50:00	0.8	0.862	1.059	1.786	1.927	1.793	1.615
																						11:54:00	2.091	1.568	1.673	1.09	0.813	0.87	1.685	1.439	1.665	1.157	0.972	0.959								11:52:00	0.799	0.86	1.059	1.774	1.922	1.794	1.604
																						11:56:00	2.085	1.565	1.672	1.087	0.809	0.866	1.683	1.44	1.667	1.153	0.968	0.954								11:54:00	0.801	0.861	1.059	1.766	1.921	1.793	1.594
																						11:58:00	2.081	1.561	1.669	1.084	0.806	0.864	1.682	1.438	1.666	1.147	0.963	0.949								11:56:00	0.8	0.862	1.059	1.755	1.92	1.795	1.585
																						12:00:00	2.075	1.558	1.665	1.08	0.804	0.86	1.68	1.437	1.667	1.143	0.958	0.945								11:58:00	0.802	0.864	1.061	1.745	1.92	1.798	1.579
																																										12:00:00	0.804	0.865	1.062	1.737	1.913	1.794	1.569
[truncated: 47 more columns]

## Sheet: Supplementary Figure 1
Endpoint (15 hr) fluorescence (μM FITC) from high-throughput screens
Round 0								Round 1											Round 2												Round 2b											Round 3
	1 μM Pb		30 μM Zn		No ligand				1 μM Pb			30 μM Zn			No ligand						1 μM Pb			30 μM Zn			No ligand					1 μM Pb			30 μM Zn			No ligand					1 μM Pb			30 μM Zn			No ligand
Mutant	Replicate 1	Replicate 2	Replicate 1	Replicate 2	Replicate 1	Replicate 2		Mutant	Replicate 1	Replicate 2	Replicate 3	Replicate 1	Replicate 2	Replicate 3	Replicate 1	Replicate 2	Replicate 3			Mutant	Replicate 1	Replicate 2	Replicate 3	Replicate 1	Replicate 2	Replicate 3	Replicate 1	Replicate 2	Replicate 3		Mutant	Replicate 1	Replicate 2	Replicate 3	Replicate 1	Replicate 2	Replicate 3	Replicate 1	Replicate 2	Replicate 3		Mutant	Replicate 1	Replicate 2	Replicate 3	Replicate 1	Replicate 2	Replicate 3	Replicate 1
*146A	0.0875935	0.096023	0.678025	0.664465	0.060839	0.061572		C114F_D64K	0.060106	0.062305	0.061572	0.0612055	0.057907	0.0597395	0.059373	0.0656035	0.0612055		Mutants predicted from normalized FC to Pb and normalized DR to Zn	D131C_G128H_P143A	0.0710015	0.0773315	0.076232	0.373515	0.482314	0.483047	0.051148	0.062305	0.057174		H106A_K104V_N83I_P143R_D64K	1.1427	0.9724	1.0218	0.0598	0.0546	0.052	0.0325	0.0546	0.0559		C55P_D131A_D135A_D64L_E81A_H106A_H54C_K104L_L107C_N83I_P143C_V16C	0.042336	0.038976	0.043008	0.04536	0.045024	0.048384	0.043008
A113A	0.074766	0.0714675	0.750592	0.595562	0.0604725	0.0582735		C114I_D64K	0.0582735	0.0604725	0.059373	0.0619385	0.060106	0.0575405	0.0604725	0.059373	0.0597395			D135R_D64A_P61N	0.210649	0.229796	0.222099	1.30495	1.79548	1.50778	0.102969	0.115081	0.115081		H106A_K104V_N83F_P143R_D64K	0.9399	0.9594	1.0127	0.1196	0.1209	0.1313	0.0351	0.0481	0.0481		C55A_D131A_D135A_H54C_L107C	1.73242	1.71091	1.56542	1.90042	1.78853	2.08454	0.846384
A117A	0.076965	0.0733	0.807766	0.531058	0.060106	0.060106		C114L_V108L	0.055708	0.0604725	0.054975	0.05864	0.060839	0.057174	0.0597395	0.0590065	0.060106			D131S_N83T_P143Y_Q121A	0.104315	0.0934575	0.0905255	0.385292	0.495875	0.448963	0.0514845	0.061572	0.057174		K104V_D64K_N83I_H106A	0.7319	0.819	0.7696	0.0416	0.0403	0.0442	0.0351	0.052	0.052		D135A_G128M_K104R_L107C_P143K	2.45448	2.52504	2.55797	2.55864	2.61442	2.6591	1.37323
A120A	0.072567	0.0700015	0.662266	0.593364	0.059373	0.057907		C114R_G128M_L107C_N83T	0.057174	0.062305	0.0619385	0.060839	0.0612055	0.0612055	0.061572	0.064504	0.063038			D131Y_D135A_S95G	0.0750395	0.0795305	0.0839285	1.03507	0.957298	1.10097	0.0629255	0.068169	0.068169		K104V_D64K_N83I_P143R	1.0049	1.2532	1.2688	0.1599	0.1963	0.2028	0.0689	0.0364	0.0468		D64K_E81A_G128M_K104V_L107C	2.5825	3.36504	3.09221	2.32714	2.97058	2.82106	2.04254
A13A	0.0714675	0.0692685	0.78431	0.845882	0.056441	0.055708		C123L_N83T	0.0575405	0.0604725	0.057907	0.05864	0.060839	0.0575405	0.060106	0.060106	0.057907			D131C_E109L_G128H_P143L	0.073357	0.078431	0.0875935	0.448891	0.573573	0.514933	0.057878	0.0641375	0.064504		K104V_D64K_H106A_P143R	1.2454	1.3936	1.4794	2.4323	2.5038	2.9146	0.2665	0.2704	0.3055		L107V_L85M_N83C_V82I	0.296688	0.363888	0.324912	0.124992	0.125328	0.13272	0.04368
A141A	0.074766	0.070368	0.669596	0.71944	0.0612055	0.0590065		C134A_N83T	0.0714675	0.0733	0.0700015	0.16126	0.148432	0.176287	0.061572	0.060106	0.0590065			D131S_D135A_K104R_P143A	0.0945565	0.0993215	0.0971225	0.924029	1.0306	1.20029	0.055859	0.06597	0.070368		D64K_N83I_H106A_P143R	0.4238	0.4342	0.3627	0.039	0.0364	0.0234	0.0494	0.039	0.0442		D131A_L107C_M60L_P143Y	1.81104	1.94678	2.00995	2.47195	2.69774	2.56939
A99A	0.078431	0.070368	0.706246	0.620851	0.0634045	0.061572		C134E_D64T_E88A	0.168223	0.285137	0.261315	1.56679	1.82554	1.55543	0.225031	0.168223	0.217335			D135R_D64T_E88A	0.367794	0.654203	0.474984	2.8017	3.32306	3.26918	0.313954	0.402784	0.390323		K104V_D64K_N83F_H106A	0.9828	1.0998	1.0712	0.0962	0.1209	0.1209	0.0442	0.0442	0.0533		C55P_D131A_D135A_D64L_H106A_H54C_K104L_L107C_N83I_P143C_V16C	0.04032	0.041664	0.044352	0.046704	0.0504	0.0504	0.041664
A9A	0.0714675	0.0678025	0.624516	0.644307	0.0590065	0.0568075		C134E_G128I	0.136338	0.144035	0.135605	1.45867	1.35422	1.33406	0.075499	0.0751325	0.0729335			D64K_K104V_M60F_P61N	0.593923	0.918083	0.721272	1.66029	2.26094	2.18471	0.42298	0.2199	0.54132		K104V_D64K_N83F_P143R	1.6406	1.7017	1.703	1.2025	1.3	1.2571	0.0637	0.0624	0.052		D135A_D87E_G128M_L107C_P143A	1.98576	2.21155	2.28245	2.1457	2.50085	2.2045	0.82656
C114A	0.0568075	0.054975	0.054242	0.054242	0.055708	0.056441		C134E_G128L	0.138904	0.133773	0.131207	1.4561	1.3971	1.2395	0.0751325	0.076232	0.0733			D135A_D64K_L107C_P61D	1.70605	2.18837	1.78595	2.58903	2.42037	2.13083	2.29897	2.73666	2.54424		K104V_N83F_H106A_P143R	0.1937	0.208	0.1924	0.026	0.026	0.0598	0.0442	0.0468	0.0416		D64T_H106A_K104V_N83I_P143R	0.424368	0.469392	0.450912	0.064176	0.06888	0.06888	0.049056
C114C	0.0678025	0.077698	0.602526	0.652004	0.05864	0.0590065		C134I_K104R	0.154663	0.157229	0.144035	1.20982	1.13432	1.06578	0.0707345	0.0714675	0.0722005			D64N_M60L_P61N	0.49802	0.544619	0.702947	2.26532	2.73152	2.57979	0.264153	0.314457	0.294666		D64K_N83F_H106A_P143R	0.3328	0.3679	0.3237	0.0455	0.0598	0.0676	0.0442	0.0338	0.0494		D131A_D64K_L107C_M60L_P61N	2.67019	3.24576	2.94638	2.15107	2.72294	2.66818	2.61912
C114D	0.060106	0.0575405	0.0590065	0.0538755	0.0590065	0.057907		C134I_L107C	0.993948	1.30437	1.1629	2.35256	1.94721	2.07366	0.820594	0.584201	0.789075			D131A_D64K_M60L_P61N	1.15083	1.53087	1.45501	2.3306	3.06174	3.07787	0.666606	0.752791	0.991383		WT	0.0624	0.0624	0.0546	0.7891	0.9386	0.7085	0.0403	0.0364	0.0494		H142C_H54A_K104V_P143Y	0.051072	0.05376	0.050736	0.133056	0.134736	0.139104	0.04032
C114E	0.05864	0.057174	0.054975	0.0516765	0.057174	0.0568075		C134L_N83T	0.071834	0.0773315	0.072567	0.187648	0.148799	0.139636	0.055708	0.057907	0.0568075			D135S_G128I_M60L	0.574406	0.794572	0.849181	1.8558	2.09601	2.80226	0.198535	0.263514	0.291001													D131H_D135P_N83S_P143Y	0.10416	0.11592	0.116592	0.195552	0.253008	0.252336
C114F	0.0582735	0.057174	0.0538755	0.052043	0.0582735	0.0560745		C134M_D64A	0.23566	0.236393	0.227597	2.00402	1.6826	1.61883	0.135971	0.135605	0.13194			D131A_D135P_N83T_P143L	0.094893	0.110683	0.121678	0.261797	0.320321	0.319588	0.054513	0.0648705	0.0619385													C55P_D131A_D135A_D64L_H106A_H54C_K104V_L107C_N83I_V16C	0.040656	0.044016	0.04368	0.042672	0.049728	0.044352	0.043344
C114G	0.053509	0.0546085	0.050577	0.0494775	0.0509435	0.0531425		C134M_N83T	0.06597	0.0751325	0.071101	0.204874	0.199743	0.164192	0.0575405	0.057907	0.057174			D64K_G128T_L107C_P61N	1.86522	2.68205	3.19771	3.02547	3.3674	2.72676	1.4944	2.7198	2.5677													D135A_D64E_G128M_L107C_P143K	1.26538	1.55635	1.45622	2.30261	2.59459	2.4276	0.278544
C114H	0.05864	0.05864	0.05864	0.0538755	0.0597395	0.056441		C134M_P61N	0.227963	0.23566	0.234927	1.58511	1.35972	1.63129	0.104819	0.104453	0.09529			D131S_D135A_L107V_P143Y	0.199881	0.231262	0.282205	1.77201	2.05607	2.08392	0.100613	0.133406	0.126809													D135A_G124A_G128M_L107C_P143K	1.9955	2.2727	2.05027	2.4985	2.57477	2.89061	0.477456
C114I	0.093091	0.09529	0.854678	0.871904	0.0575405	0.0568075		C134P_R111I	0.0648705	0.0692685	0.0707345	0.231262	0.223199	0.228696	0.059373	0.056441	0.060839			D131S_D135P_P143A	0.094893	0.113249	0.13304	0.850672	1.09034	1.05589	0.053167	0.0736665	0.076232													D64K_H106A_K104V_N83F_P143T	0.554736	0.568176	0.523824	0.088704	0.09912	0.097104	0.04536
C114K	0.057907	0.059373	0.0582735	0.054242	0.0604725	0.0560745		C134S_N83V	0.0641375	0.0707345	0.065237	0.054242	0.0553415	0.0553415	0.057174	0.0575405	0.0590065			E109H_G128I_L107C_N83T	1.06536	1.14898	1.35275	1.82921	2.15905	2.08722	0.229829	0.250686	0.261681													D131A_D135A_L107C_P143Y	2.22634	2.17896	1.9572	2.22533	2.30294	2.24146	0.984144
C114L	0.059373	0.057174	0.054242	0.052043	0.0560745	0.0560745		C134T_K10A_V46T	0.0634045	0.075499	0.0707345	0.22833	0.246288	0.204507	0.063038	0.063771	0.0612055			G128M_K104V_L107S	0.158155	0.145867	0.172988	1.20366	1.33809	1.2571	0.061916	0.0787975	0.076965													D131C_N83T_P143L_Q121A	0.097776	0.103488	0.102816	0.093072	0.111552	0.10416
C114M	0.059373	0.0612055	0.0626715	0.0604725	0.0590065	0.0597395		C134T_L28V	0.0949235	0.096756	0.0912585	0.671428	0.629281	0.638077	0.0648705	0.0656035	0.0656035			D135A_D64T_Q127G	0.109699	0.119479	0.134872	1.69192	1.97104	1.93952	0.0662905	0.0773315	0.074766													C55P_D131A_D135A_D64L_H106L_H54C_K104V_L107C_N83I_V16C	0.041664	0.041664	0.044688	0.042	0.048048	0.051744	0.045024
C114N	0.0568075	0.0590065	0.055708	0.053509	0.0597395	0.0568075		C134V_D131A	0.122045	0.123511	0.113249	1.35422	1.28971	1.07091	0.076965	0.079164	0.0780645			C134E_G128I_P61N	0.435767	0.543153	0.652004	3.17252	3.25305	3.1475	0.287371	0.329117	0.308959													D64K_G128I_L107C_M60L_P61N	2.8849	3.32237	3.4944	2.59459	3.01459	3.03139	1.68907
C114P	0.057174	0.0553415	0.0516765	0.0524095	0.0560745	0.054242		C134V_D131S	0.123511	0.131207	0.123144	1.38427	1.35275	1.29558	0.071834	0.076965	0.0670695			D135A_P143M_Q121A	0.102296	0.102987	0.112882	1.20669	1.45574	1.41542	0.0575415	0.0700015	0.0722005													G128I_K104V_L107C_M60L_P143A	2.07648	2.03683	2.47195	2.06808	2.16283	2.45515	0.727776
C114Q	0.0590065	0.0582735	0.0546085	0.052043	0.0575405	0.0560745		C134V_N83T	0.0743995	0.077698	0.0670695	0.179219	0.176287	0.149899	0.0612055	0.0568075	0.0582735			D64K_G128I_N83T_P61N	0.599306	0.614621	0.636244	1.61217	1.88234	1.74417	0.092201	0.119113	0.108118													D135A_D64K_L62I_P61N_V108E	0.256368	0.294336	0.274176	0.993552	1.06478	1.18776	0.074256
C114R	0.0604725	0.060106	0.0575405	0.0553415	0.060106	0.05864		C134V_P61N	0.143668	0.244089	0.177753	1.05955	1.22961	1.48359	0.10152	0.0905255	0.093091			D64K_G128I_K104V_L107A_P61N	0.194497	0.229429	0.221	1.23226	1.43778	1.34615	0.085471	0.0963895	0.0949235													D131S_H142A_N83T_V108L	0.079296	0.078288	0.07056	0.262416	0.311808	0.2604	0.039312
C114S	0.0582735	0.057907	0.055708	0.0531425	0.057907	0.057174		C55L_D64K_M60L_P61N	0.085028	0.088693	0.0897925	0.379694	0.376029	0.389223	0.0714675	0.071834	0.069635			D135A_G124A_G128I_L107C_P143K	2.26397	2.29979	2.1946	3.31385	3.20504	2.74069	0.759817	0.912952	0.768184													D131A_D135P_N83S_P143W	0.124656	0.148176	0.141456	0.202272	0.252672	0.225456
C114T	0.0582735	0.0590065	0.057174	0.0516765	0.059373	0.057174		C55L_K104V	0.074033	0.076232	0.0685355	0.117647	0.123511	0.122045	0.0663365	0.0634045	0.0656035			D135A_P61N_V108E	0.119794	0.140003	0.127175	1.34398	1.6225	1.48469	0.0696555	0.079164	0.074766													C55P_D131A_D135A_D64L_H106A_H54C_K104L_L107C_N83I_V16C	0.042	0.044016	0.044688	0.048048	0.05208	0.0504	0.045696
C114V	0.054975	0.0560745	0.0516765	0.052043	0.057174	0.0560745		C55M_G32S	0.065237	0.0780645	0.070368	0.100421	0.101887	0.0993215	0.0648705	0.0685355	0.0670695			D135A_G128M_K104V_L101V	0.545466	0.530326	0.573573	2.38242	2.943	3.0042	0.157482	0.168957	0.202675													D64K_H106A_K104T_N83I_P143R	0.422352	0.467712	0.467376	0.049056	0.051408	0.0504	0.045024
C114W	0.060106	0.0582735	0.052776	0.052043	0.059373	0.057907		C55V_K104V	0.0634045	0.0663365	0.0634045	0.110683	0.107385	0.101887	0.0619385	0.0612055	0.063038			D131C_D64K_K104V_M60L_P61N	0.327751	0.413412	0.410114	1.29519	1.41359	1.46783	0.161184	0.186549	0.189847													D64K_H106E_K104V_N83I_P143R	0.530544	0.5964	0.59304	0.059808	0.06384	0.059808	0.056448
C114Y	0.05864	0.05864	0.0553415	0.053509	0.0597395	0.057174		C79F_G128M	0.059373	0.061572	0.060839	0.0597395	0.0590065	0.0604725	0.0604725	0.0582735	0.057174			D131A_D135P_P143Y	0.152098	0.16859	0.155396	1.0021	1.2439	1.13908	0.0750395	0.0846615	0.08063													D64K_K104V_L107E_M60L_P61N	0.03864	0.039312	0.037632	0.047376	0.048048	0.045696	0.04368
C123A	0.0553415	0.0553415	0.052776	0.0538755	0.0582735	0.0568075		C79L_D64K	0.059373	0.0590065	0.059373	0.0575405	0.056441	0.0575405	0.0590065	0.0604725	0.05864			G128M_I3M_K104V_L107C_P61N	0.941527	1.0163	1.00788	2.64523	2.99247	2.73592	0.490953	0.516398	0.495875													D135A_N83T_P143L_Q121A	0.105168	0.10752	0.099792	0.311808	0.333984	0.340368	0.040656
C123C	0.0707345	0.0751325	0.686088	0.671062	0.0619385	0.060839		D131A_D135A_I125L	0.0619385	0.071834	0.064504	0.071101	0.0736665	0.0648705	0.068169	0.0626715	0.0641375			D135R_L107C_N83T	1.11718	1.24134	1.15814	2.71656	2.98771	3.11305	0.158155	0.189847	0.179585													D131M_D135A_N83T_V108L	0.070224	0.069216	0.062496	0.267792	0.29568	0.301728
C123D	0.05864	0.05864	0.05864	0.054242	0.0604725	0.054975		D131A_D135A_N83S	0.0707345	0.0912585	0.0839285	0.306028	0.264246	0.253252	0.0641375	0.0685355	0.0656035			D64K_K104V_R111A	0.340874	0.347809	0.372364	1.83493	2.69414	2.08355	0.0723475	0.085028	0.0912585													C55P_D131A_D135A_D64L_H106L_H54C_L107C_N83C_V16C	0.04368	0.044352	0.044016	0.048384	0.050064	0.049056	0.047712
C123E	0.059373	0.0582735	0.056441	0.054975	0.0590065	0.0575405		D131A_D135A_P143A	0.083562	0.10262	0.0890595	0.524462	0.497707	0.4398	0.0648705	0.071834	0.0692685			C134V_D131A_P143T	0.120803	0.166025	0.178852	2.39756	2.74215	2.76744	0.088836	0.107385	0.113615													G128I_K104R_L107C_M60L_P61N	1.49688	1.54056	1.53854	2.49648	1.91285	2.4491	0.820848
C123F	0.0582735	0.057174	0.0538755	0.0516765	0.0575405	0.0553415		D131A_D135E	0.071101	0.08796	0.0824625	0.621217	0.587866	0.505037	0.064504	0.065237	0.065237			D131A_L107C_P143Y	2.4864	2.18727	2.51859	3.0423	3.39122	3.30693	1.09665	1.5338	1.4605													D131A_H106A_N83C_P143Y_V16C	0.224112	0.247632	0.224112	0.050736	0.0504	0.049056	0.049056
C123G	0.054242	0.0560745	0.05131	0.049111	0.052776	0.054242		D131A_D135P	0.12571	0.122045	0.110683	0.669962	0.654936	0.636611	0.069635	0.067436	0.069635			G128M_K104V_R96G	0.08076	0.086494	0.085028	0.519556	0.591898	0.627815	0.063262	0.0700015	0.067436													G128M_K104V_L107C_P61N_Y41F	2.86238	3.3637	2.70346	2.90506	2.97024	2.87414	0.830592
C123H	0.059373	0.05864	0.0575405	0.0546085	0.060106	0.0575405		D131A_D135P_P143W	0.126443	0.118013	0.122411	0.565509	0.407182	0.518231	0.0700015	0.0751325	0.070368			D135A_G128M_L107C	3.13349	3.4418	3.04562	3.26136	3.80684	2.80592	1.91468	2.37529	2.41047													D131M_D135P_N83T_V108L	0.14448	0.150864	0.13608	0.182448	0.191184	0.188496	0.040656
C123I	0.0560745	0.0546085	0.0531425	0.0502105	0.0546085	0.054975		D131A_D135S	0.0963895	0.0941905	0.096023	0.610223	0.594097	0.607657	0.0722005	0.0670695	0.070368			G128M_K104V_L107C_M60L_P61N	1.65255	2.02601	1.81198	3.01302	3.79547	3.81527	0.652474	0.770016	0.853945													D131C_N83T_P143A_Q121A	0.111552	0.105504	0.102816	0.112224	0.11928	0.119616
C123K	0.0604725	0.0590065	0.059373	0.0553415	0.0619385	0.056441		D131A_D64K	0.333881	0.397286	0.377495	1.87795	1.66574	1.72438	0.119846	0.134506	0.138171			D64K_E112H_P61E	0.352988	0.389223	0.38959	1.68788	2.06266	2.08905	0.125851	0.171522	0.172988													C55P_D131A_D135A_D64L_H106L_H54C_K104V_L107C_N83I	0.044016	0.042336	0.043344	0.047376	0.049392	0.051744	0.046032
C123L	0.057907	0.0553415	0.055708	0.052776	0.0560745	0.055708		D131A_L107C	1.45574	1.37218	1.37291	2.4189	2.10114	2.17041	0.636611	0.764885	0.788342			D135P_M84A_R111A	0.089509	0.0956565	0.071101	0.886678	1.05405	0.817295	0.061916	0.0692685	0.0700015													D131A_D135P_N83T_P143W_Q121A	0.214704	0.211344	0.22176	0.279888	0.26208	0.287952	0.046032
C123M	0.057174	0.0582735	0.0568075	0.052043	0.057907	0.0560745		D131A_N83M	0.0831955	0.0890595	0.081363	0.063771	0.066703	0.064504	0.0626715	0.0619385	0.0597395			G128I_I90L_K104V_L107C	0.068646	0.074033	0.0678025	0.170269	0.16859	0.193879	0.0635985	0.069635	0.0663365													D64K_G128M_K104V_M60L_P61N	1.67966	1.53384	1.71696	2.31739	2.53109	2.49144	0.590016
C123N	0.057174	0.054975	0.0553415	0.0546085	0.0612055	0.05864		D131A_N83T	0.0897925	0.094557	0.090892	0.182884	0.173354	0.152097	0.0648705	0.0678025	0.0619385			D135S_G128I_L107C_N83T	1.28509	1.78595	1.18013	2.99048	3.48688	3.3718	0.355344	0.404983	0.392522													D64K_G128M_K104I_L107C_M60L	2.84458	3.26088	3.30758	3.22661	3.18494	3.23501	2.22734
C123P	0.0575405	0.057907	0.0531425	0.052043	0.0553415	0.056441		D131A_N83T_P143I	0.0839285	0.090892	0.0890595	0.164192	0.168223	0.142202	0.0648705	0.0678025	0.0656035			D64T_N83T_R111A	0.185075	0.223565	0.227597	2.44972	2.41927	2.2701	0.078741	0.089426	0.101887													D131S_H142A_N83T_Q121A	0.102144	0.110544	0.10416	0.456288	0.484848	0.475104	0.04032
C123Q	0.0582735	0.057907	0.055708	0.053509	0.0590065	0.057907		D131A_N83T_P143L	0.090892	0.0905255	0.087227	0.170789	0.165658	0.147333	0.065237	0.065237	0.0634045			D64T_E112V_P61N	0.264153	0.304562	0.313724	1.92579	2.25507	2.19534	0.102633	0.123511	0.124977													D131S_D135A_L107C_N83T	1.46093	1.44816	1.38398	2.24515	2.31504	2.1131
C123R	0.0604725	0.061572	0.0604725	0.054242	0.061572	0.0582735		D131A_P143L	0.094557	0.0993215	0.096756	0.559279	0.566609	0.550849	0.0714675	0.072567	0.0722005			D135A_L110V_P143Y	0.0548495	0.060839	0.059373	0.432402	0.420009	0.481215	0.059224	0.0678025	0.0678025													C55P_D131A_D135A_D64L_H106L_H54C_L107C_N83C	0.039312	0.043344	0.044688	0.044352	0.04872	0.049056	0.044016
C123S	0.0582735	0.0568075	0.056441	0.0538755	0.0590065	0.0560745		D131A_P143W_P61N	0.107018	0.149899	0.143668	0.647972	0.571007	0.550117	0.08796	0.0897925	0.08796			D131C_G128I_K104R	0.128207	0.136705	0.135605	0.206948	0.273409	0.250686	0.0635985	0.0765985	0.074033													D64K_H106A_I90C_K104V_P143R	0.464688	0.524832	0.515424	0.67368	0.78288	0.763056	0.06552
C123T	0.0560745	0.0582735	0.059373	0.054242	0.060106	0.057174		D131C_D135A	0.076232	0.0736665	0.072567	0.240424	0.201209	0.221366	0.060106	0.0619385	0.059373			D135P_E109L_N83T_P143R	0.108689	0.122411	0.111783	0.300158	0.370898	0.365767	0.057205	0.0670695	0.0648705													D131A_D64K_K104V_L107C_M60L	3.29347	3.72422	3.76085	2.99477	2.9437	3.07709	2.67019
C123V	0.0590065	0.0568075	0.0553415	0.052776	0.0560745	0.055708		D131C_D64K	0.311159	0.270844	0.263514	0.947403	0.947403	0.891328	0.0883265	0.0809965	0.0897925			D135A_G128A_N83S	0.168923	0.197544	0.204507	1.84133	2.46691	2.68864	0.063935	0.0839285	0.089426													D64K_H106A_I90A_K104V_N83F	0.442176	0.452928	0.428064	0.055776	0.05544	0.053424	0.046704
C123W	0.059373	0.0590065	0.056441	0.052776	0.0582735	0.0568075		D131C_D64K_G128T_M60L	2.02235	1.67747	1.69506	2.68058	1.80831	2.25031	0.772216	0.76232	0.728969			C134E_G128I_I90L	0.0810965	0.096756	0.096023	1.41162	2.01099	1.88931	0.06057	0.0736665	0.0729335													D131S_D135P_N83S_V108L	0.118608	0.125664	0.117264	0.245952	0.242928	0.251664	0.041328
C123Y	0.057907	0.057907	0.056441	0.052776	0.0597395	0.0575405		D131C_D64K_K104V_M60L	1.45684	1.37218	1.04123	2.11251	1.71705	1.91423	0.52886	0.509435	0.473885			D135A_G128M_K104R_L107C_P143A	2.66912	3.46196	3.24536	3.37409	4.14805	3.95563	1.93588	2.43576	2.46251													D131M_D135A_N83S_V108L	0.06048	0.064848	0.068544	0.351792	0.340032	0.368928
C132A	0.0883265	0.0780645	1.66171	1.60161	0.071101	0.0678025		D131C_D64K_M60L	0.66813	1.22778	0.791274	2.36026	2.16345	2.07476	0.381893	0.310426	0.340479			D135A_G124A_G128I_L107C_N83T	1.13939	1.59757	1.39343	2.32522	3.21714	2.89535	0.229493	0.302729	0.278174													C55P_D131A_D135A_D64L_H106L_H54C_L107C_N83I	0.040992	0.041328	0.043344	0.046704	0.049056	0.050064	0.040992
C134A	0.085761	0.078431	0.554881	0.62415	0.064504	0.06597		D131C_D64K_M60L_P61N	0.771483	0.660799	0.668496	1.44987	0.981121	1.01997	0.183617	0.199743	0.197544			D131S_D135P_P143L	0.125851	0.15393	0.143668	1.05863	1.27505	1.25673	0.0696555	0.082096	0.079164													D135A_G128I_I125L_L107C_N83T	0.060816	0.068208	0.056112	0.61992	0.589344	0.632352	0.054432
C134C	0.0853945	0.0795305	0.726403	0.596295	0.0634045	0.057907		D131C_D64K_P61E	0.204874	0.276707	0.247388	0.722372	0.72677	0.579437	0.111783	0.104819	0.107385			D135A_G128H_P143W	0.106671	0.120579	0.123877	0.479176	0.533258	0.638443	0.054513	0.0707345	0.0714675													D64K_G128M_K104V_L107C_N83I	1.70688	1.96123	2.20248	1.72637	1.76938	1.84363	0.358512
C134D	0.069635	0.0670695	1.00971	0.998346	0.0619385	0.0612055		D131C_D64K_P61N	0.224665	0.350741	0.316656	0.921015	0.890962	0.792007	0.12571	0.115081	0.117647			I97A_K104G_N83T	0.126524	0.166758	0.171888	0.366785	0.428805	0.441266	0.057205	0.068902	0.0670695													D64K_G128T_L107C_M60L_P61N	3.46315	3.38218	3.59352	2.99712	3.33984	3.25819	2.10941
C134E	0.0626715	0.067436	0.862375	0.996147	0.061572	0.060106		D131C_D64T	0.394721	0.352573	0.328751	1.58731	1.50595	1.44731	0.147333	0.134506	0.147333			D135A_N83S_P143A	0.072011	0.074033	0.0773315	0.378226	0.490377	0.479016	0.057878	0.06597	0.064504													D131S_D135A_L107C_P143Y	1.8349	2.31504	2.14301	2.1168	2.48606	2.44272	0.841344
C134F	0.209271	0.194612	1.67894	0.955466	0.0817295	0.0802635		D131C_D64T_P61N	0.229063	0.37383	0.342678	1.20762	0.960963	1.12222	0.1477	0.127175	0.142569			D64K_G128I_M60L_R111L	3.06551	3.35274	2.98917	3.44441	4.13888	4.177	1.67308	2.10738	2.16418													C55P_D131A_D135A_D64L_H106L_H54C_L107C	0.04032	0.04536	0.046368	0.044688	0.04704	0.051408	0.042
C134G	0.085028	0.0831955	1.39087	1.30694	0.0670695	0.063038		D131C_D87E	0.0663365	0.08063	0.075499	0.146234	0.134139	0.120212	0.059373	0.063038	0.0641375			G124A_G128I_L107C	2.28988	2.62157	2.68791	2.44232	4.00401	3.78338	0.824089	1.02437	0.977456													D135A_G128I_K104R_L107C_P143K	1.69445	1.98341	2.11982	2.1336	2.59997	2.79586	0.540288
C134H	0.0941905	0.0883265	1.03939	1.05625	0.064504	0.064504		D131C_E109A	0.083562	0.0809965	0.0765985	0.456293	0.464722	0.465455	0.0626715	0.0663365	0.0634045			D64K_G128I_V108E	0.532006	0.576504	0.634045	3.22333	2.94886	3.78081	0.157482	0.177753	0.208905													D64K_G128I_K104V_N83T_P61T	0.099792	0.109872	0.107856	0.22848	0.248976	0.275184	0.045696
C134I	0.116547	0.110317	1.1105	1.26406	0.0685355	0.0670695		D131C_E109H	0.072567	0.083562	0.0729335	0.173354	0.164192	0.14037	0.0626715	0.0619385	0.0656035			C134I_L107C_P61N	2.12231	2.60985	2.87776	3.41951	3.92118	4.12679	2.12163	2.11984	2.43063													D64K_G128M_K104M_L107C_P61N	2.1971	2.51933	2.58754	2.50824	2.91312	2.56536	1.26336
C134K	0.0905255	0.0875935	1.64962	1.768	0.074766	0.0736665		D131C_E112I	0.063038	0.0670695	0.0656035	0.085028	0.081363	0.0824625	0.065237	0.064504	0.065237			D131C_L107C_P143A	1.79893	1.74234	1.48396	3.0147	3.55212	3.54662	0.656848	0.790541	0.824625													D131A_D135A_L107C_N83T	1.49453	1.61582	1.5671	2.0449	2.36342	2.22533	0.250656
C134L	0.121312	0.10372	1.33626	1.26039	0.0678025	0.066703		D131C_E112I_V82I	0.062305	0.066703	0.061572	0.071101	0.0692685	0.0604725	0.065237	0.060106	0.062305			I125L_I90L_P143M	0.050475	0.055708	0.0516765	0.055186	0.061572	0.0560745	0.056532	0.064504	0.0634045													D64L_E81A_M60V_N83I_R111A_V16C	0.064848	0.085008	0.085008	0.045696	0.052416	0.053424	0.066192
C134M	0.0912585	0.0919915	1.33003	1.23877	0.0685355	0.0700015		D131C_G128H	0.092358	0.0963895	0.0773315	0.210005	0.174821	0.17592	0.064504	0.0641375	0.067436			D131S_H142A_N83T	0.0750395	0.0853945	0.0824625	0.351979	0.510901	0.490743	0.059224	0.0670695	0.0663365													D135A_G128M_L107C_P143K_P61D	0.765072	0.963984	0.97944	1.72099	2.42659	2.55797	0.447216
C134N	0.0831955	0.0787975	1.30804	1.47406	0.0648705	0.065237		D131C_G128I	0.129008	0.164192	0.144035	0.62305	0.625982	0.606191	0.0787975	0.0765985	0.0733			E25V_N83T_P143A	0.0629255	0.076965	0.076232	0.218052	0.258016	0.27964	0.0535035	0.066703	0.0656035													D135A_G128M_L107C_P143K_P61N	2.80728	2.41013	3.0697	2.88523	3.23366	3.21384	1.86782
C134P	0.092358	0.076965	1.49569	1.57742	0.0670695	0.0663365		D131C_G128I_L107C	1.00824	1.41909	1.36411	2.02601	1.62176	1.64998	0.638443	0.656035	0.675093			K104V_L85Y_N83S	0.061243	0.0722005	0.0678025	0.219061	0.249953	0.273776	0.056532	0.0670695	0.0648705													D64K_E81A_K104V_L107C_M60L	3.1463	3.60058	3.46886	2.6581	2.41046	3.19805	2.51126
C134Q	0.096023	0.094557	1.61627	1.04709	0.065237	0.065237		D131C_G128I_P61S	0.230529	0.336814	0.291001	1.44621	1.24647	1.05405	0.117647	0.121312	0.120212			D131C_D64K_E112H	0.395724	0.448596	0.362835	1.25817	1.56239	1.49972	0.094893	0.114715	0.115814													D135P_N83T_P143R_V108L	0.084672	0.091392	0.083664	0.13944	0.145152	0.140448	0.042336
C134R	0.0963895	0.102254	1.66904	1.64302	0.074766	0.0714675		D131C_G32A	0.0685355	0.076965	0.066703	0.149532	0.154663	0.135971	0.0590065	0.0634045	0.061572			D64T_N83T_R111L	0.144695	0.163826	0.145501	1.76124	1.96114	1.9758	0.0710015	0.0831955	0.0795305													C55P_D131A_D135A_H106L_H54C_L107C	0.043008	0.045024	0.045696	0.048048	0.045024	0.052416	0.048384
C134S	0.0839285	0.0787975	1.29741	1.14934	0.0663365	0.0656035		D131C_I125L	0.0612055	0.0634045	0.0604725	0.05864	0.060839	0.0582735	0.0619385	0.0597395	0.0582735			D131M_D135A_N83S	0.0790775	0.085761	0.0809965	0.501049	0.648705	0.60839	0.0629255	0.069635	0.0678025													D64K_G128M_L107C_M60L_P61D	2.99914	3.04382	3.46315	3.00754	3.36504	3.46517	2.65205
C134T	0.0787975	0.085761	1.28238	1.14715	0.0656035	0.065237		D131C_I3M	0.0941905	0.119846	0.091625	0.487079	0.440167	0.41048	0.0648705	0.0648705	0.068169			D135A_L110I_P143L	0.053167	0.060106	0.059373	0.90081	0.933476	1.024	0.051148	0.064504	0.06597													D131A_D135P_N83T_P143L_Q121A	0.22344	0.254688	0.258384	0.387408	0.419328	0.415296	0.044016
C134V	0.0861275	0.0927245	1.30437	0.949602	0.0663365	0.0670695		D131C_I90L	0.061572	0.068902	0.063771	0.129375	0.120579	0.116547	0.062305	0.0634045	0.062305			D87E_K104V_R111A_S95A	0.08749	0.099688	0.0883265	0.658194	0.721272	0.839285	0.0588875	0.0663365	0.0692685													D64K_G128S_L107C_M60L_P61N	3.1248	3.46147	3.32774	2.94034	3.3432	3.26155	1.90579
C134W	0.467288	0.471686	1.88308	1.94941	0.1477	0.141836		D131C_L126I	0.0612055	0.0656035	0.063771	0.070368	0.071834	0.067436	0.0656035	0.063038	0.0619385			D135A_D64K_G128T_M60L_P61N	2.13913	2.47644	2.38482	3.48681	3.58657	2.91331	0.819041	0.855411	0.960963													D131A_D135P_K104R_P143L	0.252	0.271152	0.263424	0.775824	0.963984	0.974064	0.062496
C134Y	0.162726	0.145867	1.63056	1.35825	0.069635	0.0743995		D131C_L129I	0.059373	0.068169	0.0648705	0.069635	0.071834	0.0685355	0.0626715	0.065237	0.06597			D131A_D135P_P143L	0.150416	0.165658	0.162726	0.928067	1.34212	1.40003	0.071338	0.0846615	0.0831955													D64K_G128M_K104V_L107C_N83C_V16C	1.57315	1.82381	1.86715	0.397488	0.431424	0.474432	0.1764
C14A	0.0736665	0.0714675	0.310059	0.324719	0.0700015	0.067436		D131C_M60L	0.271943	0.25032	0.222466	0.659334	0.635511	0.785776	0.082096	0.0890595	0.088693			D131A_D135A_L107C	2.4403	2.37089	2.0502	2.95851	2.54571	3.64338	1.5267	2.02748	2.03627													D135A_G124A_G128M_L107C_N83T	1.62859	1.62994	1.48445	1.99718	2.48942	2.74142	0.197568
C55A	0.135239	0.11728	1.2384	1.33113	0.0656035	0.063771		D131C_N83T	0.0733	0.0758655	0.0722005	0.075499	0.0824625	0.0773315	0.0641375	0.0619385	0.0619385			D135P_G128A_L129M_V108L	0.061243	0.0714675	0.0714675	0.661559	0.745828	0.793106	0.0541765	0.0648705	0.06597													D64K_G128M_K104V_L107C_V16C	3.35765	3.44702	3.56496	3.0949	3.29918	3.4524	1.25765
C55C	0.075499	0.076965	0.761587	0.774415	0.056441	0.05864		D131C_N83T_P143T_V108L	0.0729335	0.0765985	0.076232	0.100421	0.0963895	0.0956565	0.0641375	0.063038	0.063771			D131A_D135K_L107V	0.455958	0.517865	0.565143	3.13382	3.36997	3.62175	0.161856	0.172988	0.183617													D64K_G128M_K104V_L107C_M60L	3.46382	3.64123	3.62309	2.99309	3.26021	3.28742	3.03173
C55D	0.062305	0.0597395	0.05864	0.0597395	0.062305	0.059373		D131C_N83T_V108L	0.067436	0.0824625	0.0736665	0.082829	0.092358	0.082096	0.0619385	0.0626715	0.0619385			D64K_K104V_L107C_M60L_P61N	1.93084	2.25361	2.23565	2.74887	3.23363	3.33772	0.635648	0.74033	0.771116													E112A_L107I_N83T_V108L	0.092736	0.098784	0.090384	0.25872	0.311808	0.310464	0.042672
C55E	0.0604725	0.060106	0.0597395	0.061572	0.060106	0.0619385		D131C_P143A	0.071101	0.0700015	0.0678025	0.15393	0.136338	0.13304	0.059373	0.05864	0.0568075			D135V_K104V_N83S	0.12686	0.141469	0.132306	1.12929	1.3828	1.39197	0.06057	0.071101	0.0692685													D64K_G128I_K104V_L107C_M60L_P61N	1.77677	1.85774	1.95115	2.14939	2.39131	2.42592	0.41496
C55F	0.066703	0.068169	0.0875935	0.0875935	0.0641375	0.0626715		D131C_P143R	0.0802635	0.0839285	0.0795305	0.20524	0.195345	0.188748	0.0656035	0.0692685	0.067436			D131A_P143Y_V133A	0.117775	0.13304	0.120579	1.0381	1.2384	1.1816	0.0689825	0.079897	0.076965													D64K_H106A_K104V_N83F_P143A	0.509376	0.551712	0.563136	0.098784	0.106848	0.105504	0.049392
C55G	0.0575405	0.056441	0.071101	0.068902	0.057907	0.055708		D131C_S115G	0.063771	0.060839	0.0612055	0.103353	0.0963895	0.0978555	0.0582735	0.055708	0.0575405			D131A_G128I_L107C	2.92553	3.80757	3.9637	3.41985	3.55835	4.0326	1.89214	2.02565	2.2624													D131C_E109L_G128H_K104R_P143L	0.092064	0.098448	0.091392	0.223104	0.235872	0.229824	0.045024
C55H	0.0612055	0.061572	0.057907	0.0568075	0.057907	0.0590065		D131C_V108I	0.0714675	0.0758655	0.066703	0.13194	0.135971	0.13304	0.061572	0.063771	0.05864			D131S_G128I_L107C	3.60122	3.11268	4.1059	3.53964	3.23033	3.22703	2.21484	2.66262	3.06687													D135R_D64T_L107C_N83T	2.33755	2.46893	2.29522	2.49883	2.92858	2.79418	1.79659
C55I	0.061572	0.061572	0.107751	0.115814	0.060106	0.056441		D131E_G128I	0.19901	0.226497	0.183983	1.36191	1.30144	1.36851	0.085761	0.08063	0.0809965			D131A_L126I_P143W	0.054513	0.063038	0.060106	0.294774	0.314457	0.343044	0.0575415	0.0670695	0.065237													D131A_G124A_L107C_P143Y	1.33661	1.37357	1.21363	2.0113	2.05128	2.09294	0.25704
C55K	0.062305	0.0597395	0.0612055	0.060106	0.0597395	0.0619385		D131F_D135A	0.0714675	0.0729335	0.0685355	0.366134	0.334248	0.333881	0.067436	0.0648705	0.0678025			D131Y_D135A_K104R	0.0635985	0.0743995	0.0656035	0.570031	0.754257	0.769284	0.0602335	0.070368	0.0685355													D135A_D87E_G128M_K104R_L107C_P143K	2.34461	2.4481	2.58922	2.42794	2.58149	2.68296	1.008
C55L	0.071101	0.0692685	0.179219	0.166391	0.061572	0.060106		D131H_D135A	0.0733	0.08796	0.071834	0.393621	0.393621	0.418177	0.0648705	0.06597	0.0641375			D135A_E109D_G124A	0.073357	0.0795305	0.0707345	0.412549	0.550117	0.460691	0.059897	0.0670695	0.064504													D131A_D135P_N83T_P143W_V108L	0.1428	0.148848	0.147504	0.177744	0.17976	0.176736	0.03864
C55M	0.0751325	0.0714675	0.126443	0.151731	0.0634045	0.0656035		D131H_D135K	0.0802635	0.0919915	0.0905255	0.630746	0.608024	0.497707	0.065237	0.068169	0.067436			D64K_K104M_L107C_P61N	1.50584	1.85192	1.85009	2.30301	2.33167	2.92504	0.720783	0.823159	0.82829													D64K_G128M_K104R_L107C_P61N	3.11304	3.00115	2.7888	2.90506	2.78006	2.86373	2.38963
C55N	0.059373	0.057174	0.059373	0.0546085	0.0582735	0.0604725		D131H_D135P	0.0817295	0.115814	0.098955	0.500639	0.429538	0.433936	0.0656035	0.0685355	0.0678025			D64K_P61N_V108M	0.432739	0.484147	0.464722	2.09707	2.31591	2.57649	0.140657	0.152097	0.16859													D131S_D135P_N83T_Q121A	0.193536	0.18648	0.178752	0.3192	0.319872	0.322224	0.043344
C55P	0.0597395	0.0597395	0.05864	0.0582735	0.060106	0.0590065		D131H_M84A	0.0733	0.071101	0.0692685	0.522263	0.466188	0.400218	0.05864	0.057174	0.059373			D131C_G128T_M60L	0.760154	0.793473	0.798237	2.30267	2.25507	2.73775	0.203919	0.228696	0.233094													D131A_D135A_K104R_L107C	2.34562	2.39366	2.29958	2.35939	2.36578	2.29589	1.15282
C55Q	0.057907	0.0597395	0.057907	0.0590065	0.05864	0.060106		D131H_N83T	0.0846615	0.083562	0.0824625	0.1477	0.12571	0.145134	0.0641375	0.0634045	0.0619385			D135A_G128I_L107C_M84A_P143K	2.43794	2.66739	2.70587	3.50835	4.03077	4.54643	1.41633	1.52427	1.69066													D64K_G128M_K104V_L107C_M60L_P61N	2.6628	3.06163	2.86306	2.60669	2.84592	3.12614	0.969696
C55R	0.0582735	0.060106	0.057174	0.057174	0.0582735	0.060839		D131H_P143Y	0.067436	0.091625	0.079897	0.375296	0.390689	0.383725	0.0648705	0.061572	0.0656035			D64K_R111L_V108E	0.153108	0.163459	0.177753	1.52165	1.7691	2.10738	0.0710015	0.0765985	0.076232													D131N_D135R_N83S_P143A_Q121A	0.200256	0.216048	0.210672	0.908208	0.91896	1.00699	0.042672
C55S	0.066703	0.065237	0.216602	0.189847	0.0604725	0.060106		D131L_D135A	0.127909	0.085028	0.077698	0.532158	0.473885	0.421842	0.070368	0.0685355	0.067436			G128I_K104V_L107C_M60L_P61N	1.10406	1.29448	1.17683	2.09909	2.60838	1.7647	0.272228	0.317756	0.356238													D131S_D135P_N83T_Q121A_V108L	0.194208	0.206976	0.197568	0.33264	0.336672	0.340704	0.041664
C55T	0.056441	0.062305	0.130474	0.127909	0.057174	0.0582735		D131L_D135S	0.0941905	0.0963895	0.092358	0.643941	0.570274	0.549384	0.0685355	0.0685355	0.070368			G128M_K104V_L85I	0.399089	0.443832	0.408647	2.67316	3.26112	0.0399485	0.115756	0.135605	0.140736													D131A_L107C_N83T_P143I	1.54325	1.56778	1.49688	2.05934	2.23608	2.1756	0.219072
C55V	0.074033	0.08063	0.27121	0.275242	0.0648705	0.060839		D131L_D64K	0.598495	0.53509	0.406815	1.97104	1.91056	1.78889	0.176653	0.159427	0.192413			D64K_G128A_K104V_P61N	1.59669	1.77459	1.46343	2.84477	3.37913	3.07603	0.853364	0.891328	1.00568													D131C_N83T_Q121A_V108L	0.121296	0.115248	0.113904	0.117264	0.118272	0.113232	0.044016
C55W	0.092358	0.094557	0.129741	0.141469	0.071101	0.0751325		D131M_D135A	0.0787975	0.0934575	0.0883265	0.601793	0.588233	0.52776	0.0714675	0.0648705	0.074766			N83T_P143M_V108L	0.0656175	0.061572	0.0663365	0.179691	0.226497	0.219534	0.0568685	0.063038	0.061572													D135A_G124A_G128I_L107C_M84A_P143K	1.85741	2.08656	2.08925	2.5573	2.68397	3.00787	0.5124
C55Y	0.063038	0.061572	0.0604725	0.0597395	0.061572	0.05864		D131M_D135A_N83T	0.085028	0.085028	0.0809965	0.217701	0.198277	0.198643	0.065237	0.068169	0.0634045			C134E_D131E_G128I	0.325732	0.312991	0.310426	2.54697	8.34667	3.28824	0.167913	0.223932	0.189847													D64N_G128M_L107C_M60L_P61N	3.52867	3.68962	3.43526	3.30691	3.33581	3.56731	2.41685
C79A	0.056441	0.053509	0.0590065	0.057907	0.05864	0.057907		D131N_R111A	0.096023	0.131207	0.123511	0.933476	0.896459	0.658234	0.0663365	0.0670695	0.064504			D131T_D135Y_V133P	0.138301	0.157229	0.147333	1.08723	1.28458	0.481581	0.064608	0.076232	0.076232													G128M_K104V_L107C_P61N_V16C	0.458304	0.432768	0.457632	0.451248	0.471408	0.466032	0.090384
C79C	0.076232	0.0802635	0.783944	0.838552	0.0634045	0.0626715		D131S_D135A	0.0839285	0.0934575	0.0905255	0.473518	0.443099	0.459591	0.0656035	0.063038	0.06597			D131N_D135R_N83T_P143A	0.111381	0.123144	0.087227	0.596951	0.679491	0.711377	0.055859	0.064504	0.0619385													D131S_D135P_N83T_V108L	0.13608	0.126	0.1176	0.181104	0.193872	0.184464	0.040656
C79D	0.0604725	0.0575405	0.057174	0.055708	0.0590065	0.05864		D131S_D135A_N83T	0.086494	0.091625	0.0831955	0.201209	0.190214	0.186915	0.060106	0.0641375	0.0597395			C134V_D131A_V133P	0.0979215	0.115081	0.076965	1.72826	2.1356	2.44785	0.072011	0.084295	0.088693													D131A_D135P_P143Y_V133A	0.177072	0.175392	0.170016	0.696192	0.75264	0.733824	0.05712
C79E	0.060106	0.0590065	0.054242	0.0553415	0.059373	0.0582735		D131S_D135P	0.096756	0.111783	0.106285	0.595196	0.594097	0.451895	0.065237	0.071101	0.0626715			D131H_D135A_N83T	0.078741	0.085028	0.0846615	0.326742	0.409014	0.446397	0.055859	0.0641375	0.0641375													D135A_G124A_G128I_K104R_L107C_P143K	1.37323	1.56979	1.58558	2.1215	2.42323	2.42021	0.34944
C79F	0.0582735	0.056441	0.055708	0.053509	0.0568075	0.0531425		D131S_D135R_N83T	0.091625	0.105552	0.089426	0.220267	0.209638	0.201575	0.0626715	0.065237	0.0641375			D135A_G128M_L85I	0.258432	0.285137	0.290268	2.61662	3.47259	3.24206	0.0965755	0.11838	0.115081													D64K_H106A_K104V_N83F_P61T	0.061488	0.064176	0.06552	0.045024	0.050064	0.051408	0.044688
C79G	0.054242	0.0560745	0.05131	0.0531425	0.0568075	0.0538755		D131S_D64K_N83T	0.269011	0.313724	0.286603	1.01924	1.02327	1.05882	0.069635	0.068169	0.0714675			D131Y_D135P_V108I	0.111381	0.159794	0.174821	1.04416	1.07714	1.18563	0.066627	0.0765985	0.0795305													D64K_H106N_K104V_N83F_P143R	1.14979	1.21296	1.1051	0.264096	0.264096	0.261744	0.06216
C79H	0.060106	0.0590065	0.056441	0.0553415	0.0590065	0.059373		D131S_G128I	0.277441	0.254717	0.226864	1.53673	1.5492	1.20322	0.0831955	0.090159	0.090159			D135A_D64K_M60L	0.323377	1.70056	1.79475	2.87539	3.09619	4.06558	2.93529	0.66813	0.735565													D135R_E109L_N83T_P143R	0.103152	0.108528	0.098448	0.216384	0.2268	0.228816	0.040992
C79I	0.0531425	0.0538755	0.053509	0.054242	0.0568075	0.0546085		D131S_N83I	0.0861275	0.089426	0.0831955	0.064504	0.0634045	0.0619385	0.061572	0.0641375	0.0634045			D135A_D64T_E112I_P61N	0.272902	0.324353	0.326551	1.57886	1.93475	1.60051	0.09422	0.116181	0.119113													D131S_D135R_N83T_V108L	0.121632	0.122976	0.107184	0.266448	0.286272	0.286944	0.039648
C79K	0.0619385	0.060839	0.054242	0.0553415	0.0604725	0.0597395		D131S_N83T	0.0839285	0.086494	0.0802635	0.157229	0.152831	0.128275	0.0612055	0.0612055	0.0582735			D64K_G128I_K104V_N83T	0.387648	0.530326	0.499173	2.30267	2.68864	2.87519	0.131908	0.160893	0.17592													D64K_G128M_K104V_L107C_P61N_V16C	0.58128	0.615888	0.709968	0.51744	0.579264	0.64008	0.088704
C79L	0.0568075	0.0538755	0.0553415	0.0546085	0.057174	0.0538755		D131S_N83T_P143A	0.0736665	0.087227	0.0765985	0.171888	0.157229	0.138904	0.0626715	0.056441	0.057907			D131E_G128I_L107C	2.28282	3.19881	2.57796	2.55437	3.65034	3.78668	1.4769	1.84166	1.9003													D135A_G128I_L107C_N83T_P143K	1.56811	1.96258	2.09026	2.49917	2.95781	3.13118	0.280224
C79M	0.061572	0.060839	0.0582735	0.060106	0.060106	0.059373		D131S_N83T_P143Y	0.068902	0.087227	0.078431	0.145501	0.157229	0.130108	0.063038	0.0612055	0.060106			WT	0.059897			0.593586			0.0508115															D131H_D135P_N83T_P143Y_Q121A	0.18984	0.199584	0.227472	0.270144	0.311472	0.284928	0.041328
C79N	0.0575405	0.055708	0.055708	0.055708	0.0590065	0.059373		D131S_P143A	0.079164	0.0795305	0.0787975	0.396553	0.396553	0.324719	0.0619385	0.059373	0.0604725			WT	0.063262			0.709005			0.054513															H54A_K104V_N83C_V16C	0.124992		0.128688	0.046368		0.0504	0.039984
C79P	0.0575405	0.057907	0.0538755	0.0531425	0.0575405	0.056441		D131T_D135A	0.08063	0.08063	0.0809965	0.375663	0.36027	0.35917	0.0648705	0.063038	0.063038			WT	0.062589			0.696218			0.0561955															H106A_K104V_N83V_P143R	0.120288	0.133728	0.123312	0.048384	0.05208	0.046368	0.042336
C79Q	0.0597395	0.0590065	0.0560745	0.057174	0.05864	0.059373		D131T_D135Y	0.0846615	0.109584	0.085761	0.796405	0.828657	0.77698	0.0733	0.0733	0.075499			WT	0.063935			0.707996			0.056532															D64K_K104V_L107C_M60L_P61S	3.15	3.34891	3.36	2.51664	2.25422	2.95814	1.23648
C79R	0.0641375	0.061572	0.0582735	0.0597395	0.0597395	0.0604725		D131T_D64K_E109L_G128I_L107C_M60L	2.03591	2.32288	2.33461	2.13889	2.39288	2.59042	3.01923	3.0042	2.49806			WT	0.061916			0.661895			0.0588875															D64K_K104V_L62I_N83I_P143R		0.439824	0.465696		0.100128	0.09912	0.046032
C79S	0.0597395	0.0582735	0.054975	0.054975	0.0604725	0.057907		D131T_V133P	0.072567	0.0809965	0.0765985	0.422941	0.406449	0.354772	0.0626715	0.065237	0.064504			WT	0.0629255			0.606036			0.057878															D131A_D135P_G128H_L101V_P143W	0.276192	0.314496	0.329616	1.06042	1.09469	1.17634	0.066864
C79T	0.0604725	0.057907	0.054242	0.0568075	0.0597395	0.0553415		D131Y_D135P	0.082096	0.086494	0.079164	0.295399	0.254351	0.26498	0.066703	0.067436	0.068902			WT	0.0635985			0.682758			0.0568685															D131C_L107C_N83T_P143A	1.66051	1.46496	1.68605	1.51402	1.46429	1.56677	0.128352
C79V	0.05864	0.05864	0.055708	0.0553415	0.0582735	0.0560745		D131Y_P61N	0.105186	0.123877	0.116547	0.675459	0.521529	0.573206	0.072567	0.0736665	0.074033			WT	0.0656175			0.713716			0.0588875															D131S_D135P_N83T_P143L	0.15792	0.159936	0.156912	0.174048	0.20496	0.209328	0.040656
C79W	0.057907	0.0597395	0.057174	0.0524095	0.0597395	0.0568075		D135A_D64G_N83S	0.0905255	0.093824	0.090159	0.302729	0.286237	0.28587	0.0648705	0.066703	0.065237			WT	0.064608			0.765874			0.058551															WT	0.051744			0.463008			0.040656
C79Y	0.0590065	0.057907	0.057174	0.055708	0.0619385	0.0575405		D135A_D64K_G128T_M60L	1.29045	1.39637	1.26076	2.52555	2.45225	2.01941	0.889129	0.857977	0.875202			WT	0.0642715			0.647426			0.057205															WT	0.052752			0.408912			0.043344
D131A	0.109217	0.110317	1.14018	1.14201	0.069635	0.0685355		D135A_D64K_P61D	0.289902	0.360636	0.311525	1.20652	1.14201	0.999812	0.157229	0.145134	0.148799			WT	0.062589			0.616804			0.057205															WT	0.051744			0.397488			0.042
D131C	0.076965	0.0787975	0.19791	0.286237	0.059373	0.0590065		D135A_D64K_P61N	0.387757	0.365767	0.375663	1.43631	1.35972	1.20469	0.126076	0.115081	0.127542			WT	0.0615795			0.681749			0.055859															WT	0.049056			0.381024			0.042336
D131D	0.0758655	0.0787975	0.766352	0.88803	0.0582735	0.060106		D135A_D64T	0.23456	0.236393	0.219167	1.74344	1.59318	1.55506	0.134139	0.127909	0.129375																									WT	0.052752			0.458976			0.043008
D131E	0.0795305	0.0853945	0.627448	0.687554	0.0575405	0.0604725		D135A_D64T_E112I	0.164192	0.21367	0.214403	1.62653	1.47076	1.57375	0.086494	0.085761	0.0868605		*These mutants were screened on a different day than those above.																							WT	0.049728			0.396816			0.042672
D131F	0.0780645	0.0861275	0.689753	0.757189	0.0604725	0.05864		D135A_D64T_G128I	0.859809	0.761587	0.781012	2.56623	2.47607	2.01099	0.44603	0.451895	0.44823				1 μM Pb			30 μM Zn			No ligand															WT	0.052416			0.402192			0.043008
D131G	0.096756	0.10152	0.501005	0.707712	0.0560745	0.057174		D135A_E109H	0.0733	0.0949235	0.081363	0.258749	0.270111	0.231628	0.063771	0.063038	0.0619385			Mutant	Replicate 1	Replicate 2	Replicate 3	Replicate 1	Replicate 2	Replicate 3	Replicate 1	Replicate 2	Replicate 3													WT	0.05208			0.367584			0.041664
D131H	0.093824	0.097489	0.971958	1.0196	0.063038	0.0612055		D135A_E112I	0.0641375	0.0648705	0.0641375	0.175187	0.179219	0.172255	0.063771	0.0648705	0.0604725		Mutants predicted from normalized DR to Pb and normalized DR to Zn	G128H_N83T_P143W	0.076608	0.071568	0.056448	0.08568	0.089712	0.091392	0.048048	0.04536	0.044016													WT	0.054768			0.521136			0.039312
D131I	0.076232	0.0831955	0.780278	0.883265	0.05864	0.0626715		D135A_G128I	0.127909	0.119479	0.111416	0.675826	0.63038	0.614621	0.074033	0.0678025	0.0678025			E109V_G128M_L107C	3.73498	3.16714	2.64298	3.33782	3.58579	3.59352	3.0371	2.76226	3.07709													WT	0.053088			0.429072			0.040656
D131K	0.11838	0.134872	1.25819	1.73281	0.0685355	0.072567		D135A_G128I_L107C_P143K	1.45794	1.50118	1.61187	2.62671	2.3456	2.43209	0.688654	0.868972	0.802635			D131A_D135A_N83T	0.07392	0.07056	0.079632	0.351456	0.367584	0.358512	0.045696	0.044016	0.043344													WT	0.050736			0.357504			0.040656
D131L	0.112516	0.125343	0.856877	1.13102	0.0634045	0.0692685		D135A_G128L	0.16126	0.161627	0.141469	1.07018	0.824625	1.04672	0.0743995	0.076232	0.0743995			C134E_G128I_H105E_L107C	2.01062	2.25086	1.89202	2.73571	2.98502	2.73571	2.27438	2.35838	2.33856													WT	0.045024			0.349776			0.035616
D131M	0.120579	0.13084	1.05112	1.28751	0.0700015	0.067436		D135A_G128M_K104V	0.248854	0.342678	0.280373	1.7537	1.91826	1.71852	0.101154	0.106652	0.10152			D64E_N83T_V108N	0.032928	0.034944	0.039312	0.063504	0.065184	0.056112	0.042	0.041664	0.040992													WT	0.054768			0.539616			0.039312
D131N	0.096023	0.109217	0.964261	1.30107	0.0648705	0.06597		D135A_G128M_L107C_N83T	1.18636	1.18526	1.06725	2.24994	2.19717	1.74014	0.590798	0.52886	0.562578			D131E_D135P_G128S	0.130368	0.14616	0.158592	1.40146	1.89134	2.06506	0.059808	0.06384	0.065184													WT	0.05376			0.420672			0.039984
D131P	0.0604725	0.0634045	0.122778	0.144401	0.053509	0.055708		D135A_G128S	0.0971225	0.0956565	0.0846615	0.620118	0.590798	0.599961	0.06597	0.0634045	0.0663365			N83T_P143L_T139A	0.064512	0.068544	0.052752	0.226464	0.239232	0.256368	0.042672	0.044688	0.043344													WT	0.051408			0.382704			0.041664
D131Q	0.122411	0.126443	1.0907	1.43008	0.0641375	0.064504		D135A_G128T_I90L	0.0626715	0.0722005	0.068902	0.301996	0.250686	0.246288	0.062305	0.0641375	0.063038			E109L_G128H_P143W	0.081984	0.081648	0.086016	0.347424	0.421344	0.429408	0.047376	0.048048	0.048384													WT	0.0504			0.379008			0.042672
D131R	0.15393	0.185816	1.44144	1.85302	0.0729335	0.0736665		D135A_I90L	0.0590065	0.06597	0.065237	0.199376	0.210738	0.210371	0.0626715	0.0612055	0.0604725			D131S_D135R_L126I	0.045024	0.048048	0.044016	0.329952	0.338352	0.33096	0.044016	0.039648	0.040992
D131S	0.102987	0.10372	0.900857	1.02363	0.059373	0.0641375		D135A_K104R	0.084295	0.0912585	0.084295	0.386291	0.399119	0.319955	0.0663365	0.062305	0.0670695			E109L_G128H_P143A	0.083328	0.084336	0.074928	0.330288	0.358176	0.340032	0.047376	0.04536	0.045024
D131T	0.0831955	0.099688	0.583102	0.911852	0.062305	0.063038		D135A_K104V	0.123511	0.128642	0.116181	0.677292	0.750959	0.605824	0.0707345	0.0685355	0.069635			G128I_K104T_L107E	0.044352	0.045024	0.043344	0.04704	0.051072	0.049728	0.044688	0.049056	0.047376
D131V	0.085028	0.096023	0.875935	1.0929	0.0634045	0.0648705		D135A_L107C_N83T_P143T	0.601793	0.692685	0.632946	1.97837	1.79585	1.7625	0.151731	0.149899	0.148799			D64T_G128M_L107C_M60L	2.71051	3.25147	2.81602	3.77899	4.2961	4.33306	2.91581	3.27331	3.2928
D131W	0.072567	0.0729335	0.323986	0.388856	0.057174	0.0568075		D135A_L126I	0.0597395	0.0663365	0.06597	0.1466	0.151731	0.158328	0.0604725	0.065237	0.063771			D135A_L85I_P143T	0.057456	0.062496	0.058464	0.786576	0.817152	0.822864	0.045024	0.04032	0.042672
D131Y	0.0795305	0.083562	0.79897	0.813264	0.059373	0.0590065		D135A_L129V	0.059373	0.065237	0.0612055	0.06597	0.0648705	0.060839	0.064504	0.0648705	0.063038			D131H_D135P_N83T_P143Y	0.122304	0.116256	0.109536	0.214368	0.196896	0.23016	0.046704	0.044688	0.045024
D135A	0.0853945	0.081363	0.340479	0.329484	0.0722005	0.0743995		D135A_M60L	0.239691	0.27964	0.253618	1.22961	1.5492	1.42275	0.0934575	0.090892	0.0897925			D135A_G128A_K104R	0.48216	0.43344	0.34104	2.34461	2.29858	2.36275	0.120624	0.125328	0.121968
D135C	0.0765985	0.0817295	1.64045	1.81527	0.059373	0.0612055		D135A_N83R	0.0729335	0.081363	0.0817295	0.0861275	0.0890595	0.087227	0.061572	0.0641375	0.0648705			D64S_L107C_M60L	2.83651	2.9447	3.09994	2.69405	3.91238	4.12373	2.80325	3.32304	3.51691
D135D	0.0722005	0.0787975	0.755723	0.812164	0.05864	0.05864		D135A_N83S	0.0663365	0.079164	0.0736665	0.249587	0.203774	0.204141	0.0612055	0.0634045	0.063771			D131A_D135Y_N83T_P143C	0.086688	0.08904	0.079296	0.64344	0.684768	0.768096	0.054768	0.054432	0.05376
D135E	0.070368	0.0743995	0.60949	0.686821	0.056441	0.059373		D135A_N83T	0.078431	0.075499	0.0765985	0.15393	0.15393	0.148432	0.063771	0.063038	0.0626715			K104V_N83T_R96A	0.056112	0.048048	0.049728	0.069216	0.07224	0.07224	0.053088	0.05208	0.050736
D135F	0.133406	0.142569	1.29668	1.6892	0.071101	0.072567		D135A_N83T_P143A	0.071101	0.0773315	0.0758655	0.170423	0.160161	0.15503	0.0604725	0.064504	0.0626715			L110I_P143W_S115G	0.049392	0.047712	0.045696	0.303744	0.33264	0.338688	0.053088	0.054432	0.050736
D135G	0.074766	0.0780645	0.749859	0.854312	0.0531425	0.0531425		D135A_P143A	0.0780645	0.079897	0.070368	0.437601	0.425507	0.406449	0.064504	0.0656035	0.0634045			D131H_D135A_P143Y	0.087024	0.082992	0.074928	0.748272	0.806736	0.81816	0.056448	0.053088	0.0504
D135H	0.104086	0.10995	2.09528	2.1913	0.0678025	0.065237		D135A_P143F	0.072567	0.070368	0.072567	0.328751	0.293933	0.274508	0.063771	0.060106	0.062305			E112A_L107I_N83T	0.126	0.131376	0.135408	0.46704	0.52752	0.539952	0.047712	0.048048	0.046704
D135I	0.0905255	0.0949235	1.59171	1.85229	0.060106	0.0626715		D135A_P143M	0.0802635	0.079164	0.079897	0.420742	0.400218	0.392888	0.0634045	0.067436	0.0656035			E109D_E112K_N83T	0.079968	0.078624	0.0756	0.380352	0.427392	0.446208	0.047712	0.047376	0.04536
D135K	0.0839285	0.0861275	0.925046	0.998713	0.0604725	0.063038		D135A_P143T	0.0751325	0.0758655	0.0758655	0.402417	0.34561	0.375296	0.0634045	0.0641375	0.061572			L126I_N83T_P143W	0.046032	0.046032	0.04536	0.076272	0.077616	0.077952	0.049728	0.049728	0.046704
D135L	0.08796	0.091625	1.37767	1.72292	0.0590065	0.0590065		D135A_P143W	0.079897	0.082829	0.079897	0.372731	0.379694	0.364668	0.0692685	0.066703	0.068902			K104V_L107I_N83T_R96A	0.050736	0.049392	0.044688	0.057792	0.056112	0.05376	0.054432	0.052416	0.051072
D135M	0.096023	0.096756	1.97104	2.43649	0.062305	0.0648705		D135A_P143Y	0.0809965	0.082096	0.0758655	0.372364	0.329484	0.380794	0.0670695	0.0604725	0.0641375			D135A_S130A_T136A	0.091056	0.078288	0.080976	0.95592	1.1676	1.20254	0.051408	0.05208	0.050064
D135N	0.079164	0.090159	0.954	1.40553	0.056441	0.0612055		D135A_P61N	0.164925	0.153564	0.137071	0.79164	0.694151	0.886564	0.074766	0.0780645	0.076232			D131A_D135P_G128I	0.456288	0.506688	0.451584	2.17762	1.86715	2.05934	0.128688	0.147504	0.139776
D135P	0.079164	0.0861275	0.60839	0.735199	0.0531425	0.0582735		D135A_Q121A	0.077698	0.094557	0.0941905	0.813264	0.617553	0.799337	0.0626715	0.0670695	0.0685355			D135A_P143L_P61N	0.234864	0.253344	0.216384	1.49016	1.62893	1.60574	0.080304	0.08064	0.076608
D135Q	0.0809965	0.084295	1.19112	1.37767	0.0590065	0.055708		D135A_T136S	0.06597	0.082829	0.0765985	0.468021	0.374197	0.430271	0.064504	0.06597	0.064504			N83T_P143T_R111I	0.056784	0.05544	0.054432	0.191856	0.208656	0.202608	0.046704	0.046032	0.045024
D135R	0.0919915	0.104086	0.878867	0.940073	0.062305	0.063038		D135F_N83T	0.076232	0.104086	0.093091	0.457759	0.482314	0.364301	0.066703	0.0656035	0.0670695			D131C_N83T_P143L	0.07896	0.08232	0.061488	0.09576	0.09744	0.09408	0.046032	0.044352	0.044688
D135S	0.0875935	0.0868605	0.921381	1.05515	0.0597395	0.0604725		D135K_K104R_N83T	0.0751325	0.090892	0.0875935	0.144401	0.155396	0.148066	0.0685355	0.068902	0.0670695			D131C_D135A_P143Y	0.064848	0.068544	0.05712	0.274848	0.275856	0.281232	0.052416	0.049728	0.049392
D135T	0.088693	0.087227	1.04196	1.21531	0.060839	0.060839		D135P_E109L	0.10262	0.105552	0.097489	0.486346	0.52776	0.476084	0.0685355	0.0656035	0.062305			I90L_N83S_V108N	0.046368	0.046368	0.045696	0.074256	0.097104	0.097776	0.04368	0.046032	0.044352
D135V	0.079897	0.082096	0.965728	1.15448	0.0582735	0.0597395		D135P_G128I	0.185449	0.170789	0.158695	1.00055	0.860909	0.850647	0.0751325	0.0743995	0.072567			H106A_K104V_N83I_P143R	0.129696	0.138768	0.138768	0.047376	0.052752	0.04872	0.051408	0.053088	0.05208
D135W	0.137071	0.154663	1.71229	1.94905	0.076232	0.071101		D135P_N83S	0.0824625	0.0861275	0.074766	0.148799	0.140736	0.144035	0.062305	0.063038	0.061572			D135R_N83T_P143W	0.070224	0.076944	0.07056	0.188496	0.21	0.215712	0.049056	0.0504	0.049056
D135Y	0.110683	0.120945	1.34286	1.58328	0.0648705	0.070368		D135P_N83T	0.076965	0.0780645	0.076232	0.107385	0.102254	0.108484	0.064504	0.057907	0.0582735			E112H_N83T_R111D	0.044016	0.046704	0.043008	0.054432	0.054768	0.049392	0.048384	0.047712	0.044688
D145A	0.067436	0.0729335	0.585301	0.534357	0.060839	0.0590065		D135P_Q127A	0.078431	0.0831955	0.072567	0.260948	0.251419	0.221	0.061572	0.0612055	0.0634045			D131C_D135A_N83T_Q121A	0.10248	0.1008	0.090048	0.154224	0.16128	0.152544	0.049392	0.047712	0.047376
D59A	0.074766	0.076232	0.281472	0.301263	0.066703	0.071834		D135R_D64A	0.149899	0.216235	0.175187	1.57119	1.5448	1.52977	0.088693	0.0868605	0.087227			D131C_K104R_P143R	0.06552	0.069216	0.066864	0.09576	0.104496	0.095424	0.046368	0.04368	0.051072
D64A	0.192413	0.122778	2.39031	2.05387	0.0919915	0.082829		D135R_D64T	0.326551	0.298698	0.245922	1.82664	2.00659	1.44877	0.13194	0.133773	0.1466			L129I_N83T_P143Y_V82I	0.046368	0.046704	0.045696	0.045696	0.064848	0.069888	0.044016	0.046032	0.046032
D64A_L68S	0.061572	0.057907	0.082829	0.077698	0.063771	0.060839		D135R_E109D	0.0663365	0.081363	0.0722005	0.450429	0.427339	0.388856	0.063771	0.0634045	0.0641375			D64K_E81A_M60L	2.15846	2.14973	2.2559	3.69802	3.53741	3.97958	0.9492	1.04698	1.0957
D64C	0.283671	0.385925	2.66116	2.23675	0.107751	0.0619385		D135R_E109L	0.091625	0.100055	0.096023	0.463989	0.412313	0.342311	0.0663365	0.0692685	0.067436			L85K_N83T_V82I	0.037296	0.037296	0.035952	0.045024	0.046032	0.046368	0.042336	0.041328	0.038304
D64D	0.081363	0.0765985	0.870438	0.873003	0.0597395	0.060106		D135R_P143A	0.0648705	0.0751325	0.0722005	0.362469	0.300897	0.286969	0.052776	0.060839	0.059373			D135A_E112I_P143R	0.05544	0.054768	0.051744	0.332304	0.363888	0.3528	0.051408	0.049056	0.048048
D64E	0.0619385	0.060106	0.155762	0.154663	0.059373	0.0568075		D135R_P61N	0.173354	0.163093	0.156129	0.76232	0.739597	0.622684	0.0736665	0.0736665	0.0722005			D135A_E109L_N83T	0.071904	0.085008	0.08232	0.32592	0.380688	0.390096	0.04032	0.044352	0.044352
D64F	0.971958	1.04782	3.6584	4.05899	0.277441	0.257283		D135S_D64K_M60L	0.559646	0.673261	0.752425	2.11947	1.87391	1.80245	0.286603	0.271576	0.310792			E112F_N83T_V108L	0.046704	0.053088	0.049056	0.079968	0.083664	0.090048	0.045696	0.047376	0.047712
D64G	0.117647	0.125343	1.22154	1.29008	0.063038	0.0634045		D135S_P143W	0.070368	0.086494	0.0824625	0.407182	0.306394	0.350008	0.068902	0.068902	0.070368			D131S_N83T_V108L	0.078288	0.088704	0.079968	0.204288	0.236208	0.24696	0.043344	0.046032	0.046368
D64H	0.123877	0.116181	1.74711	1.87172	0.068902	0.067436		D135T_D64I	0.558546	0.502472	0.480848	1.95528	1.50265	1.42275	0.171522	0.179585	0.141836			D131C_D135A_P143L	0.066528	0.069216	0.064512	0.24024	0.243264	0.280224	0.05208	0.052752	0.049728
D64I	0.854312	0.818761	3.48688	4.06485	0.236026	0.275608		D135V_N83T	0.069635	0.0758655	0.072567	0.194978	0.184349	0.173721	0.0656035	0.061572	0.0612055			E112I_N83T_P143Y	0.051744	0.05376	0.051072	0.072912	0.078288	0.076944	0.050736	0.049392	0.047712
D64K	0.365767	0.398386	3.32745	3.28531	0.119479	0.188015		D135V_N83T_P143A	0.071834	0.078431	0.0733	0.196444	0.179952	0.189847	0.0656035	0.0626715	0.061572			D131A_L129V_P143L	0.04536	0.046032	0.046368	0.047712	0.050736	0.05208	0.047712	0.049392	0.050064
D64K_G128M_K104V	2.83671	2.72456	4.52371	4.37235	1.3161	1.40003		D135Y_D64K	0.41781	0.375296	0.365767	0.927978	1.21825	1.13432	0.154297	0.132306	0.159061			D131T_S115G_V133P	0.064176	0.063168	0.062496	0.414624	0.450576	0.517104	0.046032	0.047712	0.048384
D64K_K104V_L107C_G128I	4.00035	4.3247	3.80207	2.90195	2.11067	2.27267		D64A_E94R	0.192046	0.165292	0.179585	1.56789	1.52464	1.22997	0.0758655	0.0853945	0.083562			P143R_T136A_T140A	0.063504	0.065184	0.070896	0.744912	0.76608	0.890736	0.04872	0.05208	0.050736
D64K_K104V_L107C_G128M	4.03517	3.91972	4.16454	2.97855	3.30436	2.95472		D64A_I97M	0.0787975	0.079897	0.075499	0.519697	0.517498	0.483414	0.063038	0.066703	0.0634045			N83S_P143W_V108L	0.068208	0.069888	0.063504	0.211008	0.264096	0.265104	0.050736	0.054096	0.049728
D64K_L107C_G128I	5.20393	4.36098	4.1726	4.77806	4.30344	5.12147		D64A_K104C	0.367233	0.350741	0.30786	1.3194	1.27395	1.1706	0.117647	0.113615	0.115081			D131C_N83T_P143I	0.071904	0.073584	0.067872	0.088032	0.096768	0.090048	0.046368	0.048048	0.044352
D64K_L107C_K104V	4.34926	4.06962	4.06082	4.13888	2.02455	2.07292		D64A_P61N	0.173354	0.19791	0.178852	0.954733	1.11489	1.13102	0.0846615	0.085028	0.0868605			D135A_G128P_I90L	0.042672	0.043008	0.043344	0.044016	0.04872	0.051744	0.04368	0.049056	0.047376
D64K_M60L	1.82151	2.15685	4.60727	4.65015	0.863108	0.968293		D64A_R111L	0.111783	0.10995	0.093091	0.745828	0.720172	0.76342	0.062305	0.060839	0.0597395			D131C_L129I_N83T_P143T	0.046368	0.046368	0.046368	0.049392	0.054768	0.053424	0.045696	0.044688	0.039648
D64K_M60L_P61N	1.61187	1.87575	3.8171	3.65694	0.628548	0.59373		D64I_R111L	0.218801	0.282205	0.259482	1.51621	1.28018	1.37254	0.0919915	0.0897925	0.0890595			D131C_S115G_V108I	0.056112	0.059136	0.056784	0.113232	0.106176	0.12432	0.050064	0.053088	0.049056
D64K_P61N	0.848081	0.675093	2.9954	3.10352	0.227963	0.235293		D64K_E112F	0.148432	0.145867	0.13927	0.847715	0.740697	0.817295	0.0692685	0.0700015	0.070368			D135P_G124S_I125L	0.045024	0.04704	0.044352	0.0504	0.051744	0.049728	0.046704	0.049392	0.049056
D64L	3.47479	3.11342	4.42512	4.22135	2.16455	2.39911		D64K_E112H_P61D	0.267178	0.4398	0.328751	1.36448	1.50008	1.21202	0.155762	0.150998	0.160527			D131A_D64K_M60L	2.29454	2.82845	2.67456	3.86198	4.15934	3.92818	1.2731	1.81272	1.69546
D64M	2.98514	3.94171	3.92668	4.36905	2.63074	3.31206		D64K_E81A_M60L_R111A	1.55763	1.22631	1.3227	2.68608	1.51841	2.2811	0.47645	0.501372	0.485246			D131A_D135A_G128S	0.155232	0.160272	0.170352	1.53518	1.63397	1.82616	0.069552	0.077952	0.079968
D64N	0.140736	0.132306	1.57668	1.69506	0.066703	0.0663365		D64K_G128I_K104V_L107C_M60L	2.06926	2.29356	1.69066	2.45152	2.78137	2.60655	2.02381	1.67124	2.16125			E112F_K104R_N83T	0.052752	0.054096	0.059136	0.104832	0.111552	0.117264	0.048384	0.050064	0.049728
D64P	0.075499	0.0765985	0.157595	0.167124	0.060106	0.0612055		D64K_G128I_K104V_L107C_P61N	0.966094	0.821327	1.09437	1.67087	2.07476	1.55433	0.427339	0.418543	0.434669			D131T_D135A_P143T	0.091728	0.095424	0.085344	0.876624	0.967344	0.966336	0.0504	0.057792	0.053424
D64Q	0.0787975	0.082829	0.749859	0.812164	0.057174	0.05864		D64K_G128I_K104V_L107E_M60L_P61N	0.0568075	0.060106	0.0597395	0.057907	0.0612055	0.0597395	0.0648705	0.0604725	0.0612055			D135A_G128M_L107C_P143K	3.32438	3.62107	3.44837	3.46483	3.75278	3.83242	2.67254	2.8933	3.00485
D64R	0.115448	0.108484	1.37144	1.42312	0.066703	0.0612055		D64K_G128M_K104V_L107C_P61N	0.921015	1.55139	1.64375	2.12973	2.31775	2.26864	0.831589	0.853579	0.875569			D131S_D135P_N83S	0.12096	0.130368	0.116256	0.369264	0.399168	0.413616	0.048384	0.049728	0.04704
D64S	0.211471	0.229429	2.94776	3.08483	0.09529	0.0934575		D64K_G128M_L107C_M60L_P61N	2.28989	2.68241	2.65089	2.53875	2.05423	2.94813	2.4955	2.52335	2.46728			D131C_G128H_I125V	0.051408	0.054432	0.05208	0.064176	0.065856	0.059136	0.040992	0.047376	0.049392
D64T	0.3676	0.295033	2.95472	2.53435	0.220633	0.212937		D64K_G128M_L107C_P61D	1.81857	2.09601	2.26387	2.40571	2.339	2.39838	2.3445	1.42862	2.19387			D131S_N83M_P143A	0.082992	0.085344	0.084	0.0504	0.051744	0.051744	0.042336	0.04536	0.045024
D64V	0.504671	0.509802	3.44547	3.59353	0.170423	0.184349		D64K_I90C_K104V	0.258016	0.397286	0.3676	1.02803	0.863108	0.985152	0.0890595	0.093824	0.0912585			D145A_I90L_N83S	0.045024	0.04704	0.046032	0.117264	0.12768	0.122304	0.041664	0.04536	0.045696
D64W	0.163459	0.170789	1.60564	1.66794	0.083562	0.0795305		D64K_I90N_N83S	0.150632	0.275242	0.243723	0.757556	0.737032	0.717607	0.068902	0.0685355	0.0663365			D131S_D135A_N83T_V108L	0.10416	0.1008	0.101472	0.466032	0.48888	0.469392	0.046032	0.044352	0.046704
D64Y	1.38977	2.10921	3.92815	3.68223	0.621951	0.597762		D64K_I97A	0.379694	0.695984	0.667397	2.2756	2.21733	2.14329	0.210005	0.20634	0.209638			D135A_E112I_N83T_P143A	0.05208	0.055104	0.0504	0.100128	0.110208	0.11256	0.046032	0.046704	0.046368
D76A	0.063771	0.0590065	0.211104	0.192413	0.0612055	0.0619385		D64K_I97S	0.211837	0.233461	0.202308	1.13798	1.12149	1.00238	0.0971225	0.098222	0.094557			D131L_D135A_P61T	0.377328	0.413952	0.41328	1.60675	1.96594	2.14099	0.19992	0.227808	0.223104
D78A	0.070368	0.067436	0.098222	0.101887	0.0758655	0.066703		D64K_K104E	0.243356	0.349641	0.337547	1.69103	1.617	1.63202	0.090892	0.090892	0.082829			D131C_D64K_G128I_M60L	3.10195	3.3637	3.03845	3.2471	3.79378	3.97219	2.13091	2.43163	2.4061
D87A	0.0641375	0.0663365	0.384825	0.400951	0.063038	0.0560745		D64K_K104T_M60L	0.867872	1.23291	1.30437	2.38408	1.88674	2.40204	0.509802	0.505404	0.510901			N83T_P143T_R111V	0.067536	0.070896	0.058464	0.244272	0.305088	0.296688	0.048048	0.04872	0.047376
E102A	0.079164	0.0751325	0.342678	0.261681	0.074766	0.0722005		D64K_K104T_M60L_P61N	0.44823	0.464356	0.426606	1.28825	1.06615	1.20029	0.141469	0.138904	0.13084			D131C_I125V_L129M	0.043344	0.045696	0.041328	0.047712	0.052752	0.047376	0.050064	0.0504	0.047376
E109A	0.0831955	0.077698	1.13322	0.633312	0.063038	0.0641375		D64K_L107C_P61D	1.27909	1.94465	1.4004	2.20083	2.10041	2.30858	1.66648	1.57119	1.50338			D131S_D135P_N83T	0.121968	0.131376	0.122976	0.299712	0.313488	0.302736	0.041328	0.045696	0.04368
E109C	0.082829	0.0905255	1.48139	1.58988	0.0590065	0.060106		D64K_M60F_P61N	1.67967	1.58768	1.57009	1.66171	1.98203	1.80758	0.565143	0.678758	0.627815			G124A_G128L_L129A	0.03864	0.038976	0.041664	0.039984	0.044352	0.043344	0.039984	0.042336	0.043344
E109D	0.071101	0.0743995	0.6597	0.687554	0.0612055	0.0582735		D64K_M60L_P143A	1.05955	0.933109	0.843317	2.53838	2.29576	2.37859	0.35294	0.354406	0.350741			D135A_G128E_P143T	0.058464	0.06048	0.060144	0.536592	0.602448	0.642096	0.050064	0.049392	0.048048
E109E	0.0743995	0.077698	0.824625	0.896826	0.0597395	0.0619385		D64K_M60L_P61D	0.465821	0.740697	0.619019	1.77459	1.90214	1.77459	0.23566	0.216235	0.260215			P143R_T139A_V108L	0.068208	0.073248	0.062496	0.717024	0.842352	0.868224	0.04872	0.049728	0.051072
E109F	0.091625	0.090892	1.28495	1.35715	0.063038	0.0612055		D64K_M60L_R111L	0.560379	0.722738	0.743995	2.56184	1.72695	1.6903	0.207073	0.206706	0.200109			D131N_I90L_N83T	0.058128	0.057792	0.056112	0.175392	0.196896	0.202608	0.045024	0.047376	0.048384
E109G	0.070368	0.0685355	0.748393	0.837819	0.0560745	0.0568075		D64K_N83F	0.22723	0.208539	0.159061	0.142935	0.133406	0.15393	0.0619385	0.063771	0.0590065			D135A_N83S_P143Y	0.073248	0.078624	0.072912	0.35616	0.409248	0.43176	0.049392	0.0504	0.047376
E109H	0.081363	0.0919915	0.44713	0.464722	0.0590065	0.057174		D64K_N83T	0.186915	0.194612	0.176653	0.688287	0.718707	0.676559	0.0619385	0.06597	0.063038			D131A_D135A_P143S	0.103152	0.098112	0.11928	0.96768	1.17029	1.10678	0.06216	0.064176	0.063504
E109I	0.106652	0.109217	1.05112	1.45794	0.059373	0.0590065		D64K_N83T_P61N	0.179952	0.255451	0.259115	0.667763	0.600693	0.636611	0.068169	0.0678025	0.0692685			D131C_N83T_P143T	0.070896	0.071568	0.076944	0.082992	0.089376	0.081648	0.048384	0.048048	0.04704
E109K	0.09529	0.094557	2.09345	2.29869	0.0641375	0.0656035		D64K_N83T_R111L	0.128642	0.130108	0.116547	0.558546	0.475717	0.560745	0.0626715	0.067436	0.065237			D131C_D135A_N83T_P143T	0.063168	0.06888	0.0672	0.083664	0.09408	0.0924	0.048048	0.051072	0.047376
E109L	0.088693	0.0927245	1.04269	1.20469	0.059373	0.057907		D64K_P61D	0.480848	0.472052	0.41048	1.6236	1.37657	1.31134	0.172988	0.170423	0.160893			D131E_G128H_P143W	0.11256	0.1092	0.135408	0.763728	0.880656	0.882336	0.055104	0.057792	0.056112
E109M	0.0765985	0.0846615	0.914417	1.00018	0.0619385	0.060106		D64K_P61L	0.0736665	0.0634045	0.059373	0.063771	0.064504	0.0634045	0.0612055	0.061572	0.0619385			D135R_N83T_V108L	0.076608	0.07896	0.080976	0.313488	0.33432	0.334656	0.044016	0.046704	0.04368
E109N	0.081363	0.0875935	1.47809	1.45207	0.059373	0.060106		D64K_P61N_V108H	0.414512	0.501005	0.471686	1.4561	1.50815	1.48139	0.138171	0.137071	0.142202			G128H_P143A_V108L	0.06216	0.069888	0.069216	0.238224	0.278208	0.296352	0.047712	0.046032	0.049392
E109P	0.146966	0.163093	1.37511	1.53234	0.064504	0.0678025		D64K_R111A	0.413412	0.409747	0.322154	1.98057	1.51181	1.99303	0.116181	0.107385	0.112882			D131A_D135A_E112D_P143F	0.083328	0.093072	0.089376	0.753648	0.830256	0.875952	0.057456	0.06048	0.060144
E109Q	0.079897	0.0846615	0.907088	1.25929	0.060106	0.060106		D64K_R111D	0.16969	0.171522	0.151365	0.768917	0.700381	0.576871	0.0656035	0.067436	0.066703			D131A_D135P_N83T_P143W	0.14784	0.158592	0.130704	0.252	0.26208	0.27888	0.051744	0.053088	0.051408
E109R	0.096756	0.107751	1.8281	1.90177	0.065237	0.0656035		D64K_R111L	0.157229	0.164558	0.139636	0.896826	0.969026	0.827191	0.0656035	0.064504	0.064504			D131A_N83T_V108L	0.090384	0.092064	0.100128	0.322224	0.315504	0.326256	0.046032	0.044688	0.044688
E109S	0.078431	0.082096	1.44328	1.50045	0.05864	0.0597395		D64K_V108E	0.174821	0.172988	0.148066	1.3172	1.51804	1.42752	0.074766	0.0758655	0.0733			G138A_P143W_R74Q	0.059136	0.059472	0.058464	0.560784	0.588672	0.590016	0.051744	0.052752	0.046368
E109T	0.091625	0.09529	1.62396	1.79255	0.0612055	0.063771		D64L_K104V_L107R	0.057174	0.0656035	0.061572	0.062305	0.054242	0.0612055	0.064504	0.062305	0.0612055			E109A_N83T_R96A	0.057792	0.059472	0.059136	0.133392	0.131712	0.166656	0.044688	0.045696	0.047376
E109V	0.100421	0.113981	1.6115	1.75957	0.0575405	0.0634045		D64M_P61D_R111L	0.227963	0.406815	0.333149	1.5437	1.36668	1.37987	0.194245	0.171888	0.165292			D135A_N83T_P143L_V108L	0.07056	0.074256	0.074256	0.274512	0.286608	0.283248	0.043344	0.045696	0.046368
E109W	0.0853945	0.0890595	1.23511	1.28532	0.0604725	0.061572		D64S_E109H	0.186915	0.193145	0.198643	1.12149	0.881066	1.00421	0.0802635	0.0831955	0.074766			G128M_M60L_P143A	1.63162	2.04322	1.96627	3.34018	3.81326	2.83584	0.743568	0.804384	0.86688
E109Y	0.0853945	0.0809965	1.35348	1.56496	0.0604725	0.060106		D64T_E112I_P61N	0.139636	0.174088	0.1466	0.967194	0.950335	0.90892	0.079164	0.072567	0.0795305			D131C_D135A_S130A	0.07728	0.086352	0.081984	0.353472	0.46368	0.4704	0.049392	0.034608	0.055776
E112A	0.0956565	0.090159	1.37108	1.2406	0.064504	0.061572		D64T_K104T	0.571373	0.411946	0.432104	1.6947	2.01318	1.78962	0.211471	0.196078	0.21367			D131C_G128I_I125L	0.044352	0.046032	0.043344	0.051744	0.054432	0.053088	0.04536	0.047376	0.047712
E112C	0.0733	0.078431	0.149899	0.151731	0.062305	0.060839		D64T_L107C	2.34084	2.23272	2.09308	2.81435	2.78137	2.28586	1.70716	2.3368	2.15832			E109L_G128H_I125L_P143L	0.040992	0.046032	0.045024	0.044016	0.048048	0.049056	0.046704	0.047376	0.050064
E112D	0.070368	0.074033	0.534724	0.595196	0.0626715	0.0597395		D64T_L107C_M60L	0.823159	0.727503	0.71101	2.46251	2.54094	2.38445	0.746927	0.687921	0.69525			D131A_D135A_N83M	0.09072	0.098112	0.091056	0.050736	0.057456	0.052416	0.048384	0.045696	0.049056
E112E	0.0733	0.0780645	0.769284	0.775881	0.0590065	0.060106		D64T_N83T_R111I	0.156496	0.169323	0.142202	1.2461	0.992482	1.12479	0.0773315	0.0802635	0.0773315			I125L_N83T_P143Y	0.037296	0.046368	0.045024	0.047712	0.049728	0.050736	0.04704	0.049056	0.049728
E112F	0.0663365	0.063038	0.24922	0.231628	0.059373	0.055708		D64T_Q127G	0.090159	0.0927245	0.0831955	0.558546	0.557447	0.665564	0.0656035	0.0582735	0.059373			D135A_H142A_L129I	0.048384	0.0504	0.048384	0.293328	0.297696	0.316176	0.046032	0.043344	0.048048
E112G	0.0817295	0.0875935	1.14275	1.3117	0.0568075	0.0604725		D64T_R111A	0.166391	0.32252	0.249587	1.99266	2.38262	2.14916	0.161993	0.176287	0.180684			D135A_G128T_L107C	1.58458	1.82112	1.69008	3.19536	3.2219	3.27634	0.746928	0.867552	0.842688
E112H	0.0729335	0.0809965	0.415245	0.432104	0.0590065	0.05864		D64T_R111F	0.158695	0.202675	0.180684	1.72402	1.72182	1.6793	0.0912585	0.0905255	0.091625			D131C_H106A_P61N	0.158928	0.176064	0.163968	0.378	0.457632	0.535248	0.059472	0.06048	0.066528
E112I	0.061572	0.0619385	0.266446	0.296865	0.0531425	0.0553415		D87S	0.068169	0.071101	0.070368	0.178119	0.165292	0.144035	0.0641375	0.0612055	0.0619385			E109H_L107C_P61N	1.59096	1.67698	1.26168	2.26296	2.80862	2.78712	0.537936	0.605472	0.738192
E112K	0.116914	0.115814	2.22246	2.57026	0.0700015	0.071101		E109A_N83T_P143Y	0.067436	0.0853945	0.079897	0.18948	0.188748	0.159061	0.0641375	0.0670695	0.0626715			D64K_L62I_P61E	0.305424	0.140448	0.3024	1.18406	1.51906	1.31914	0.113568	0.117936	0.142128
E112L	0.084295	0.0890595	0.817662	0.885098	0.0597395	0.060839		E109A_R111L	0.0663365	0.070368	0.069635	0.165292	0.166391	0.164558	0.064504	0.0648705	0.064504			D131C_D135A_N83T	0.067872	0.066528	0.062832	0.081648	0.091728	0.08736	0.04368	0.046704	0.048048
E112M	0.087227	0.100421	0.941539	0.951434	0.062305	0.0619385		E109F_N83T	0.082096	0.088693	0.08796	0.313724	0.322154	0.309326	0.065237	0.0626715	0.0634045			D131C_N83T_P143A	0.080304	0.074928	0.07224	0.084672	0.094416	0.077952	0.045024	0.048048	0.047376
E112N	0.0809965	0.076965	0.949602	1.13505	0.062305	0.0619385		E109H_L107C	0.760121	0.683889	0.576138	1.79585	1.71632	1.52244	0.153197	0.166758	0.16126			WT	0.052752			0.664944			0.040656
E112P	0.0575405	0.056441	0.0560745	0.0560745	0.054975	0.056441		E109H_V108E	0.068169	0.071834	0.06597	0.235293	0.218434	0.217701	0.0604725	0.061572	0.059373			WT	0.055104			0.655872			0.043344
E112Q	0.0853945	0.0963895	1.21385	1.32966	0.061572	0.063771		E109I_R111L	0.0700015	0.0751325	0.0700015	0.212937	0.224298	0.21367	0.061572	0.064504	0.0619385			WT	0.06384			0.741552			0.047712
E112R	0.101154	0.113615	1.54626	1.50595	0.065237	0.0663365		E109L_G128H_P143L	0.0751325	0.0919915	0.0883265	0.216968	0.183617	0.212204	0.063038	0.0648705	0.063771			WT	0.065184			0.708624			0.048384
E112S	0.108851	0.107751	1.80391	2.00036	0.0678025	0.066703		E109L_N83T_P143R	0.0795305	0.0817295	0.0824625	0.188015	0.178486	0.182884	0.0641375	0.0634045	0.0648705			WT	0.06552			0.775488			0.047712
E112T	0.078431	0.0824625	0.899391	0.814729	0.0604725	0.0604725		E109Q_G128I_L107C	0.764519	1.32233	1.19772	2.36722	2.118	1.81894	0.530692	0.549017	0.54132			WT	0.065856			0.735504			0.045024
E112V	0.0656035	0.0663365	0.337547	0.348542	0.0560745	0.0582735		E112A_N83T	0.0846615	0.084295	0.0875935	0.187282	0.218067	0.175554	0.0597395	0.062305	0.0604725			WT	0.057792			0.7308			0.041328
E112W	0.0619385	0.0634045	0.142569	0.161993	0.0590065	0.0568075		E112A_R111F	0.066703	0.0656035	0.0648705	0.243356	0.203408	0.211837	0.0597395	0.059373	0.0597395			WT	0.058464			0.552048			0.045024
E112Y	0.0641375	0.063771	0.178119	0.217701	0.059373	0.0590065		E112F_N83T	0.0648705	0.070368	0.0648705	0.082829	0.0868605	0.0861275	0.0626715	0.060106	0.0575405			WT	0.06048			0.83832			0.046368
E23A	0.057907	0.05864	0.105552	0.101887	0.0597395	0.0619385		E112H_N83T	0.075499	0.082829	0.0802635	0.11105	0.115081	0.110317	0.0612055	0.0663365	0.065237			WT	0.061824			0.592032			0.049392
E25A	0.084295	0.0802635	0.639909	0.582369	0.06597	0.060839		E112L_N83S	0.0765985	0.076965	0.074033	0.156129	0.15393	0.144767	0.0619385	0.0641375	0.0575405			WT	0.061824			0.845376			0.045024
E43A	0.100055	0.093824	1.71705	1.6082	0.0634045	0.0626715		E112L_N83T	0.072567	0.0802635	0.076965	0.132673	0.119113	0.123877	0.0582735	0.0626715	0.0648705			WT	0.061488			0.622608			0.0504
E43C	0.091625	0.085761	0.493676	0.467654	0.0604725	0.060839		E112M_N83T	0.079897	0.0890595	0.085761	0.171888	0.159427	0.153564	0.063038	0.0626715	0.062305			WT	0.053088			0.672			0.041664
E43D	0.08063	0.0634045	0.718707	0.770016	0.057907	0.057174		E112V_P61N	0.0927245	0.0927245	0.086494	0.392888	0.441999	0.326918	0.0663365	0.0612055	0.0648705			WT	0.052752			0.63			0.042336
E43E	0.076232	0.063038	0.708445	0.708445	0.059373	0.056441		E25V_R111M	0.062305	0.0714675	0.062305	0.145134	0.156862	0.15393	0.065237	0.0604725	0.0634045			WT	0.057792			0.657216			0.042672
E43F	0.0934575	0.0722005	1.11526	0.864573	0.05864	0.0582735		E43C_K104V	0.092358	0.096023	0.0883265	0.174088	0.158695	0.153564	0.0648705	0.0663365	0.063771			WT	0.058464			0.653184			0.044688
E43G	0.0890595	0.0875935	0.877401	0.971225	0.0597395	0.0568075		E43M_G128I	0.225764	0.215502	0.178119	1.32453	1.17207	1.18123	0.0795305	0.074033	0.0773315			WT	0.06048			0.85344			0.046368
E43H	0.0985885	0.0795305	0.621584	0.635511	0.067436	0.0663365		E43Y_P61N	0.141103	0.141836	0.134872	0.690486	0.924313	0.85028	0.072567	0.0670695	0.0743995			WT	0.061488			0.72912			0.046032
E43I	0.087227	0.074033	1.05332	1.16364	0.052043	0.0516765		E81Q	0.067436	0.068902	0.0656035	0.205606	0.197544	0.164558	0.062305	0.0590065	0.060106			WT	0.049728			0.66192			0.042
E43K	0.123144	0.09529	2.39068	2.32104	0.059373	0.059373		E94A_P61N	0.145501	0.16126	0.144401	1.04453	0.969759	0.915517	0.076965	0.0733	0.076965			WT	0.052752			0.580608			0.04368
E43L	0.076232	0.0663365	0.986618	1.04049	0.0509435	0.05131		E94C_K104V	0.067436	0.074033	0.0743995	0.184349	0.186182	0.182151	0.068902	0.071101	0.071101			WT	0.04872			0.61824			0.042336
E43M	0.0956565	0.102254	1.385	1.26699	0.063038	0.056441		E94C_P61N	0.174821	0.203041	0.180318	0.878867	0.837086	0.628548	0.084295	0.0883265	0.0846615			WT	0.06048			0.606144			0.045024
E43N	0.0802635	0.0853945	1.22851	1.20065	0.0619385	0.053509		E94D_K104V	0.0663365	0.154663	0.08063	0.310792	0.389223	0.355139	0.066703	0.0634045	0.0663365			WT	0.061824			0.75936			0.046704
E43P	0.074033	0.060839	0.715774	0.722372	0.0575405	0.057174		E94F_G128H_K104V	0.061572	0.0678025	0.0648705	0.0890595	0.0736665	0.087227	0.063038	0.0656035	0.061572			WT	0.062832			0.643104			0.044016
E43Q	0.0780645	0.074033	1.02987	1.28788	0.0626715	0.060106		E94R_N83T	0.076965	0.0809965	0.0795305	0.129375	0.12571	0.128275	0.063038	0.0656035	0.0641375
E43R	0.128642	0.0934575	2.32544	2.15759	0.0648705	0.063771		E94V_P61N	0.145867	0.153564	0.135605	0.803368	0.716874	0.722005	0.0743995	0.074033	0.0751325
E43S	0.099688	0.0780645	1.29228	1.52904	0.060839	0.0612055		E94Y_P143C	0.05864	0.0670695	0.0604725	0.094557	0.089426	0.08796	0.059373	0.065237	0.0641375
E43T	0.107751	0.100055	1.60124	1.40076	0.063038	0.063771		G124A_G128M_L107C	1.08117	1.12699	1.18343	1.86329	2.1979	2.18617	0.380794	0.369799	0.362102
E43V	0.098222	0.078431	1.22997	1.10426	0.061572	0.059373		G124A_M84A	0.0590065	0.0700015	0.063038	0.144767	0.14037	0.142569	0.0619385	0.0619385	0.0619385
E43W	0.114348	0.0846615	1.49642	1.22008	0.0619385	0.060106		G128A_L129M	0.0751325	0.068169	0.0670695	0.246288	0.295766	0.230162	0.062305	0.063038	0.0597395
E43Y	0.104453	0.0802635	1.24463	1.1629	0.0604725	0.059373		G128H_L107C	0.35184	0.494042	0.381893	1.71925	1.75407	1.49862	0.138171	0.12461	0.133773
E44A	0.075499	0.0736665	0.463623	0.525561	0.062305	0.060106		G128H_P143A	0.0714675	0.075499	0.0714675	0.112882	0.118013	0.13194	0.0626715	0.062305	0.057907
E47A	0.081363	0.0743995	0.763786	0.818395	0.0612055	0.0612055		G128H_P143W	0.082096	0.0905255	0.0853945	0.167857	0.16236	0.145501	0.0648705	0.067436	0.06597
E7A	0.0663365	0.0678025	1.07751	1.06212	0.0538755	0.056441		G128I_I97S	0.111416	0.157595	0.139636	0.911119	0.86494	0.892794	0.068169	0.0692685	0.0707345
E7C	0.0733	0.070368	0.402417	0.439067	0.061572	0.060839		G128I_L100V	0.34451	0.339379	0.281472	1.26736	1.22997	1.20835	0.091625	0.0868605	0.093824
E7D	0.086494	0.0780645	1.04966	1.11196	0.057907	0.0604725		G128I_L107C_N83T	0.510168	0.814729	0.781378	1.96297	1.72292	1.57595	0.185449	0.193879	0.204874
E7E	0.0802635	0.0780645	0.954366	1.04013	0.0626715	0.0656035		G128I_L107C_P143A	0.715774	1.25123	1.29961	2.3533	2.20083	2.18837	0.448963	0.54975	0.561111
E7F	0.064504	0.0626715	0.141836	0.124244	0.0612055	0.0590065		G128I_L107E	0.0619385	0.06597	0.0619385	0.0612055	0.064504	0.0604725	0.0648705	0.060106	0.063771
E7G	0.072567	0.078431	0.611689	0.639909	0.0590065	0.05864		G128I_N83T	0.141836	0.137071	0.120212	0.348175	0.388124	0.424774	0.0582735	0.059373	0.059373
E7H	0.082096	0.0839285	0.612055	0.663732	0.061572	0.0612055		G128I_R111I	0.128275	0.131207	0.122778	0.723471	0.706612	0.654569	0.0670695	0.0678025	0.0648705
E7I	0.0780645	0.0736665	0.686088	0.706246	0.0582735	0.0597395		G128I_R111L	0.08796	0.10372	0.10372	0.555248	0.522263	0.507969	0.063771	0.068169	0.0678025
E7K	0.114348	0.11105	2.06559	1.92193	0.066703	0.0656035		G128M_K104A	0.10262	0.121312	0.104453	0.910753	0.895726	0.885098	0.067436	0.0634045	0.0663365
E7L	0.0846615	0.082829	0.809598	0.883265	0.061572	0.0619385		G128M_K104V_L107G	0.081363	0.107385	0.0978555	0.32142	0.281472	0.267912	0.0670695	0.0634045	0.063038
E7M	0.0839285	0.0868605	0.851746	0.866406	0.063038	0.060106		G128M_K104V_R96A	0.087227	0.0971225	0.0861275	0.265713	0.254351	0.25032	0.0670695	0.070368	0.06597
E7N	0.0846615	0.0912585	0.800803	0.915884	0.059373	0.0590065		G128M_L107C_N83T	1.23877	1.26846	1.42898	2.74545	2.63953	1.77862	0.445664	0.425507	0.425507
E7P	0.070368	0.0714675	0.330583	0.333149	0.060106	0.0619385		G128M_L107C_P61A	1.12845	1.45867	1.83397	2.40314	2.26864	2.09088	1.3271	1.20102	1.26479
E7Q	0.090892	0.087227	1.22045	1.13945	0.0604725	0.0604725		G128M_L107C_R111L	0.77075	1.34652	1.34249	2.44565	1.83177	2.29209	0.307494	0.350374	0.340112
E7R	0.0978555	0.105552	1.13468	1.35678	0.063771	0.0641375		G128M_L107N	0.242623	0.229796	0.203408	0.99798	0.929444	0.822426	0.078431	0.074766	0.0700015
E7S	0.090159	0.0839285	1.03536	0.961696	0.063771	0.0612055		G128P_R111L	0.054242	0.0597395	0.056441	0.0560745	0.0575405	0.049111	0.0597395	0.05864	0.0568075
E7T	0.090159	0.088693	0.932743	0.875202	0.063771	0.0612055		G36F_M60L_P61N	0.0722005	0.0765985	0.071834	0.150998	0.142202	0.137071	0.0670695	0.0678025	0.063771
E7V	0.086494	0.086494	0.862375	1.05919	0.063038	0.0626715		G36K_P61N	0.115814	0.119846	0.10152	0.669596	0.573206	0.522263	0.074766	0.0670695	0.0743995
E7W	0.063771	0.0634045	0.188015	0.191313	0.0619385	0.0597395		H105A_I125A	0.0597395	0.068169	0.063771	0.0663365	0.0663365	0.0641375	0.0634045	0.0656035	0.065237
E7Y	0.0656035	0.065237	0.222466	0.222099	0.062305	0.0626715		H105E	0.068169	0.068902	0.0678025	0.328018	0.303829	0.297598	0.063771	0.0619385	0.0619385
E81A	0.0824625	0.0758655	0.746194	0.563311	0.0604725	0.0619385		H142C_P143A	0.0758655	0.0802635	0.075499	0.401317	0.401684	0.349275	0.066703	0.0700015	0.06597
E88A	0.092358	0.0795305	1.01521	0.915517	0.0634045	0.05864		H89C_N83I	0.0612055	0.068169	0.0641375	0.0663365	0.071834	0.0678025	0.0626715	0.068169	0.065237
E94A	0.0912585	0.082096	0.343044	0.322154	0.076965	0.0707345		H89Q_N83T	0.0831955	0.104819	0.0985885	0.27231	0.247754	0.253985	0.059373	0.063771	0.059373
E94C	0.107385	0.122411	0.821693	1.07091	0.06597	0.063038		I3G_K104V	0.0685355	0.068902	0.0678025	0.085028	0.0927245	0.0919915	0.060839	0.060839	0.063771
E94D	0.062305	0.062305	0.310059	0.329117	0.061572	0.054242		I90L_K104G_P61N	0.055708	0.0663365	0.0626715	0.132673	0.116181	0.108484	0.0663365	0.0634045	0.0626715
E94E	0.069635	0.0795305	0.755356	0.774781	0.064504	0.0604725		I90L_N83S_R111L	0.0678025	0.086494	0.082829	0.217335	0.180318	0.216602	0.0656035	0.0604725	0.063038
E94F	0.057174	0.05864	0.172622	0.181051	0.059373	0.0531425		I90S_N83T	0.068902	0.0729335	0.072567	0.111416	0.106652	0.10995	0.0619385	0.064504	0.062305
E94G	0.0634045	0.0678025	0.527027	0.527394	0.057907	0.052776		I90T_L68F_P61N	0.077698	0.112516	0.0971225	0.461057	0.459958	0.384825	0.0714675	0.0700015	0.0692685
E94H	0.061572	0.0648705	0.359537	0.329117	0.0612055	0.057174		I97A_K104V	0.247021	0.382626	0.278907	1.1816	1.10536	1.0295	0.091625	0.092358	0.0817295
E94I	0.079897	0.0802635	0.704413	0.722738	0.057907	0.0531425		I97C_N83T	0.0648705	0.0656035	0.05864	0.11728	0.104819	0.104453	0.0604725	0.0634045	0.063038
E94K	0.076965	0.0817295	0.794206	0.854678	0.063038	0.059373		I97G_M84A	0.0619385	0.0626715	0.0604725	0.237126	0.208539	0.207439	0.060106	0.060106	0.059373
E94L	0.064504	0.0751325	0.578704	0.587133	0.059373	0.056441		I97G_N83T	0.060839	0.070368	0.0626715	0.09529	0.09529	0.098955	0.0641375	0.063771	0.063038
E94M	0.0692685	0.0758655	0.576138	0.620484	0.0568075	0.059373		I97H_N83I	0.0619385	0.068169	0.06597	0.0612055	0.0604725	0.06597	0.062305	0.0604725	0.0626715
E94N	0.0722005	0.0787975	0.640275	0.677292	0.061572	0.0597395		I97H_N83T	0.063038	0.064504	0.063038	0.082096	0.0780645	0.0733	0.059373	0.0634045	0.059373
E94P	0.0516765	0.054975	0.0560745	0.0553415	0.0553415	0.0516765		I97N_K104V_P61T	0.0634045	0.0743995	0.068902	0.184716	0.150265	0.171522	0.0648705	0.0641375	0.066703
E94Q	0.079897	0.0912585	1.06798	0.969393	0.0641375	0.062305		I97N_N83T	0.0626715	0.06597	0.0634045	0.087227	0.085028	0.086494	0.061572	0.0626715	0.0619385
E94R	0.0780645	0.0824625	0.700015	0.744728	0.0634045	0.0560745		I97S_K104G_N83T	0.068169	0.0868605	0.0729335	0.111783	0.093091	0.101887	0.0604725	0.0641375	0.0590065
E94S	0.129741	0.134139	1.51951	1.50118	0.0700015	0.0648705		I97S_K104V	0.264246	0.243723	0.231995	0.877768	0.779912	0.816196	0.085761	0.08063	0.084295
E94T	0.086494	0.129375	1.47223	1.05992	0.0692685	0.065237		I97T_N83T	0.062305	0.066703	0.0685355	0.105552	0.10262	0.0978555	0.0619385	0.0612055	0.061572
E94V	0.0809965	0.0883265	0.702214	0.775881	0.0619385	0.0560745		K104V_L107E_P61N	0.0604725	0.067436	0.06597	0.067436	0.068169	0.0685355	0.0634045	0.0685355	0.0670695
E94W	0.0553415	0.054975	0.139636	0.147333	0.0604725	0.054975		K104V_L107I_N83T	0.0678025	0.0809965	0.076965	0.117647	0.108484	0.108851	0.0641375	0.061572	0.0612055
E94Y	0.052043	0.05864	0.149899	0.156496	0.060106	0.0553415		K104V_L58F	0.08063	0.0817295	0.079897	0.208905	0.172255	0.163826	0.065237	0.0648705	0.0634045
F21A	0.054975	0.0531425	0.0663365	0.068169	0.0590065	0.0590065		K104V_L62I	0.112149	0.108851	0.105918	0.392522	0.433203	0.425873	0.0729335	0.0707345	0.0722005
F21C	0.0597395	0.0597395	0.0590065	0.0575405	0.057907	0.0619385		K104V_L85Y	0.0626715	0.0648705	0.0612055	0.225764	0.211104	0.231628	0.059373	0.0612055	0.0612055
F21D	0.062305	0.0604725	0.059373	0.0604725	0.0626715	0.0604725		K104V_N83S	0.115814	0.126809	0.119113	0.415978	0.387757	0.41158	0.0656035	0.062305	0.0641375
F21E	0.0619385	0.061572	0.0597395	0.0619385	0.060106	0.0590065		K104V_N83T	0.112149	0.11838	0.10995	0.273776	0.248854	0.223199	0.064504	0.063038	0.059373
F21F	0.076965	0.0795305	0.91002	0.84405	0.0612055	0.05864		K104V_N83Y	0.0956565	0.142935	0.118013	0.094557	0.091625	0.082096	0.061572	0.0670695	0.066703
F21G	0.0560745	0.059373	0.059373	0.0582735	0.0590065	0.0590065		K104V_P30A	0.111416	0.126809	0.106285	0.636611	0.537289	0.574672	0.06597	0.063771	0.0700015
F21H	0.0612055	0.064504	0.282205	0.269377	0.060839	0.0582735		K104V_P30V	0.107751	0.123877	0.119479	0.739231	0.628181	0.555614	0.068169	0.070368	0.0663365
F21I	0.0597395	0.0553415	0.059373	0.0619385	0.0597395	0.0597395		K104V_P61L	0.057174	0.0670695	0.060839	0.0780645	0.079897	0.0714675	0.064504	0.0641375	0.0626715
F21K	0.0612055	0.0619385	0.0641375	0.0641375	0.061572	0.0597395		K104V_R111A	0.096023	0.0993215	0.0927245	0.341212	0.3665	0.361369	0.0670695	0.061572	0.064504
F21L	0.0590065	0.057174	0.068902	0.070368	0.0619385	0.0604725		K104V_R111D	0.0619385	0.0634045	0.0604725	0.0692685	0.0758655	0.071834	0.0634045	0.0604725	0.0597395
F21M	0.0604725	0.0634045	0.0839285	0.096023	0.060839	0.0590065		K104V_R111L	0.0641375	0.0733	0.0707345	0.101887	0.096756	0.0941905	0.067436	0.0648705	0.064504
F21N	0.0590065	0.0619385	0.062305	0.063038	0.061572	0.059373		K104V_R33C	0.060839	0.063038	0.061572	0.063771	0.063771	0.0663365	0.0619385	0.063038	0.0626715
F21P	0.061572	0.0590065	0.061572	0.0641375	0.0619385	0.0619385		K104V_R91A	0.121312	0.119113	0.11728	0.759754	0.768917	0.715408	0.0670695	0.0626715	0.067436
F21Q	0.05864	0.057907	0.0619385	0.063038	0.0604725	0.0604725		K104V_R96A	0.074033	0.0773315	0.074766	0.123877	0.118013	0.112149	0.066703	0.069635	0.0678025
F21R	0.0619385	0.062305	0.0670695	0.0700015	0.064504	0.064504		K104V_V108K	0.246288	0.370165	0.330217	1.56679	1.4682	1.27799	0.108484	0.104819	0.113615
F21S	0.061572	0.060106	0.0626715	0.0634045	0.063771	0.063038		K104V_V108R	0.341578	0.422575	0.395087	1.62323	1.52207	1.41286	0.105552	0.111783	0.108484
F21T	0.061572	0.060839	0.0604725	0.060839	0.0590065	0.0612055		K104V_V16C	0.0765985	0.082096	0.074766	0.103353	0.0905255	0.0795305	0.060106	0.0648705	0.0619385
F21V	0.060839	0.060839	0.0663365	0.067436	0.063038	0.0619385		K104V_V16T	0.111416	0.106652	0.0971225	0.535823	0.478649	0.476084	0.068169	0.0714675	0.068169
F21W	0.121678	0.126076	0.965728	0.923947	0.0692685	0.071101		K104V_V46F	0.101887	0.107018	0.099688	0.527394	0.435036	0.463623	0.0670695	0.067436	0.065237
F21Y	0.0765985	0.0743995	0.808499	0.830489	0.060839	0.0612055		L100I	0.064504	0.0663365	0.063771	0.237126	0.210738	0.201209	0.0626715	0.060106	0.0604725
F38A	0.065237	0.061572	0.368699	0.389223	0.066703	0.0612055		L107C_N83T	0.60839	0.577971	0.367233	1.60674	1.35312	1.62396	0.100788	0.099688	0.099688
F51A	0.0604725	0.063771	0.154297	0.166025	0.0656035	0.0663365		L107E_N83T	0.0619385	0.06597	0.0626715	0.0678025	0.0634045	0.067436	0.06597	0.067436	0.0670695
G116A	0.0597395	0.056441	0.224298	0.135605	0.0597395	0.0597395		L107F_N83T	0.057174	0.0612055	0.05864	0.060106	0.061572	0.059373	0.061572	0.0604725	0.060839
G124A	0.0648705	0.063038	0.233094	0.211104	0.059373	0.0590065		L107H_N83R	0.062305	0.064504	0.0626715	0.0626715	0.069635	0.0663365	0.060106	0.0590065	0.0590065
G128A	0.215136	0.205973	2.65126	2.41487	0.0971225	0.096756		L107I_P143R	0.0692685	0.0846615	0.078431	0.481948	0.450429	0.487812	0.063771	0.0634045	0.063771
G128C	0.093824	0.098955	0.165658	0.154297	0.0641375	0.061572		L107Y_N83T	0.067436	0.08063	0.0736665	0.099688	0.093824	0.0905255	0.06597	0.068902	0.066703
G128D	0.060106	0.0612055	0.105918	0.10995	0.0619385	0.05864		L110I_R111A	0.060106	0.068169	0.062305	0.463989	0.375663	0.406082	0.0619385	0.0626715	0.063771
G128E	0.0722005	0.070368	0.498807	0.57064	0.059373	0.0604725		L110W_N83T	0.0568075	0.061572	0.059373	0.060106	0.0604725	0.05864	0.05864	0.061572	0.060106
G128F	0.18325	0.215502	1.11709	1.29118	0.063771	0.070368		L129M_P143T	0.060839	0.0656035	0.064504	0.0736665	0.072567	0.0729335	0.0626715	0.0648705	0.0634045
G128G	0.068902	0.0714675	0.666297	0.750959	0.0531425	0.054242		L58A_V16N	0.060839	0.061572	0.060106	0.061572	0.0590065	0.0568075	0.0597395	0.061572	0.057907
G128H	0.0824625	0.087227	0.241157	0.258383	0.062305	0.059373		L58F_M60L_P61N	0.153564	0.248854	0.170056	0.717974	0.576871	0.536556	0.093091	0.0890595	0.090892
G128I	0.172622	0.194245	1.54626	1.80904	0.064504	0.067436		L58F_P61N	0.096756	0.10262	0.0861275	0.209638	0.241524	0.204874	0.0678025	0.0663365	0.0648705
G128I_D64K	1.36778	1.27249	4.55303	4.34816	0.386291	0.356238		L62I_P61L	0.0619385	0.065237	0.0619385	0.077698	0.0758655	0.077698	0.0634045	0.0634045	0.062305
G128I_D64K_M60L	3.25159	3.69725	4.16124	4.47203	2.00402	2.10811		L62I_P61N	0.0868605	0.084295	0.085761	0.395087	0.37493	0.3665	0.065237	0.068169	0.0670695
G128I_D64K_M60L_P61N	3.23583	3.34651	3.19478	4.34706	0.91735	0.969759		L62I_R111L	0.063038	0.0700015	0.068169	0.153197	0.140736	0.135971	0.061572	0.065237	0.0648705
G128I_D64K_P61N	1.29814	1.63056	3.56238	3.45866	0.436502	0.467654		L85A_N83T	0.0560745	0.060839	0.0619385	0.059373	0.060839	0.0604725	0.0619385	0.060839	0.061572
G128I_K104V	0.301263	0.27231	2.15245	1.52391	0.0868605	0.078431		L85I_P143M	0.0700015	0.070368	0.0670695	0.428805	0.403517	0.370165	0.056441	0.060106	0.0575405
G128I_K104V_D64K	1.82004	1.68407	4.1825	4.53507	0.646139	0.775881		L85M_N83T	0.0670695	0.0692685	0.064504	0.10152	0.105186	0.107385	0.0663365	0.060106	0.060106
G128I_K104V_D64K_M60L	2.81619	3.78998	4.36758	3.96883	2.28989	2.16125		L85R_N83T	0.057174	0.0641375	0.060839	0.0619385	0.061572	0.0568075	0.05864	0.063771	0.0604725
G128I_K104V_D64K_M60L_P61N	0.862008	0.967927	2.34157	2.43099	0.324719	0.366134		M60L_P61L	0.0787975	0.0824625	0.0817295	0.165292	0.163459	0.13927	0.068902	0.0692685	0.0685355
G128I_K104V_D64K_P61N	1.17683	0.801902	2.68058	2.27413	0.28587	0.353306		M84Q_R111L	0.0656035	0.067436	0.062305	0.115081	0.12461	0.12571	0.0582735	0.0604725	0.0685355
G128I_K104V_M60L	1.29558	1.2395	3.39342	3.17242	0.324353	0.30053		N83F_P143K	0.068169	0.0743995	0.0729335	0.061572	0.063038	0.0634045	0.0604725	0.060839	0.062305
G128I_K104V_M60L_P61N	0.378595	0.516765	1.92156	1.59647	0.142569	0.154297		N83S_R111C	0.0670695	0.0692685	0.065237	0.067436	0.065237	0.066703	0.0612055	0.061572	0.062305
G128I_K104V_P61N	0.34561	0.336081	1.59208	1.47443	0.13927	0.127175		N83S_R111D	0.0641375	0.0692685	0.06597	0.076965	0.0751325	0.075499	0.063771	0.067436	0.0597395
G128I_M60L	1.40699	1.38427	3.64448	3.60599	0.344877	0.328018		N83S_V108N	0.0641375	0.0714675	0.063771	0.146966	0.140736	0.149532	0.061572	0.0634045	0.064504
G128I_M60L_P61N	1.52867	1.57375	3.75772	3.75479	0.406082	0.466188		N83T_P143R	0.0656035	0.074766	0.0722005	0.153197	0.14037	0.140003	0.0604725	0.0619385	0.063038
G128I_P61N	0.746561	0.616453	3.21201	2.89828	0.187282	0.189847		N83T_P143W	0.078431	0.0773315	0.078431	0.13084	0.13304	0.129741	0.06597	0.067436	0.063771
G128K	0.187282	0.197177	2.89718	3.20541	0.119479	0.123877		N83T_R111D	0.057174	0.063038	0.0597395	0.067436	0.0707345	0.06597	0.063038	0.061572	0.0626715
G128L	0.181784	0.224298	1.89334	2.18581	0.0692685	0.0736665		N83T_R111F	0.063038	0.068902	0.0612055	0.082829	0.084295	0.08796	0.064504	0.062305	0.0648705
G128M	0.2932	0.328384	2.76927	3.31023	0.109217	0.100421		N83T_R96A	0.074033	0.079164	0.0736665	0.094557	0.096023	0.090892	0.0648705	0.064504	0.0641375
G128M_D64K	2.03151	1.68297	5.22153	4.74214	0.834154	0.777347		N83T_V108N	0.0634045	0.075499	0.070368	0.124977	0.142202	0.128275	0.063038	0.0634045	0.0634045
G128M_K104V	0.870071	0.745094	3.32159	3.32929	0.177019	0.181418		N83W_P143A	0.068169	0.0700015	0.068169	0.063771	0.061572	0.060839	0.060106	0.0626715	0.0619385
G128M_M60L	3.24352	2.1356	4.74251	4.64246	0.93091	0.947769		N83Y_R111A	0.064504	0.0773315	0.0743995	0.0736665	0.0751325	0.0736665	0.063038	0.0648705	0.0641375
G128M_P61N	1.83213	1.35678	4.43062	5.00126	0.452994	0.508336		N83Y_R111L	0.0663365	0.075499	0.0663365	0.0692685	0.071834	0.068169	0.0612055	0.060839	0.0619385
G128N	0.0733	0.067436	0.809598	0.941172	0.063038	0.0597395		P143L_P61N	0.157962	0.152831	0.141103	0.87337	0.884731	0.655302	0.0758655	0.076232	0.074033
G128P	0.0575405	0.0560745	0.054242	0.052776	0.0553415	0.0546085		P143M_V108R	0.0663365	0.077698	0.0733	0.370165	0.397653	0.36027	0.06597	0.062305	0.0626715
G128Q	0.114715	0.11838	1.7526	2.35476	0.069635	0.0700015		P143T_R111V	0.0692685	0.074766	0.070368	0.260215	0.238958	0.249953	0.060839	0.062305	0.0648705
G128R	0.289535	0.342678	3.26478	2.83231	0.156496	0.166391		P15A_P61L	0.074766	0.074033	0.0678025	0.0817295	0.078431	0.0780645	0.0729335	0.075499	0.0722005
G128S	0.096023	0.084295	1.19809	1.4015	0.067436	0.062305		P15A_P61N	0.101887	0.134506	0.123511	0.605092	0.57064	0.542787	0.079897	0.0853945	0.0839285
G128T	0.078431	0.0985885	1.05369	1.36081	0.06597	0.0634045		P29L	0.069635	0.074766	0.066703	0.218067	0.211104	0.210738	0.060839	0.059373	0.062305
G128V	0.123511	0.13927	1.42678	1.65915	0.0641375	0.065237		P30A_V46R	0.0700015	0.0722005	0.072567	0.32362	0.292467	0.276707	0.060839	0.061572	0.063038
G128W	0.227597	0.267545	1.32087	1.45904	0.071834	0.0714675		P61N_R111C_V108M	0.0809965	0.106285	0.090159	0.244822	0.238592	0.22833	0.072567	0.074033	0.074033
G128Y	0.190214	0.215502	1.3216	1.41579	0.075499	0.075499		P61N_R111L	0.084295	0.0934575	0.08063	0.253618	0.293567	0.246654	0.0634045	0.06597	0.063771
G138A	0.071101	0.0736665	0.819494	0.573573	0.0604725	0.0590065		P61N_R96A	0.0868605	0.093824	0.082096	0.262047	0.239691	0.21367	0.0656035	0.0663365	0.067436
G26A	0.074033	0.0707345	0.53509	0.488545	0.0634045	0.0626715		P61N_V108M	0.129741	0.123877	0.11105	0.745094	0.757922	0.589699	0.0685355	0.071101	0.070368
G32A	0.054975	0.062305	0.527394	0.405716	0.0604725	0.062305		P61N_V16S	0.0897925	0.128275	0.124244	0.706246	0.492576	0.63771	0.0743995	0.0729335	0.074766
G36A	0.112882	0.103353	1.77203	2.05093	0.0670695	0.06597		Q127S	0.063771	0.0700015	0.060839	0.119113	0.126443	0.109217	0.062305	0.0612055	0.060839
G36C	0.0853945	0.0875935	0.862008	0.859809	0.063038	0.0604725		Q127T_R33M	0.0560745	0.0634045	0.0648705	0.0634045	0.0670695	0.063038	0.065237	0.0604725	0.0648705
G36D	0.063771	0.060839	0.0707345	0.068169	0.061572	0.061572		R111L_R20W	0.063038	0.0714675	0.064504	0.0729335	0.0736665	0.0714675	0.0692685	0.0685355	0.068169
G36E	0.063038	0.0604725	0.108484	0.122411	0.0597395	0.060106		R111L_V108L	0.0568075	0.0656035	0.0626715	0.108851	0.118013	0.115081	0.061572	0.060106	0.061572
G36F	0.0648705	0.0626715	0.147333	0.143301	0.060106	0.05864		R39F_V46C	0.0597395	0.0656035	0.0641375	0.063771	0.065237	0.067436	0.063771	0.0663365	0.0648705
G36G	0.0714675	0.070368	0.815829	0.918449	0.0568075	0.0553415		R96G	0.071834	0.079897	0.076232	0.20524	0.19791	0.182151	0.068902	0.064504	0.0670695
G36H	0.08063	0.0780645	0.813264	0.730068	0.063771	0.061572		R96Q	0.103353	0.103353	0.08796	0.461057	0.450429	0.452994	0.067436	0.0604725	0.061572
G36I	0.0590065	0.0568075	0.119846	0.113615	0.0560745	0.055708		R96S	0.0963895	0.093824	0.0868605	0.342311	0.329484	0.311891	0.06597	0.0619385	0.063038
G36K	0.092358	0.0919915	1.1061	1.24573	0.0626715	0.0634045		V16C_V46C	0.067436	0.067436	0.063038	0.065237	0.061572	0.0626715	0.065237	0.06597	0.0626715
G36L	0.061572	0.0626715	0.106652	0.122045	0.059373	0.0582735		V16C_V46Y	0.0743995	0.074766	0.0743995	0.0846615	0.074033	0.079164	0.0634045	0.0670695	0.0648705
G36M	0.068902	0.064504	0.215869	0.255817	0.0612055	0.0612055		WT	0.0714675	0.0751325	0.0700015	0.301996	0.234927	0.262047	0.066703	0.0612055	0.0604725
G36N	0.0941905	0.085761	1.20395	1.6148	0.0626715	0.065237		WT	0.0707345	0.071834	0.0663365	0.348908	0.259849	0.314824	0.061572	0.0612055	0.060839
G36P	0.0590065	0.0575405	0.060106	0.065237	0.0597395	0.0590065		WT	0.0714675	0.0707345	0.071101	0.303462	0.234193	0.259849	0.0656035	0.063038	0.0619385
G36Q	0.06597	0.0692685	0.354406	0.358071	0.0612055	0.057174		WT	0.0604725	0.059373	0.06597	0.314824	0.241157	0.215136	0.0626715	0.0619385	0.0619385
G36R	0.067436	0.063771	0.252885	0.240424	0.060839	0.05864		WT	0.069635	0.071834	0.0714675	0.306394	0.257283	0.282572	0.0619385	0.061572	0.059373
G36S	0.104819	0.133773	2.64393	2.72823	0.071101	0.0700015		WT	0.067436	0.0729335	0.0722005	0.311159	0.271576	0.281838	0.0634045	0.063038	0.0619385
G36T	0.0890595	0.0897925	0.918083	0.81363	0.0648705	0.064504		WT	0.0714675	0.0722005	0.06597	0.333881	0.277807	0.288436	0.063038	0.063038	0.0604725
G36V	0.0707345	0.0714675	0.313724	0.32985	0.0604725	0.0597395		WT	0.0722005	0.071834	0.0692685	0.340479	0.310792	0.300897	0.063038	0.062305	0.0590065
G36W	0.064504	0.055708	0.101154	0.107018	0.0619385	0.0538755		WT	0.0722005	0.0729335	0.0707345	0.34561	0.304928	0.304928	0.0612055	0.062305	0.0604725
G36Y	0.0707345	0.067436	0.252885	0.296132	0.05864	0.062305		WT	0.072567	0.074766	0.0656035	0.303462	0.301263	0.305295	0.0612055	0.0648705	0.0626715
G42A	0.0751325	0.0722005	0.50577	0.457759	0.0619385	0.062305		WT	0.075499	0.0751325	0.0733	0.36027	0.314457	0.322887	0.063038	0.0663365	0.0634045
G6A	0.0494775	0.0487445	0.0897925	0.0905255	0.0516765	0.049111		WT	0.068902	0.074766	0.0722005	0.299797	0.25765	0.250686	0.063771	0.0641375	0.062305
G6C	0.0590065	0.05864	0.060839	0.0634045	0.0582735	0.0619385		WT	0.0670695	0.070368	0.0707345	0.494042	0.521529	0.451528	0.0641375	0.0641375	0.0619385
G6D	0.060106	0.060839	0.061572	0.0626715	0.0641375	0.0634045		WT	0.070368	0.071101	0.0707345	0.538389	0.47645	0.529593	0.060106	0.063038	0.060106
G6E	0.059373	0.061572	0.060106	0.0648705	0.0612055	0.06597		WT	0.0733	0.0707345	0.0751325	0.527394	0.459225	0.515665	0.0641375	0.0626715	0.0612055
G6F	0.0604725	0.060106	0.062305	0.0634045	0.0604725	0.057907		WT	0.0722005	0.0722005	0.071101	0.536189	0.529226	0.509069	0.0663365	0.062305	0.0634045
G6G	0.074766	0.0736665	0.85138	0.63038	0.0553415	0.057174		WT	0.068902	0.0733	0.0685355	0.564777	0.561845	0.565509	0.06597	0.062305	0.062305
G6H	0.060839	0.0597395	0.0678025	0.071834	0.062305	0.063038		WT	0.068902	0.069635	0.0733	0.522263	0.521529	0.545352	0.065237	0.063771	0.0619385
G6I	0.060106	0.0568075	0.0604725	0.063038	0.0582735	0.05864		WT	0.066703	0.070368	0.0733	0.585301	0.595196	0.598495	0.0656035	0.0634045	0.063771
G6K	0.064504	0.063771	0.223932	0.219534	0.0634045	0.061572		WT	0.069635	0.0722005	0.0714675	0.459591	0.483047	0.528127	0.066703	0.063771	0.0626715
G6L	0.0612055	0.0619385	0.068902	0.067436	0.060106	0.0612055		WT	0.0714675	0.0736665	0.074766	0.617919	0.606191	0.621584	0.06597	0.063038	0.0641375
G6M	0.057907	0.059373	0.063038	0.0678025	0.059373	0.0612055
G6N	0.0590065	0.060839	0.076232	0.078431	0.0612055	0.060106		*These mutants were screened on a different day than those above.
G6P	0.0590065	0.0612055	0.0612055	0.0604725	0.060106	0.0619385			1 μM Pb			30 μM Zn			No ligand
G6Q	0.057907	0.057174	0.0773315	0.071834	0.0575405	0.060839		Mutant	Replicate 1	Replicate 2	Replicate 3	Replicate 1	Replicate 2	Replicate 3	Replicate 1	Replicate 2	Replicate 3
G6R	0.0626715	0.063771	0.113249	0.118746	0.0597395	0.0612055		D64T_P61N	1.18123	0.962796	1.03206	3.67893	3.58877	3.42531	0.364301	0.344877	0.324353
G6S	0.068902	0.068169	0.430638	0.392888	0.062305	0.059373		D131A_D135A	0.181418	0.188748	0.181051	2.00879	2.31701	2.28183	0.0795305	0.0751325	0.076232
G6T	0.0619385	0.0597395	0.0765985	0.0831955	0.057907	0.060839		N83T_R111A	0.085761	0.082829	0.0817295	0.361736	0.304562	0.355505	0.0560745	0.055708	0.0575405
G6V	0.0626715	0.060839	0.0641375	0.06597	0.060839	0.0626715		D131C_P61N	0.391056	0.416711	0.475351	1.77129	1.46893	1.54187	0.11838	0.100421	0.106652
G6W	0.0597395	0.0604725	0.0619385	0.062305	0.059373	0.0626715		D135A_N83M	0.104819	0.103353	0.098955	0.0692685	0.06597	0.074766	0.0568075	0.057907	0.0546085
G6Y	0.060106	0.061572	0.06597	0.06597	0.057907	0.0626715		D131Y_D135A	0.096756	0.098222	0.105186	1.79475	1.30657	1.73171	0.0670695	0.06597	0.063038
G80A	0.0700015	0.0597395	0.554148	0.498807	0.0597395	0.055708		K104V_N83I	0.340479	0.340479	0.385925	0.067436	0.0634045	0.0729335	0.063038	0.061572	0.063771
G98A	0.077698	0.074766	0.749859	0.835254	0.060839	0.0619385		N83T_R111L	0.0641375	0.0707345	0.0700015	0.154297	0.172255	0.175554	0.0546085	0.0560745	0.0604725
H105A	0.071834	0.0656035	0.830122	0.708445	0.062305	0.062305		N83Y_R111D	0.0538755	0.0582735	0.0582735	0.0538755	0.060106	0.057174	0.061572	0.062305	0.0619385
H106A	0.0670695	0.0663365	0.22723	0.19901	0.0619385	0.057174		C114R_L107I	0.046179	0.054242	0.0531425	0.05131	0.0524095	0.050577	0.0568075	0.0604725	0.0597395
H142A	0.071101	0.072567	0.949968	0.505037	0.0590065	0.063771		N83S_P143W	0.0875935	0.108118	0.10995	0.524828	0.57064	0.572473	0.059373	0.063038	0.0619385
H45A	0.072567	0.0729335	0.624883	0.749126	0.0612055	0.05864		G36L_R33A	0.0509435	0.0582735	0.060839	0.059373	0.0612055	0.0604725	0.059373	0.0648705	0.06597
H54A	0.057174	0.0531425	0.070368	0.071101	0.0560745	0.056441		D135A_L110I	0.052776	0.0626715	0.060839	1.85706	1.90067	2.05533	0.0597395	0.061572	0.0612055
H89A	0.057174	0.0568075	0.067436	0.0670695	0.060106	0.0597395		D135S_G128I_L107C	3.48322	4.08501	4.13339	4.36502	4.34229	4.42109	2.56403	2.69231	2.67032
H89C	0.0546085	0.060106	0.063771	0.0590065	0.056441	0.054242		E94D_K104A_N83S	0.067436	0.076965	0.0758655	0.406082	0.429538	0.430638	0.059373	0.060106	0.060106
H89D	0.063771	0.0700015	0.0824625	0.0831955	0.063771	0.060839		WT	0.0773315	0.0846615	0.0853945	0.770383	0.842584	0.967194	0.054975	0.064504	0.0641375
H89E	0.0773315	0.0817295	0.14037	0.137071	0.0663365	0.063038		WT	0.08063	0.0824625	0.0795305	0.699282	1.00751	0.850647	0.0590065	0.0619385	0.063771
H89F	0.0538755	0.059373	0.064504	0.061572	0.060839	0.0553415		WT	0.0817295	0.0839285	0.0787975	0.919548	0.941539	0.752791	0.0568075	0.0626715	0.0612055
H89G	0.054242	0.0546085	0.0560745	0.059373	0.0590065	0.052776		WT	0.0831955	0.084295	0.074766	0.737398	0.986618	0.86604	0.062305	0.062305	0.0612055
H89H	0.0765985	0.082096	0.804834	0.813997	0.06597	0.062305		WT	0.0824625	0.082096	0.0795305	0.811798	0.891328	0.914784	0.0626715	0.063771	0.05864
H89I	0.0524095	0.054975	0.060839	0.057907	0.057174	0.050577
H89K	0.0590065	0.060839	0.163459	0.158328	0.0619385	0.0582735
H89L	0.0538755	0.0568075	0.0678025	0.0619385	0.060839	0.057174
H89M	0.0634045	0.063771	0.142935	0.142202	0.0619385	0.060106
H89N	0.0663365	0.0663365	0.271576	0.249587	0.0604725	0.0590065
H89P	0.0546085	0.0553415	0.056441	0.056441	0.05864	0.0546085
H89Q	0.110317	0.106285	1.24573	1.35825	0.0678025	0.0612055
H89R	0.097489	0.0897925	0.963529	0.987351	0.0714675	0.0656035
H89S	0.055708	0.060106	0.0619385	0.0634045	0.056441	0.057907
H89T	0.056441	0.059373	0.0626715	0.054975	0.0619385	0.060839
H89V	0.0560745	0.0590065	0.056441	0.057174	0.061572	0.0568075
H89W	0.057907	0.0590065	0.0612055	0.0604725	0.062305	0.0590065
H89Y	0.0560745	0.05864	0.0582735	0.054975	0.060839	0.0582735
I125A	0.0568075	0.0538755	0.0568075	0.060106	0.060106	0.054242
I125C	0.05864	0.059373	0.060106	0.053509	0.060106	0.0590065
I125D	0.0604725	0.0560745	0.05864	0.0531425	0.059373	0.0575405
I125E	0.05864	0.0575405	0.057907	0.053509	0.061572	0.057907
I125F	0.059373	0.056441	0.0524095	0.052776	0.0546085	0.0560745
I125G	0.056441	0.0553415	0.0524095	0.048378	0.0546085	0.0546085
I125H	0.0604725	0.0597395	0.05864	0.0553415	0.062305	0.057907
I125I	0.0729335	0.071834	0.706979	0.800436	0.0575405	0.0553415
I125K	0.0590065	0.0582735	0.05864	0.054242	0.0619385	0.057907
I125L	0.0568075	0.0575405	0.055708	0.0553415	0.055708	0.054242
I125M	0.05864	0.057174	0.0553415	0.0560745	0.0597395	0.060106
I125N	0.05864	0.0575405	0.0560745	0.0538755	0.0575405	0.05864
I125P	0.0575405	0.0582735	0.0538755	0.0531425	0.0553415	0.056441
I125Q	0.05864	0.060839	0.053509	0.056441	0.059373	0.0582735
I125R	0.0612055	0.059373	0.0590065	0.0560745	0.0626715	0.0590065
I125S	0.0582735	0.056441	0.0582735	0.0553415	0.0612055	0.0582735
I125T	0.055708	0.0575405	0.064504	0.063771	0.060106	0.0568075
I125V	0.0626715	0.0626715	0.180318	0.185449	0.0582735	0.0582735
I125W	0.0604725	0.05864	0.0582735	0.0546085	0.060106	0.0575405
I125Y	0.0604725	0.057174	0.057174	0.0531425	0.0604725	0.0575405
I19A	0.0597395	0.05864	0.0802635	0.0809965	0.0568075	0.05864
I3A	0.05864	0.060106	0.344877	0.333881	0.057907	0.0509435
I3C	0.0773315	0.0700015	0.782478	0.766352	0.05864	0.05864
I3D	0.0604725	0.0597395	0.08063	0.0817295	0.061572	0.0612055
I3E	0.059373	0.060839	0.100421	0.102254	0.060106	0.0619385
I3F	0.062305	0.0663365	0.573939	0.600327	0.055708	0.0553415
I3G	0.0722005	0.0787975	0.194978	0.196444	0.0626715	0.059373
I3H	0.0692685	0.0722005	0.363568	0.348908	0.0582735	0.0597395
I3I	0.0685355	0.0714675	0.739597	0.745094	0.0502105	0.0560745
I3K	0.0692685	0.0612055	0.31409	0.302729	0.061572	0.060106
I3L	0.0692685	0.0751325	0.813997	0.827924	0.052776	0.060839
I3M	0.0780645	0.075499	1.16217	1.37841	0.063038	0.065237
I3N	0.059373	0.056441	0.113981	0.114348	0.060839	0.0590065
I3P	0.055708	0.060839	0.052776	0.056441	0.057907	0.0604725
I3Q	0.068902	0.065237	0.341212	0.330583	0.0568075	0.052776
I3R	0.079164	0.079164	0.392522	0.35917	0.0604725	0.0604725
I3S	0.063038	0.057907	0.209271	0.207439	0.0582735	0.0590065
I3T	0.0700015	0.0634045	0.322887	0.339012	0.0604725	0.0590065
I3V	0.121312	0.127542	1.34139	1.30584	0.0612055	0.0626715
I3W	0.0758655	0.0773315	0.917716	0.99688	0.059373	0.0590065
I3Y	0.0670695	0.0678025	0.933109	1.01997	0.0597395	0.0626715
I52A	0.0612055	0.057907	0.0758655	0.0780645	0.063771	0.063038
I5A	0.0516765	0.052043	0.084295	0.079164	0.054242	0.0487445
I90A	0.076965	0.081363	0.517865	0.524095	0.062305	0.0626715
I90C	0.065237	0.06597	0.576504	0.559279	0.0604725	0.057907
I90D	0.054975	0.057174	0.0890595	0.0809965	0.060106	0.053509
I90E	0.0575405	0.0582735	0.098955	0.0963895	0.060839	0.054975
I90F	0.0612055	0.0648705	0.315557	0.361736	0.0604725	0.052776
I90G	0.0582735	0.057174	0.22833	0.216235	0.055708	0.05131
I90H	0.0883265	0.0912585	0.749126	0.760121	0.064504	0.059373
I90I	0.068902	0.0736665	0.700748	0.702214	0.057907	0.054242
I90K	0.102254	0.0956565	0.807033	0.892794	0.063771	0.0604725
I90L	0.057174	0.059373	0.351473	0.356238	0.057907	0.0538755
I90M	0.0612055	0.063771	0.375296	0.393621	0.060106	0.0575405
I90N	0.0575405	0.0626715	0.27121	0.287703	0.0575405	0.0568075
I90P	0.0604725	0.0626715	0.147333	0.15393	0.059373	0.0553415
I90Q	0.0765985	0.0707345	0.600327	0.67436	0.060106	0.059373
I90R	0.124977	0.124977	0.987718	0.952534	0.0692685	0.062305
I90S	0.064504	0.069635	0.377862	0.390689	0.062305	0.057907
I90T	0.079897	0.079164	0.590431	0.600327	0.062305	0.059373
I90V	0.0634045	0.064504	0.594463	0.572473	0.061572	0.056441
I90W	0.0626715	0.0612055	0.267545	0.276341	0.060106	0.0568075
I90Y	0.106652	0.10995	0.981854	0.989183	0.0626715	0.0590065
I97A	0.133773	0.131574	1.14311	1.13322	0.0648705	0.0678025
I97C	0.0656035	0.074766	0.735199	0.786876	0.0612055	0.0590065
I97D	0.0568075	0.0582735	0.196444	0.188748	0.0626715	0.056441
I97E	0.0604725	0.063038	0.42514	0.347809	0.0604725	0.054242
I97F	0.057174	0.0612055	0.252885	0.303462	0.056441	0.050577
I97G	0.0612055	0.059373	0.414145	0.394354	0.056441	0.0546085
I97H	0.057174	0.0619385	0.261681	0.264246	0.060839	0.052043
I97I	0.0722005	0.072567	0.809232	0.771849	0.059373	0.055708
I97K	0.0582735	0.0612055	0.097489	0.105918	0.0626715	0.05864
I97L	0.0765985	0.082829	0.851746	0.831589	0.0612055	0.057907
I97M	0.0553415	0.05864	0.281106	0.280373	0.0590065	0.055708
I97N	0.0575405	0.063038	0.320321	0.329484	0.05864	0.0546085
I97P	0.0553415	0.0568075	0.13194	0.137071	0.0568075	0.0516765
I97Q	0.0546085	0.059373	0.292834	0.280373	0.0590065	0.054975
I97R	0.0553415	0.0575405	0.115081	0.116914	0.061572	0.0538755
I97S	0.071101	0.0733	0.54975	0.558546	0.0619385	0.056441
I97T	0.063771	0.0685355	0.57174	0.585301	0.060839	0.054975
I97V	0.05864	0.062305	0.326918	0.348175	0.057907	0.0546085
I97W	0.0604725	0.0626715	0.170789	0.181051	0.0626715	0.054242
I97Y	0.08063	0.084295	0.698916	0.742896	0.0626715	0.057907
K104A	0.0773315	0.0743995	0.617186	0.56441	0.060106	0.059373
K104C	0.114348	0.151731	1.44768	1.18929	0.0678025	0.054975
K104D	0.105552	0.170789	1.18343	0.934208	0.0634045	0.054975
K104E	0.05864	0.0795305	0.721272	0.548651	0.0612055	0.049111
K104F	0.096023	0.137804	0.862375	0.914784	0.0656035	0.050577
K104G	0.048378	0.056441	0.222466	0.217701	0.057907	0.0472785
K104H	0.13194	0.246654	1.8259	1.28642	0.0787975	0.0736665
K104I	0.133773	0.196444	1.18563	1.26003	0.0656035	0.0575405
K104K	0.05864	0.0743995	0.801169	0.657135	0.0626715	0.0575405
K104L	0.113249	0.155762	1.14934	1.07275	0.0626715	0.055708
K104M	0.0861275	0.135971	1.23987	1.0207	0.065237	0.052776
K104N	0.0648705	0.099688	0.98222	0.775147	0.060839	0.050577
K104P	0.050577	0.0582735	0.081363	0.0824625	0.0560745	0.0458125
K104Q	0.072567	0.093824	0.885464	0.916617	0.0619385	0.0582735
K104R	0.0787975	0.112882	1.06102	0.830489	0.0663365	0.057907
K104S	0.077698	0.106285	1.03756	0.963529	0.0626715	0.0597395
K104T	0.0817295	0.103353	0.953633	0.775881	0.0634045	0.0604725
K104V	0.145134	0.200476	1.48139	1.21898	0.0714675	0.0590065
K104V_D64K	1.47956	1.40443	4.01941	4.06265	0.433936	0.438334
K104V_D64K_M60L	3.91422	4.48339	4.71136	4.55486	1.89517	2.13743
K104V_D64K_M60L_P61N	1.13688	1.08741	3.14017	2.92943	0.362835	0.369065
K104V_D64K_P61N	0.778813	0.726037	2.33864	2.48707	0.258016	0.261681
K104V_L107A	0.787609	0.846615	2.26424	2.10188	0.159427	0.171888
K104V_L107C_G128I	2.69194	2.31188	3.53819	3.20541	0.500273	0.466555
K104V_M60L	1.14568	1.05112	3.09619	3.24023	0.251053	0.259115
K104V_M60L_P61N	0.42514	0.400585	1.52977	1.58548	0.148432	0.157229
K104V_P61N	0.389956	0.380061	2.10884	1.43815	0.13194	0.109217
K104W	0.070368	0.088693	0.675093	0.539122	0.0641375	0.050577
K104Y	0.093091	0.13194	1.1827	0.996147	0.0648705	0.0531425
K10A	0.070368	0.0670695	0.585301	0.548284	0.0568075	0.0560745
K73A	0.072567	0.0626715	0.523362	0.317023	0.063038	0.0612055
L100A	0.127909	0.134139	0.800436	0.524828	0.079164	0.081363
L101A	0.075499	0.0736665	0.676926	0.432104	0.0641375	0.062305
L103A	0.069635	0.0692685	0.891328	0.944104	0.0619385	0.063771
L107A	2.04654	1.88381	3.40405	2.28403	0.521163	0.507236
L107C	1.00274	1.08997	3.17499	2.53215	0.45336	0.52776
L107C_D64K	3.64044	3.85485	3.96406	4.2591	3.57154	4.08757
L107C_G128I	3.19918	3.04232	4.18433	4.09417	1.31354	1.36485
L107C_G128M	4.08684	3.8827	3.81966	4.45298	2.9353	3.40698
L107C_G128M_D64K	5.54111	6.27485	4.83487	4.89791	6.07327	6.46469
L107C_G128M_K104V	3.20907	2.99137	4.09087	4.14512	0.684989	0.717974
L107C_G128M_M60L	5.41614	4.54277	5.42713	5.01958	4.45957	4.49915
L107C_G128M_P61N	4.71319	4.03553	5.24865	5.09765	3.22483	3.40515
L107C_K104V	0.963895	1.29594	2.66665	1.95894	0.188748	0.179952
L107C_M60L	1.38464	1.46563	3.8926	3.96993	0.992116	1.03243
L107C_P61N	2.34963	2.45848	3.90689	3.93364	1.27799	1.39637
L107D	0.0582735	0.060839	0.0597395	0.0560745	0.060106	0.057174
L107E	0.081363	0.0678025	0.249587	0.325819	0.0590065	0.05864
L107F	0.0509435	0.0480115	0.0663365	0.060839	0.0538755	0.0516765
L107G	0.0809965	0.0861275	0.447497	0.441266	0.059373	0.0597395
L107H	0.054975	0.052043	0.0809965	0.0831955	0.0568075	0.056441
L107I	0.064504	0.069635	0.853579	0.76232	0.05864	0.057174
L107K	0.0590065	0.0582735	0.08796	0.084295	0.060106	0.052043
L107L	0.0582735	0.057174	0.709178	0.5864	0.05864	0.049844
L107M	0.062305	0.05864	0.403517	0.339012	0.055708	0.053509
L107N	0.076965	0.074766	0.529593	0.491843	0.057907	0.05131
L107P	0.056441	0.049111	0.0634045	0.060839	0.055708	0.057907
L107Q	0.085761	0.0846615	0.731168	0.797504	0.0612055	0.0546085
L107R	0.056441	0.053509	0.0758655	0.0802635	0.0597395	0.0582735
L107S	0.54242	0.548284	2.29795	2.23858	0.126443	0.113615
L107T	0.270844	0.292834	2.07915	1.77203	0.083562	0.0758655
L107V	0.205606	0.174821	2.04617	2.01648	0.0846615	0.0861275
L107W	0.063771	0.063771	0.118746	0.116914	0.060839	0.0590065
L107Y	0.0678025	0.067436	0.215869	0.203041	0.0612055	0.059373
L110A	0.071101	0.0685355	0.074766	0.071101	0.0736665	0.071834
L110C	0.0582735	0.057174	0.0795305	0.0736665	0.057907	0.057174
L110D	0.05864	0.05864	0.057907	0.0568075	0.056441	0.05864
L110E	0.0604725	0.062305	0.05864	0.057174	0.0582735	0.0597395
L110F	0.0612055	0.05864	0.0634045	0.0604725	0.056441	0.0560745
L110G	0.0553415	0.054242	0.0553415	0.0509435	0.0553415	0.0546085
L110H	0.0780645	0.0839285	2.31885	2.72786	0.062305	0.065237
L110I	0.0590065	0.0568075	0.516765	0.568075	0.0560745	0.0553415
L110K	0.0590065	0.0582735	0.077698	0.08063	0.057907	0.0575405
L110L	0.072567	0.074033	0.649438	0.737032	0.057174	0.0597395
L110M	0.0568075	0.0560745	0.0590065	0.055708	0.057907	0.055708
L110N	0.0575405	0.0582735	0.0626715	0.0626715	0.057907	0.057907
L110P	0.059373	0.0568075	0.05864	0.056441	0.0582735	0.0604725
L110Q	0.056441	0.0575405	0.055708	0.0560745	0.0546085	0.056441
L110R	0.0590065	0.060106	0.0663365	0.06597	0.0590065	0.0568075
L110S	0.0575405	0.057907	0.0626715	0.060106	0.056441	0.0560745
L110T	0.060839	0.059373	0.159794	0.155762	0.057174	0.0575405
L110V	0.06597	0.066703	0.455926	0.548284	0.05864	0.061572
L110W	0.0582735	0.0560745	0.0553415	0.052043	0.0582735	0.055708
L110Y	0.0597395	0.0597395	0.0663365	0.0648705	0.0575405	0.05864
L126A	0.0700015	0.0663365	0.0663365	0.071834	0.0692685	0.0678025
L126C	0.057907	0.056441	0.0582735	0.054242	0.061572	0.056441
L126D	0.05864	0.0575405	0.056441	0.0524095	0.0612055	0.0582735
L126E	0.0575405	0.057907	0.056441	0.054975	0.060839	0.057907
L126F	0.0590065	0.0575405	0.060106	0.057174	0.057174	0.0568075
L126G	0.0553415	0.0560745	0.0516765	0.0487445	0.054975	0.052776
L126H	0.0582735	0.059373	0.059373	0.0509435	0.061572	0.0590065
L126I	0.057907	0.055708	0.229429	0.247021	0.054975	0.053509
L126K	0.0590065	0.059373	0.057174	0.055708	0.0619385	0.0575405
L126L	0.0729335	0.075499	0.731901	0.751692	0.0560745	0.054242
L126M	0.060839	0.0582735	0.197177	0.24299	0.0604725	0.0582735
L126N	0.0590065	0.05864	0.0531425	0.053509	0.059373	0.05864
L126P	0.057174	0.0538755	0.0509435	0.05131	0.0553415	0.055708
L126Q	0.0590065	0.056441	0.055708	0.054975	0.059373	0.05864
L126R	0.0597395	0.060106	0.05864	0.055708	0.063038	0.060839
L126S	0.057907	0.0590065	0.054242	0.0546085	0.0604725	0.057907
L126T	0.0604725	0.0553415	0.0590065	0.054975	0.060839	0.0582735
L126V	0.05864	0.0575405	0.05864	0.05864	0.0546085	0.056441
L126W	0.0612055	0.0575405	0.0612055	0.0612055	0.05864	0.05864
L126Y	0.0597395	0.0590065	0.0575405	0.0546085	0.060839	0.0582735
L129A	0.0568075	0.0553415	0.05864	0.0560745	0.05864	0.055708
L129C	0.0582735	0.0575405	0.0546085	0.054242	0.054975	0.057174
L129D	0.060106	0.0597395	0.054242	0.055708	0.057907	0.0597395
L129E	0.0582735	0.0612055	0.055708	0.053509	0.0590065	0.057174
L129F	0.05864	0.0575405	0.055708	0.057174	0.054975	0.0568075
L129G	0.054975	0.053509	0.0524095	0.0494775	0.052043	0.0531425
L129H	0.057174	0.060106	0.059373	0.057174	0.0597395	0.0575405
L129I	0.060106	0.0582735	0.15393	0.171156	0.052043	0.054975
L129K	0.0604725	0.0575405	0.0568075	0.056441	0.05864	0.0575405
L129L	0.0714675	0.0736665	0.644307	0.62305	0.0546085	0.057907
L129M	0.05864	0.059373	0.075499	0.082096	0.0582735	0.057174
L129N	0.05864	0.057907	0.0560745	0.0509435	0.0597395	0.0575405
L129P	0.0575405	0.0524095	0.0509435	0.0472785	0.053509	0.054242
L129Q	0.0582735	0.056441	0.0538755	0.054242	0.060106	0.0575405
L129R	0.059373	0.05864	0.055708	0.055708	0.0582735	0.059373
L129S	0.05864	0.059373	0.0568075	0.055708	0.05864	0.0568075
L129T	0.05864	0.0575405	0.056441	0.053509	0.057907	0.05864
L129V	0.0575405	0.0568075	0.0538755	0.0531425	0.054975	0.056441
L129W	0.060839	0.060106	0.0575405	0.0568075	0.0553415	0.0590065
L129Y	0.05864	0.059373	0.056441	0.0560745	0.055708	0.0582735
L27A	0.05864	0.057907	0.0733	0.0733	0.063771	0.0626715
L27C	0.0634045	0.0648705	0.140736	0.144035	0.0626715	0.063038
L27D	0.0590065	0.061572	0.0560745	0.05864	0.063771	0.061572
L27E	0.0626715	0.0604725	0.0582735	0.057174	0.0612055	0.059373
L27F	0.105552	0.10152	0.468387	0.517498	0.068902	0.0656035
L27G	0.060839	0.05864	0.062305	0.067436	0.060106	0.061572
L27H	0.0634045	0.063038	0.076965	0.075499	0.0612055	0.0634045
L27I	0.079164	0.081363	0.531791	0.57907	0.060106	0.0590065
L27K	0.0612055	0.0604725	0.0626715	0.060106	0.0648705	0.063038
L27L	0.0780645	0.0802635	0.871171	0.930544	0.0612055	0.0619385
L27M	0.094557	0.099688	0.714675	0.77075	0.0656035	0.063038
L27N	0.059373	0.063771	0.060106	0.060106	0.063038	0.0634045
L27P	0.0604725	0.0619385	0.063771	0.067436	0.0582735	0.063038
L27Q	0.060839	0.0626715	0.063038	0.0626715	0.0641375	0.064504
L27R	0.0648705	0.066703	0.06597	0.0670695	0.067436	0.063771
L27S	0.061572	0.0626715	0.066703	0.0626715	0.0626715	0.0619385
L27T	0.0604725	0.060106	0.0612055	0.0575405	0.063038	0.0612055
L27V	0.071101	0.0722005	0.346342	0.352573	0.063038	0.0619385
L27W	0.062305	0.062305	0.063771	0.063771	0.0641375	0.0590065
L27Y	0.08063	0.077698	0.262047	0.246654	0.06597	0.06597
L28A	0.060839	0.0597395	0.0685355	0.070368	0.0634045	0.063038
L28C	0.065237	0.064504	0.143301	0.135971	0.0634045	0.0626715
L28D	0.063771	0.0626715	0.063771	0.0634045	0.062305	0.061572
L28E	0.06597	0.063771	0.0656035	0.0656035	0.0626715	0.0634045
L28F	0.0773315	0.0795305	0.586767	0.611689	0.060839	0.0597395
L28G	0.05864	0.0575405	0.0582735	0.0597395	0.05864	0.0590065
L28H	0.0634045	0.061572	0.0538755	0.05864	0.0626715	0.062305
L28I	0.0831955	0.085028	0.861642	0.954733	0.059373	0.0582735
L28K	0.063771	0.0612055	0.057907	0.0582735	0.0634045	0.0626715
L28L	0.0787975	0.071834	0.799337	0.972691	0.0560745	0.0604725
L28M	0.0758655	0.0780645	0.60216	0.634412	0.061572	0.061572
L28N	0.0597395	0.05864	0.062305	0.05864	0.0626715	0.063038
L28P	0.060106	0.060839	0.0612055	0.0626715	0.060839	0.0612055
L28Q	0.0612055	0.0626715	0.05864	0.059373	0.063771	0.063771
L28R	0.0648705	0.0612055	0.060839	0.0568075	0.063771	0.0619385
L28S	0.061572	0.0648705	0.0714675	0.0714675	0.063771	0.061572
L28T	0.0700015	0.068169	0.144035	0.188015	0.0656035	0.063771
L28V	0.082829	0.0809965	0.510535	0.5142	0.061572	0.0619385
L28W	0.082829	0.081363	0.863841	0.891328	0.062305	0.0597395
L28Y	0.063771	0.061572	0.123511	0.116181	0.061572	0.0626715
L40A	0.0670695	0.064504	0.209271	0.204141	0.063038	0.05864
L49A	0.0604725	0.062305	0.104453	0.089426	0.0626715	0.0612055
L58A	0.057174	0.056441	0.052776	0.0597395	0.059373	0.060839
L58C	0.0575405	0.057907	0.060839	0.061572	0.0582735	0.05864
L58D	0.062305	0.062305	0.0597395	0.0619385	0.0582735	0.061572
L58E	0.061572	0.0634045	0.0626715	0.065237	0.0626715	0.0612055
L58F	0.0722005	0.074033	0.27964	0.241524	0.0604725	0.057907
L58G	0.0538755	0.055708	0.052776	0.05131	0.054242	0.0553415
L58H	0.057907	0.060839	0.063038	0.068169	0.05864	0.059373
L58I	0.0553415	0.0538755	0.0582735	0.0590065	0.0546085	0.054242
L58K	0.068902	0.0692685	0.0758655	0.071101	0.0619385	0.063771
L58L	0.0733	0.0714675	0.727136	0.716141	0.060106	0.057174
L58M	0.0575405	0.05864	0.0758655	0.0736665	0.0582735	0.0582735
L58N	0.0575405	0.0582735	0.0531425	0.056441	0.0560745	0.0568075
L58P	0.060839	0.059373	0.0597395	0.0612055	0.0604725	0.0582735
L58Q	0.05864	0.059373	0.069635	0.072567	0.060839	0.0582735
L58R	0.063038	0.0670695	0.0656035	0.066703	0.0612055	0.061572
L58S	0.05864	0.05864	0.057174	0.0553415	0.0568075	0.0575405
L58T	0.0582735	0.0590065	0.0560745	0.0568075	0.0575405	0.060106
L58V	0.0553415	0.0582735	0.0597395	0.062305	0.0575405	0.0590065
L58W	0.070368	0.066703	0.0743995	0.077698	0.065237	0.0604725
L58Y	0.236759	0.221732	0.58017	0.63148	0.082829	0.074033
L62A	0.0656035	0.0612055	0.0883265	0.0795305	0.0648705	0.064504
L62C	0.0641375	0.06597	0.098955	0.100055	0.062305	0.0597395
L62D	0.0641375	0.061572	0.0641375	0.0656035	0.0604725	0.060839
L62E	0.0641375	0.060839	0.0648705	0.066703	0.0604725	0.060839
L62F	0.0663365	0.0641375	0.164925	0.170423	0.061572	0.0582735
L62G	0.0568075	0.0590065	0.0619385	0.060839	0.057907	0.059373
L62H	0.064504	0.063038	0.0883265	0.09529	0.063038	0.0626715
L62I	0.0839285	0.0927245	0.981121	0.779546	0.0597395	0.060106
L62K	0.0626715	0.0612055	0.082829	0.0802635	0.0641375	0.062305
L62L	0.076232	0.0722005	0.780645	0.795305	0.060839	0.057907
L62M	0.0927245	0.099688	0.509069	0.55598	0.066703	0.065237
L62N	0.063771	0.0626715	0.0802635	0.079897	0.061572	0.0604725
L62P	0.064504	0.065237	0.102254	0.0963895	0.062305	0.061572
L62Q	0.060106	0.061572	0.0831955	0.08063	0.0590065	0.0604725
L62R	0.065237	0.0634045	0.0736665	0.0670695	0.0641375	0.0634045
L62S	0.063771	0.062305	0.0751325	0.0736665	0.063038	0.060839
L62T	0.065237	0.069635	0.131207	0.135605	0.063038	0.0582735
L62V	0.0795305	0.08063	0.389956	0.402417	0.0634045	0.060839
L62W	0.057907	0.0626715	0.067436	0.0656035	0.064504	0.05864
L62Y	0.0626715	0.0619385	0.0787975	0.0707345	0.061572	0.0582735
L68A	0.065237	0.05864	0.159794	0.152831	0.061572	0.063038
L68C	0.0905255	0.084295	0.492576	0.516032	0.0656035	0.0700015
L68D	0.0619385	0.060106	0.065237	0.0619385	0.0626715	0.0612055
L68E	0.060106	0.059373	0.0663365	0.0641375	0.0626715	0.0619385
L68F	0.167857	0.163826	1.33956	1.49275	0.079897	0.0787975
L68G	0.05864	0.057907	0.06597	0.065237	0.0641375	0.063771
L68H	0.0568075	0.05864	0.08063	0.078431	0.0641375	0.0604725
L68I	0.0604725	0.0575405	0.180684	0.247754	0.060839	0.0590065
L68K	0.055708	0.0575405	0.0663365	0.0612055	0.062305	0.059373
L68L	0.0831955	0.0795305	0.237492	0.296498	0.0670695	0.0619385
L68M	0.213303	0.215136	1.45281	1.39013	0.091625	0.088693
L68N	0.060106	0.0597395	0.060839	0.0590065	0.057907	0.0597395
L68P	0.057174	0.059373	0.0670695	0.0634045	0.065237	0.0612055
L68Q	0.0575405	0.057174	0.0641375	0.061572	0.060839	0.0597395
L68R	0.057174	0.05864	0.0575405	0.061572	0.0619385	0.061572
L68S	0.0590065	0.05864	0.0663365	0.060839	0.0626715	0.059373
L68T	0.0612055	0.0597395	0.072567	0.0707345	0.062305	0.060106
L68V	0.062305	0.0641375	0.409381	0.359537	0.061572	0.0590065
L68W	0.0619385	0.0612055	0.112149	0.109584	0.064504	0.060839
L68Y	0.0795305	0.0751325	0.943005	0.87227	0.0634045	0.0634045
L69A	0.0641375	0.0612055	0.224298	0.226131	0.0641375	0.061572
L85A	0.0575405	0.054242	0.0714675	0.0722005	0.0590065	0.0582735
L85C	0.0568075	0.05864	0.114348	0.119846	0.0619385	0.059373
L85D	0.057174	0.0553415	0.0546085	0.052776	0.05864	0.0568075
L85E	0.057174	0.060106	0.056441	0.0568075	0.061572	0.059373
L85F	0.054975	0.0568075	0.084295	0.081363	0.0590065	0.054975
L85G	0.054975	0.0531425	0.0597395	0.060839	0.0560745	0.052776
L85H	0.057907	0.05864	0.062305	0.0634045	0.061572	0.0590065
L85I	0.068169	0.068902	0.615353	0.623417	0.0582735	0.057174
L85K	0.0560745	0.057174	0.065237	0.063771	0.0604725	0.056441
L85L	0.0634045	0.0773315	0.761587	0.77808	0.057174	0.059373
L85M	0.0692685	0.069635	0.584934	0.60839	0.057907	0.057174
L85N	0.056441	0.05864	0.060106	0.062305	0.057907	0.054975
L85P	0.057907	0.0582735	0.0546085	0.056441	0.05864	0.0553415
L85Q	0.0575405	0.05864	0.067436	0.0641375	0.059373	0.057907
L85R	0.057174	0.0582735	0.06597	0.064504	0.060839	0.0582735
L85S	0.057907	0.060106	0.0626715	0.0626715	0.0604725	0.0575405
L85T	0.057907	0.0560745	0.112149	0.111416	0.0612055	0.0590065
L85V	0.0575405	0.0612055	0.146966	0.148799	0.0597395	0.057174
L85W	0.057174	0.062305	0.148432	0.166391	0.063038	0.0604725
L85Y	0.060839	0.0597395	0.246288	0.259849	0.0619385	0.056441
L86A	0.06597	0.0634045	0.0795305	0.076965	0.071101	0.068902
L8A	0.063771	0.069635	0.340112	0.286237	0.0590065	0.0560745
M1A	0.068169	0.074766	0.123144	0.125343	0.063771	0.0597395
M60A	0.0626715	0.0612055	0.0663365	0.076232	0.062305	0.0663365
M60C	0.0626715	0.0634045	0.06597	0.0663365	0.060106	0.0604725
M60D	0.060839	0.063038	0.0619385	0.0641375	0.062305	0.060839
M60E	0.490011	0.435036	1.66134	1.67857	0.107385	0.106652
M60F	3.01226	2.87079	2.93933	2.90011	2.0524	1.82297
M60G	0.0575405	0.057907	0.0597395	0.057907	0.057174	0.054975
M60H	0.060839	0.0619385	0.0626715	0.0648705	0.0612055	0.0634045
M60I	0.340845	0.297965	2.53105	2.62048	0.122045	0.118013
M60K	0.062305	0.0597395	0.064504	0.0604725	0.0612055	0.0597395
M60L	0.319221	0.270477	2.7788	2.82205	0.106652	0.105918
M60L_D64K_K104V_G128M	4.14108	4.58125	3.97396	3.62762	3.234	3.50411
M60L_D64K_K104V_L107C	3.87647	4.42329	3.84092	3.03499	3.84129	3.62469
M60L_D64K_L107C_G128I	4.73225	4.40167	4.49109	3.21567	5.18854	4.87665
M60L_D64K_L107C_G128M	4.57759	5.05403	5.25158	4.08024	5.43849	5.77824
M60L_G128M_D64K	4.15245	4.50538	4.37454	4.5446	3.40075	3.48505
M60L_G128M_K104V	1.52391	1.40333	2.94153	2.88582	0.670328	0.70991
M60L_G128M_P61N	1.63862	2.17371	3.76872	2.8653	0.914784	0.728969
M60L_K104V_L107C_G128I	3.74563	3.43484	3.54919	2.69964	1.21898	1.22741
M60L_K104V_L107C_G128M	4.65748	4.4013	3.66427	3.61772	2.29905	2.29282
M60L_L107C_D64K	5.29629	5.20283	5.10205	5.43959	5.51986	5.80573
M60L_L107C_G128I	3.31902	3.51547	2.85833	3.09802	2.31115	2.06486
M60L_L107C_K104V	2.4222	3.6606	3.20394	2.31225	1.17537	1.035
M60L_L107C_P61N	2.27193	2.5644	4.88544	5.25891	1.11416	1.65805
M60L_P61N	1.35239	0.67436	3.47039	3.53269	0.245189	0.253985
M60L_P61N_D64K_G128M	4.08648	3.73537	4.40936	4.40093	1.95271	2.03114
M60L_P61N_D64K_L107C	4.5369	4.07035	4.43941	4.04579	3.04158	3.03829
M60L_P61N_K104V_G128M	1.97324	1.3993	3.91275	3.76432	0.537656	0.556347
M60L_P61N_K104V_L107C	2.66665	0.661533	3.41835	3.27614	0.547185	0.522263
M60L_P61N_L107C_G128I	3.5206	3.63531	4.80885	5.1354	1.56715	2.16565
M60L_P61N_L107C_G128M	3.73647	4.5457	5.3597	5.64777	2.86053	3.90579
M60M	0.076965	0.071834	0.664465	0.819494	0.05864	0.0612055
M60N	0.059373	0.0619385	0.060106	0.0619385	0.060839	0.062305
M60P	0.059373	0.060106	0.054975	0.0553415	0.0604725	0.0604725
M60Q	0.060106	0.0575405	0.062305	0.0604725	0.060839	0.0597395
M60R	0.0604725	0.0619385	0.060839	0.063038	0.063771	0.0590065
M60S	0.061572	0.060106	0.0597395	0.05864	0.060106	0.060106
M60T	0.061572	0.0626715	0.065237	0.063771	0.059373	0.060839
M60V	0.145134	0.1466	1.04562	1.06322	0.072567	0.070368
M60W	0.402051	0.365767	0.932743	0.918449	0.142202	0.128642
M60Y	0.0670695	0.065237	0.119479	0.120579	0.063038	0.0612055
M84A	0.0707345	0.066703	0.79274	0.82096	0.063771	0.0597395
N2A	0.0568075	0.06597	0.775514	0.827191	0.0524095	0.0509435
N37A	0.0758655	0.0700015	0.486346	0.47645	0.0641375	0.0626715
N83A	0.0912585	0.082096	0.14037	0.141836	0.060106	0.0619385
N83C	0.102987	0.125343	0.063771	0.06597	0.061572	0.05864
N83D	0.0597395	0.061572	1.00714	0.99798	0.062305	0.0604725
N83E	0.060106	0.062305	0.13927	0.142569	0.0619385	0.0604725
N83F	0.0729335	0.072567	0.0590065	0.05864	0.059373	0.0582735
N83G	0.074033	0.075499	0.786876	0.597395	0.056441	0.0553415
N83H	2.25801	2.99394	3.53196	3.51987	2.46728	2.98588
N83I	0.071101	0.072567	0.055708	0.054242	0.057174	0.054975
N83K	0.065237	0.067436	0.0751325	0.075499	0.0626715	0.057907
N83L	0.063771	0.076232	0.0597395	0.0553415	0.0597395	0.057174
N83M	0.0751325	0.078431	0.061572	0.062305	0.0612055	0.060839
N83N	0.0787975	0.082096	0.773682	0.964995	0.062305	0.0619385
N83P	0.057174	0.05864	0.0568075	0.053509	0.0575405	0.057907
N83Q	0.0692685	0.0692685	1.26699	1.83397	0.064504	0.065237
N83R	0.0729335	0.082096	0.0868605	0.0897925	0.063038	0.0619385
N83S	0.076965	0.0780645	0.321787	0.344877	0.062305	0.05864
N83T	0.076965	0.074766	0.192413	0.258749	0.0612055	0.060106
N83V	0.0758655	0.0765985	0.0597395	0.057907	0.060106	0.0553415
N83W	0.071834	0.077698	0.0619385	0.0619385	0.0612055	0.0568075
N83Y	0.075499	0.076965	0.0634045	0.0656035	0.0604725	0.0582735
P119A	0.0648705	0.060839	0.441999	0.512001	0.060106	0.0597395
P143A	0.0824625	0.0787975	0.48378	0.31629	0.0707345	0.0685355
P143C	0.0765985	0.076965	0.406815	0.583835	0.0582735	0.056441
P143D	0.071834	0.074766	0.764885	0.79897	0.057174	0.057907
P143E	0.0678025	0.0714675	0.606558	0.663365	0.055708	0.0568075
P143F	0.079164	0.0846615	0.74033	0.81363	0.057907	0.055708
P143G	0.069635	0.0692685	0.64504	0.774781	0.0538755	0.0531425
P143H	0.077698	0.0795305	0.713209	0.814729	0.0597395	0.057174
P143I	0.0751325	0.078431	0.716141	0.886197	0.054975	0.055708
P143K	0.0733	0.072567	0.781745	0.996514	0.05864	0.0575405
P143L	0.076232	0.0802635	0.804834	0.870071	0.054975	0.0575405
P143M	0.079164	0.08063	0.727503	0.896093	0.057174	0.0575405
P143N	0.0678025	0.0758655	0.781012	0.949602	0.055708	0.057907
P143P	0.068169	0.0733	0.662266	0.795305	0.0568075	0.054242
P143Q	0.0700015	0.076965	0.801169	0.940073	0.0538755	0.059373
P143R	0.076965	0.084295	0.886564	1.07971	0.0582735	0.0590065
P143S	0.0758655	0.075499	0.806667	0.877401	0.0582735	0.054975
P143T	0.0758655	0.066703	0.745828	0.896459	0.0575405	0.057907
P143V	0.0707345	0.0743995	0.654569	0.85871	0.054975	0.0568075
P143W	0.084295	0.08796	0.675093	0.827191	0.060839	0.0568075
P143Y	0.08063	0.0861275	0.739231	0.720906	0.0582735	0.05864
P15A	0.10152	0.0890595	0.70478	0.676559	0.070368	0.064504
P15C	0.0839285	0.081363	0.567709	0.569175	0.0692685	0.0619385
P15D	0.067436	0.070368	0.292101	0.280739	0.0700015	0.0619385
P15E	0.089426	0.086494	0.428072	0.431371	0.072567	0.071101
P15F	0.0736665	0.066703	0.265346	0.246654	0.067436	0.0648705
P15G	0.0817295	0.0883265	0.466921	0.427339	0.0656035	0.063038
P15H	0.0883265	0.0956565	0.675459	0.737398	0.06597	0.067436
P15I	0.062305	0.060106	0.269744	0.306394	0.060106	0.060839
P15K	0.088693	0.102987	1.37584	1.30914	0.0634045	0.0634045
P15L	0.0963895	0.0912585	1.00458	1.11526	0.066703	0.066703
P15M	0.0787975	0.0802635	0.62305	0.651271	0.063771	0.0612055
P15N	0.0846615	0.087227	0.869338	0.900491	0.065237	0.0604725
P15P	0.076232	0.081363	0.906721	0.920282	0.0604725	0.0597395
P15Q	0.092358	0.0883265	0.942272	0.936774	0.0648705	0.06597
P15R	0.0861275	0.0890595	1.08447	0.993582	0.063038	0.063771
P15S	0.0919915	0.0846615	0.795305	0.809598	0.0641375	0.060106
P15T	0.100055	0.101154	0.817295	0.899758	0.063771	0.0626715
P15V	0.0736665	0.074033	0.199376	0.225031	0.0751325	0.076232
P15W	0.061572	0.0612055	0.06597	0.066703	0.0619385	0.060106
P15Y	0.0707345	0.06597	0.3665	0.369432	0.066703	0.063771
P29A	0.072567	0.068169	0.427706	0.482314	0.063771	0.0575405
P30A	0.075499	0.074033	0.619385	0.742529	0.063038	0.061572
P30C	0.076232	0.072567	0.625982	0.590065	0.0582735	0.061572
P30D	0.0831955	0.083562	0.329484	0.45336	0.063771	0.0678025
P30E	0.0853945	0.086494	0.754624	0.860909	0.0612055	0.063038
P30F	0.0765985	0.0751325	0.500273	0.478282	0.061572	0.0590065
P30G	0.068169	0.0648705	0.420742	0.450429	0.057174	0.0568075
P30H	0.0824625	0.079164	0.685721	0.631846	0.062305	0.0612055
P30I	0.0861275	0.0875935	0.783577	1.06908	0.0590065	0.053509
P30K	0.0853945	0.083562	1.04306	1.01007	0.065237	0.0612055
P30L	0.087227	0.091625	0.899025	0.903056	0.0619385	0.060839
P30M	0.0912585	0.0919915	0.803002	0.915151	0.063038	0.0634045
P30N	0.0787975	0.071834	0.677659	0.577971	0.0626715	0.0582735
P30P	0.0780645	0.0787975	0.633679	0.766718	0.0590065	0.060106
P30Q	0.0897925	0.09529	1.14641	1.23914	0.063771	0.0641375
P30R	0.08796	0.08796	1.11929	1.175	0.064504	0.063771
P30S	0.082829	0.0773315	0.550849	0.751692	0.0626715	0.062305
P30T	0.088693	0.088693	0.796405	1.03683	0.063771	0.0641375
P30V	0.091625	0.093091	0.999079	1.00201	0.0612055	0.0626715
P30W	0.0743995	0.0700015	0.340845	0.318855	0.062305	0.064504
P30Y	0.08063	0.0736665	0.602526	0.620484	0.062305	0.060839
P31A	0.063771	0.0575405	0.456293	0.512734	0.0575405	0.057174
P61A	0.108484	0.108484	1.15557	1.28568	0.0670695	0.06597
P61C	0.187282	0.19901	1.75663	1.79988	0.074766	0.076232
P61D	0.119479	0.12571	0.69525	0.723471	0.0729335	0.0729335
P61E	0.0956565	0.10262	0.367233	0.308227	0.0692685	0.0692685
P61F	0.066703	0.0634045	0.0941905	0.0934575	0.063038	0.05864
P61G	0.295033	0.292101	2.16638	2.24188	0.079897	0.0839285
P61H	0.115448	0.11838	0.787242	0.807766	0.0663365	0.065237
P61I	0.064504	0.063771	0.112149	0.111783	0.060106	0.050577
P61K	0.104819	0.109217	1.66867	1.52611	0.0685355	0.067436
P61L	0.085028	0.0795305	0.194612	0.186549	0.0656035	0.0619385
P61M	0.141469	0.143301	0.686088	0.74143	0.068902	0.067436
P61N	0.0751325	0.185449	1.70459	1.77386	0.078431	0.0780645
P61N_D64K_K104V_G128M	1.58988	1.59501	3.38829	3.36117	0.753524	0.724571
P61N_D64K_K104V_L107C	2.16308	2.06999	2.98698	2.48634	0.684256	0.66813
P61N_D64K_L107C_G128I	5.38132	4.38371	4.50832	4.57062	3.17792	3.38426
P61N_D64K_L107C_G128M	5.40038	5.1977	4.96168	4.71319	4.70806	4.85613
P61N_G128M_D64K	1.48286	2.86163	3.98679	4.32287	0.963895	1.06138
P61N_G128M_K104V	1.03866	1.03023	3.08227	3.18012	0.384092	0.406082
P61N_K104V_L107C_G128I	1.30401	1.30767	2.71173	2.61718	0.292834	0.284771
P61N_K104V_L107C_G128M	2.18104	2.06376	3.01703	3.80244	0.628914	0.538755
P61N_L107C_D64K	3.53856	3.60306	3.59903	3.77165	2.60105	2.77001
P61N_L107C_G128I	2.83085	2.99687	3.70238	4.27376	1.35019	1.85156
P61N_L107C_K104V	1.19662	1.35605	2.4889	2.60068	0.268645	0.297598
P61P	0.0743995	0.0758655	0.710277	0.774415	0.0582735	0.057174
P61Q	0.143301	0.152464	1.05002	1.08447	0.0743995	0.0765985
P61R	0.123511	0.122778	1.40479	1.43375	0.0692685	0.0736665
P61S	0.148799	0.143668	2.19167	2.11837	0.0751325	0.0758655
P61T	0.215136	0.206706	1.91496	1.95711	0.085761	0.087227
P61V	0.08796	0.0919915	0.302363	0.302363	0.06597	0.0641375
P61W	0.063771	0.0641375	0.102254	0.104819	0.063771	0.0582735
P61Y	0.076965	0.0743995	0.149899	0.1466	0.0648705	0.0626715
P75A	0.078431	0.063771	0.553415	0.484513	0.0634045	0.060106
Q121A	0.096023	0.0927245	1.29155	1.01997	0.065237	0.063771
Q127A	0.082829	0.0758655	0.332049	0.265713	0.0736665	0.071101
Q24A	0.05864	0.057907	0.496608	0.57064	0.057907	0.0538755
Q4A	0.054242	0.0568075	0.480115	0.484147	0.0568075	0.050577
Q50A	0.0890595	0.0890595	0.729702	0.757189	0.06597	0.0663365
Q77A	0.160527	0.0963895	1.26479	1.69836	0.0707345	0.068902
Q92A	0.0648705	0.0612055	0.450062	0.391422	0.060106	0.0582735
R111A	0.098955	0.099688	1.15411	1.18453	0.065237	0.061572
R111C	0.074033	0.079897	0.160893	0.153197	0.05864	0.055708
R111D	0.066703	0.067436	0.212937	0.216968	0.059373	0.0575405
R111E	0.0678025	0.068902	0.25765	0.276341	0.0582735	0.0590065
R111F	0.069635	0.068902	0.341578	0.31519	0.05864	0.0575405
R111G	0.061572	0.063038	0.337547	0.349275	0.053509	0.053509
R111H	0.0634045	0.0670695	0.235293	0.233461	0.0582735	0.0575405
R111I	0.065237	0.0670695	0.290635	0.285504	0.0538755	0.054975
R111K	0.062305	0.061572	0.163093	0.134872	0.05864	0.056441
R111L	0.064504	0.0648705	0.211471	0.188381	0.0560745	0.054242
R111M	0.0641375	0.0604725	0.242257	0.243723	0.057907	0.0575405
R111N	0.0678025	0.068902	0.368333	0.413778	0.0582735	0.0582735
R111P	0.05864	0.0582735	0.0553415	0.0531425	0.0590065	0.056441
R111Q	0.060839	0.0626715	0.269011	0.280739	0.056441	0.057907
R111R	0.076965	0.081363	0.837086	0.859809	0.062305	0.0612055
R111S	0.0934575	0.096756	1.06615	1.22118	0.0612055	0.060839
R111T	0.077698	0.0773315	0.477916	0.592997	0.0604725	0.059373
R111V	0.0729335	0.0758655	0.488545	0.478282	0.057907	0.059373
R111W	0.064504	0.0619385	0.186182	0.192046	0.0597395	0.0590065
R111Y	0.0656035	0.064504	0.300897	0.259482	0.0582735	0.054975
R118A	0.06597	0.0670695	0.186182	0.149166	0.068902	0.0663365
R11A	0.071834	0.0700015	0.547551	0.583102	0.056441	0.0531425
R137A	0.0648705	0.0656035	0.497707	0.410114	0.059373	0.056441
R20A	0.0560745	0.053509	0.057907	0.056441	0.0575405	0.057907
R20C	0.062305	0.0612055	0.0626715	0.0641375	0.0641375	0.0619385
R20D	0.0626715	0.0604725	0.0678025	0.069635	0.063038	0.0597395
R20E	0.0626715	0.0604725	0.0619385	0.061572	0.0619385	0.05864
R20F	0.05864	0.0582735	0.0553415	0.060839	0.0575405	0.055708
R20G	0.054975	0.0575405	0.060106	0.0648705	0.0582735	0.0590065
R20H	0.0634045	0.06597	0.104086	0.105552	0.0648705	0.05864
R20I	0.0626715	0.063038	0.138171	0.146234	0.057907	0.0590065
R20K	0.063771	0.0612055	0.0634045	0.064504	0.063038	0.061572
R20L	0.057907	0.061572	0.063771	0.070368	0.060839	0.0612055
R20M	0.0604725	0.060839	0.0619385	0.0590065	0.0612055	0.060106
R20N	0.066703	0.068169	0.0985885	0.104819	0.0634045	0.0626715
R20P	0.060106	0.059373	0.0663365	0.068169	0.063038	0.0626715
R20Q	0.060106	0.0612055	0.071834	0.076232	0.062305	0.0619385
R20R	0.0817295	0.0824625	0.867139	0.857977	0.0670695	0.064504
R20S	0.0626715	0.059373	0.063038	0.063038	0.0648705	0.0619385
R20T	0.0597395	0.0626715	0.060839	0.0612055	0.063771	0.0612055
R20V	0.0634045	0.060106	0.060839	0.064504	0.0626715	0.0619385
R20W	0.0612055	0.0619385	0.0641375	0.0619385	0.063771	0.0612055
R20Y	0.0634045	0.0641375	0.122411	0.124977	0.062305	0.0626715
R33A	0.059373	0.059373	0.063038	0.0619385	0.063038	0.0597395
R33C	0.062305	0.0590065	0.0626715	0.0597395	0.05864	0.0597395
R33D	0.0634045	0.0641375	0.065237	0.065237	0.0656035	0.064504
R33E	0.0634045	0.0626715	0.0736665	0.0692685	0.0619385	0.0612055
R33F	0.063038	0.0590065	0.0634045	0.069635	0.0612055	0.05864
R33G	0.05864	0.056441	0.05864	0.0612055	0.0582735	0.057174
R33H	0.05864	0.0626715	0.0707345	0.0707345	0.0619385	0.0626715
R33I	0.056441	0.0568075	0.0656035	0.065237	0.0575405	0.057907
R33K	0.0663365	0.0604725	0.116547	0.107385	0.0648705	0.063038
R33L	0.0619385	0.061572	0.105186	0.11105	0.0612055	0.0597395
R33M	0.0634045	0.061572	0.063038	0.060839	0.063771	0.0619385
R33N	0.0619385	0.10152	0.0604725	0.0612055	0.063771	0.0626715
R33P	0.059373	0.0597395	0.0634045	0.064504	0.061572	0.0597395
R33Q	0.0604725	0.0619385	0.0692685	0.0729335	0.061572	0.063038
R33R	0.083562	0.082096	0.938973	0.90159	0.0626715	0.0604725
R33S	0.0626715	0.0582735	0.0648705	0.0663365	0.0619385	0.0626715
R33T	0.063038	0.062305	0.0626715	0.063038	0.0634045	0.0634045
R33V	0.0597395	0.0590065	0.068169	0.071101	0.0612055	0.060106
R33W	0.0656035	0.060106	0.070368	0.0733	0.0641375	0.063038
R33Y	0.0626715	0.060839	0.068169	0.0722005	0.063771	0.0656035
R35A	0.088693	0.08796	2.11141	2.00036	0.0678025	0.063771
R39A	0.0619385	0.057907	0.0692685	0.0663365	0.0663365	0.063771
R39C	0.061572	0.0604725	0.0590065	0.054975	0.060839	0.0590065
R39D	0.0626715	0.0590065	0.057174	0.062305	0.061572	0.0590065
R39E	0.0634045	0.0634045	0.0648705	0.0670695	0.062305	0.0604725
R39F	0.0597395	0.057907	0.054242	0.0568075	0.0604725	0.0590065
R39G	0.057907	0.0546085	0.054975	0.0575405	0.0560745	0.054975
R39H	0.063038	0.067436	0.063038	0.069635	0.0612055	0.063771
R39I	0.057907	0.0553415	0.069635	0.075499	0.0582735	0.0560745
R39K	0.0648705	0.0597395	0.124244	0.156129	0.062305	0.060106
R39L	0.059373	0.05864	0.0524095	0.0575405	0.0590065	0.057174
R39M	0.0634045	0.0597395	0.0582735	0.0582735	0.0612055	0.061572
R39N	0.060839	0.05864	0.0604725	0.0604725	0.0612055	0.060839
R39P	0.0604725	0.0590065	0.0560745	0.060106	0.0575405	0.05864
R39Q	0.05864	0.0612055	0.0575405	0.0590065	0.0619385	0.0604725
R39R	0.0817295	0.0809965	0.866773	0.97599	0.0568075	0.060106
R39S	0.0612055	0.059373	0.060839	0.0575405	0.0612055	0.060106
R39T	0.060839	0.060839	0.060106	0.0604725	0.062305	0.060839
R39V	0.05864	0.0590065	0.0575405	0.057174	0.0582735	0.059373
R39W	0.0604725	0.059373	0.0604725	0.0597395	0.0597395	0.059373
R39Y	0.063038	0.057907	0.0575405	0.0641375	0.0597395	0.060106
R48A	0.0524095	0.055708	0.400585	0.396186	0.055708	0.053509
R53A	0.0663365	0.066703	0.434303	0.538755	0.060106	0.0626715
R56A	0.0634045	0.0597395	0.131207	0.130474	0.061572	0.061572
R66A	0.078431	0.071834	0.710643	0.522263	0.063771	0.061572
R72A	0.0743995	0.063038	0.37493	0.371264	0.061572	0.0619385
R74A	0.0714675	0.062305	0.424407	0.312991	0.0604725	0.05864
R91A	0.0743995	0.070368	0.693052	0.69525	0.062305	0.0612055
R96A	0.0751325	0.074766	0.288436	0.300164	0.056441	0.056441
S115A	0.069635	0.063038	0.578704	0.378228	0.059373	0.0604725
S122A	0.0751325	0.0773315	0.722005	0.651271	0.0626715	0.062305
S130A	0.082829	0.081363	0.959864	0.764885	0.060839	0.0590065
S144A	0.057174	0.0604725	0.380794	0.605092	0.0612055	0.0560745
S34A	0.0648705	0.06597	0.31519	0.340112	0.065237	0.063771
S57A	0.0582735	0.0568075	0.191313	0.17592	0.057907	0.060106
S63A	0.0751325	0.0714675	0.698549	0.750592	0.0612055	0.060106
S70A	0.0758655	0.068169	0.237492	0.324353	0.0714675	0.0641375
S95A	0.0802635	0.0714675	0.841484	0.752425	0.0634045	0.061572
T12A	0.0743995	0.0722005	0.597762	0.62415	0.0582735	0.0546085
T136A	0.067436	0.071834	0.659334	0.677292	0.059373	0.060839
T139A	0.076232	0.071101	0.76232	0.757922	0.0626715	0.0604725
T140A	0.0736665	0.0714675	0.472419	0.528127	0.062305	0.0604725
T18A	0.063038	0.059373	0.197544	0.177753	0.0619385	0.0604725
T67A	0.0722005	0.069635	0.425507	0.336081	0.060839	0.060106
V108A	0.0758655	0.0700015	0.487445	0.329484	0.0626715	0.0634045
V108C	0.077698	0.079897	0.977822	1.1061	0.0575405	0.0612055
V108D	0.0919915	0.0941905	1.39893	1.49569	0.061572	0.0604725
V108E	0.0663365	0.066703	0.544986	0.69525	0.057174	0.05864
V108F	0.0692685	0.0678025	0.415978	0.455193	0.0553415	0.0568075
V108G	0.062305	0.0692685	0.494409	0.639543	0.0575405	0.056441
V108H	0.076232	0.086494	0.859442	0.832322	0.0575405	0.057907
V108I	0.0648705	0.0685355	0.500273	0.516032	0.0575405	0.055708
V108K	0.078431	0.082096	1.06652	1.19846	0.060106	0.0612055
V108L	0.0678025	0.0714675	0.590798	0.640275	0.060106	0.05864
V108M	0.0663365	0.0700015	0.568808	0.596295	0.0568075	0.056441
V108N	0.063771	0.064504	0.559646	0.662632	0.0582735	0.056441
V108P	0.0604725	0.0597395	0.060839	0.0634045	0.0560745	0.0582735
V108Q	0.066703	0.0692685	0.630014	0.714675	0.057174	0.0560745
V108R	0.0773315	0.0802635	0.871904	0.878501	0.0590065	0.0590065
V108S	0.069635	0.069635	0.728602	0.815096	0.054975	0.05864
V108T	0.0729335	0.071834	0.750225	0.839651	0.059373	0.0582735
V108V	0.071834	0.0765985	0.618286	0.775147	0.0575405	0.05864
V108W	0.0700015	0.074033	0.558913	0.549384	0.0590065	0.0575405
V108Y	0.106652	0.109584	1.12882	1.22374	0.0597395	0.0619385
V133A	0.0795305	0.069635	0.753891	0.783944	0.063038	0.063771
V16A	0.071834	0.074033	0.992482	1.13505	0.060106	0.057907
V16C	0.0846615	0.0875935	0.284037	0.398386	0.0634045	0.0634045
V16D	0.0993215	0.0956565	0.96756	0.973058	0.06597	0.063771
V16E	0.075499	0.076965	1.0185	0.953633	0.063771	0.063038
V16F	0.0641375	0.0641375	0.105186	0.109217	0.0634045	0.0612055
V16G	0.079897	0.0824625	0.483414	0.503205	0.0575405	0.0612055
V16H	0.103353	0.115448	0.453727	0.440167	0.0656035	0.065237
V16I	0.075499	0.0780645	0.937874	1.02363	0.0582735	0.0590065
V16K	0.113249	0.116181	1.97947	1.87318	0.0656035	0.0626715
V16L	0.0809965	0.0839285	0.544253	0.575405	0.062305	0.0626715
V16M	0.09529	0.10262	0.934942	0.940806	0.0626715	0.066703
V16N	0.086494	0.087227	0.479382	0.495142	0.0634045	0.065237
V16P	0.0883265	0.0875935	1.51035	1.55469	0.060839	0.0612055
V16Q	0.106285	0.118013	1.42825	1.42275	0.0641375	0.0685355
V16R	0.127909	0.135971	2.24774	1.81931	0.0678025	0.0663365
V16S	0.114715	0.114348	1.24024	1.20102	0.067436	0.066703
V16T	0.096756	0.099688	1.07898	1.20615	0.0663365	0.0619385
V16V	0.0809965	0.0809965	0.889862	0.897925	0.060106	0.0626715
V16W	0.060839	0.063771	0.0634045	0.064504	0.0612055	0.05864
V16Y	0.0685355	0.0670695	0.117647	0.120212	0.0634045	0.062305
V17A	0.0575405	0.055708	0.700381	0.543153	0.0575405	0.0560745
V46A	0.0773315	0.074033	0.613521	0.751325	0.0641375	0.0597395
V46C	0.0795305	0.0765985	0.566976	0.581269	0.054975	0.05131
V46D	0.062305	0.060106	0.0743995	0.072567	0.0604725	0.055708
V46E	0.0817295	0.0795305	0.761587	0.686455	0.057907	0.057907
V46F	0.0824625	0.0802635	0.711743	0.607657	0.056441	0.0560745
V46G	0.0604725	0.0575405	0.115814	0.0971225	0.0546085	0.0553415
V46H	0.0743995	0.0733	0.372364	0.316656	0.0546085	0.0568075
V46I	0.075499	0.066703	0.951068	0.71101	0.0590065	0.050577
V46K	0.093824	0.0905255	0.97599	0.839285	0.0604725	0.059373
V46L	0.0949235	0.0743995	0.77075	0.850647	0.0575405	0.0509435
V46M	0.09529	0.0846615	1.07641	0.927245	0.054975	0.0575405
V46N	0.0733	0.0597395	0.105918	0.109217	0.054975	0.052043
V46P	0.0619385	0.056441	0.0670695	0.0612055	0.0553415	0.052043
V46Q	0.086494	0.085028	0.71834	0.792373	0.057174	0.0516765
V46R	0.0868605	0.087227	0.788708	0.711743	0.05864	0.060106
V46S	0.0692685	0.068169	0.347809	0.264246	0.053509	0.056441
V46T	0.077698	0.076965	0.424041	0.413046	0.0560745	0.057907
V46V	0.0707345	0.0714675	0.768917	0.663732	0.0590065	0.057907
V46W	0.0780645	0.0733	0.425873	0.432104	0.0597395	0.0568075
V46Y	0.090892	0.081363	0.686088	0.679125	0.0582735	0.059373
V65A	0.0714675	0.0641375	0.178119	0.127175	0.063771	0.0619385
V82A	0.057907	0.0560745	0.081363	0.0758655	0.060839	0.060106
V82C	0.0582735	0.059373	0.0868605	0.0927245	0.0597395	0.059373
V82D	0.0597395	0.0597395	0.054975	0.054975	0.060106	0.0538755
V82E	0.0597395	0.0575405	0.0560745	0.052043	0.05864	0.054975
V82F	0.0560745	0.0582735	0.0546085	0.05131	0.057174	0.057174
V82G	0.055708	0.057174	0.053509	0.0560745	0.057174	0.0538755
V82H	0.059373	0.060106	0.059373	0.057907	0.0604725	0.0582735
V82I	0.0641375	0.067436	0.682423	0.669962	0.0582735	0.0560745
V82K	0.059373	0.0538755	0.0590065	0.053509	0.061572	0.05864
V82L	0.0575405	0.0590065	0.075499	0.0692685	0.0597395	0.054975
V82M	0.05864	0.05864	0.062305	0.0619385	0.059373	0.059373
V82N	0.05864	0.060839	0.0560745	0.0568075	0.0604725	0.0590065
V82P	0.057174	0.057907	0.0568075	0.05864	0.0575405	0.056441
V82Q	0.0568075	0.057174	0.054242	0.0560745	0.056441	0.059373
V82R	0.0597395	0.0590065	0.0575405	0.0560745	0.061572	0.059373
V82S	0.055708	0.0582735	0.055708	0.0553415	0.060839	0.0575405
V82T	0.0575405	0.0604725	0.062305	0.054242	0.0597395	0.057907
V82V	0.079897	0.0795305	0.844416	0.864573	0.060106	0.0597395
V82W	0.057907	0.05864	0.0560745	0.054975	0.060106	0.0582735
V82Y	0.0582735	0.0590065	0.0553415	0.053509	0.0612055	0.056441
V93A	0.060106	0.055708	0.132306	0.123511	0.059373	0.0575405
Y22A	0.057174	0.054242	0.0626715	0.0641375	0.060106	0.0604725
Y22C	0.0619385	0.0626715	0.0590065	0.059373	0.064504	0.0582735
Y22D	0.063038	0.0604725	0.0597395	0.0604725	0.0604725	0.060839
Y22E	0.0612055	0.063038	0.0604725	0.0597395	0.0619385	0.0612055
Y22F	0.066703	0.0656035	0.170423	0.17592	0.0648705	0.060839
Y22G	0.05864	0.0582735	0.059373	0.061572	0.057174	0.061572
Y22H	0.062305	0.0626715	0.063771	0.0663365	0.0641375	0.0619385
Y22I	0.059373	0.057174	0.0538755	0.0590065	0.061572	0.059373
Y22K	0.0619385	0.0634045	0.0634045	0.059373	0.0612055	0.063771
Y22L	0.060839	0.05864	0.0714675	0.0722005	0.0619385	0.060839
Y22M	0.0590065	0.0634045	0.063038	0.0648705	0.064504	0.063038
Y22N	0.05864	0.0626715	0.0597395	0.063038	0.0641375	0.0597395
Y22P	0.0604725	0.060839	0.0604725	0.063771	0.0604725	0.063038
Y22Q	0.0612055	0.0612055	0.0590065	0.062305	0.0634045	0.0619385
Y22R	0.06597	0.0656035	0.066703	0.071101	0.068169	0.067436
Y22S	0.0612055	0.0604725	0.0626715	0.0612055	0.064504	0.0626715
Y22T	0.0604725	0.0612055	0.060839	0.061572	0.0597395	0.0590065
Y22V	0.0619385	0.060839	0.0626715	0.0656035	0.063771	0.0634045
Y22W	0.141836	0.142202	2.18874	2.00622	0.0678025	0.063771
Y22Y	0.0773315	0.078431	0.760121	0.807033	0.062305	0.0597395
Y41A	0.0604725	0.0604725	0.0641375	0.06597	0.064504	0.05864
Y41C	0.0597395	0.05864	0.0641375	0.066703	0.063038	0.0604725
Y41D	0.060106	0.0612055	0.0604725	0.063771	0.060839	0.059373
Y41E	0.063038	0.0619385	0.060839	0.063038	0.0612055	0.060106
Y41F	0.099688	0.100421	1.21825	1.16071	0.059373	0.054975
Y41G	0.057174	0.055708	0.0560745	0.0597395	0.0568075	0.055708
Y41H	0.0634045	0.060106	0.06597	0.069635	0.0619385	0.057907
Y41I	0.05864	0.055708	0.060106	0.064504	0.056441	0.05864
Y41K	0.063038	0.0590065	0.060839	0.0634045	0.060106	0.060839
Y41L	0.061572	0.0575405	0.0670695	0.0787975	0.0597395	0.0597395
Y41M	0.0612055	0.057907	0.107385	0.11838	0.0634045	0.062305
Y41N	0.060106	0.060106	0.05864	0.060839	0.061572	0.057174
Y41P	0.0604725	0.0590065	0.0582735	0.0619385	0.0590065	0.0575405
Y41Q	0.0597395	0.0597395	0.053509	0.0612055	0.056441	0.0597395
Y41R	0.063038	0.061572	0.0634045	0.065237	0.0626715	0.060839
Y41S	0.0626715	0.0597395	0.0626715	0.0604725	0.060839	0.0597395
Y41T	0.060106	0.059373	0.0619385	0.056441	0.061572	0.057907
Y41V	0.059373	0.060106	0.0678025	0.069635	0.0597395	0.0582735
Y41W	0.0678025	0.063771	0.197177	0.198277	0.05864	0.05864
Y41Y	0.0765985	0.076965	0.79274	0.859076	0.057907	0.0575405
Y71A	0.0575405	0.0575405	0.222832	0.217701	0.060106	0.059373
WT	0.0714675	0.0700015	0.714309	0.587133	0.0604725	0.060839
WT	0.0729335	0.069635	0.858343	0.809965	0.0568075	0.053509
WT	0.0733	0.072567	0.868239	0.776614	0.0575405	0.0590065
WT	0.0707345	0.069635	0.679125	0.553782	0.057174	0.059373
WT	0.067436	0.069635	0.661166	0.403883	0.054975	0.057174
WT	0.0729335	0.072567	0.774415	0.511267	0.057907	0.0597395
WT	0.072567	0.072567	0.771483	0.743262	0.0597395	0.0597395
WT	0.0743995	0.0729335	0.765252	0.893161	0.060106	0.0604725
WT	0.072567	0.075499	0.757189	0.824259	0.062305	0.060106
WT	0.070368	0.0868605	0.758655	0.721639	0.0531425	0.053509
WT	0.0733	0.170423	0.801169	0.916983	0.0590065	0.0612055
WT	0.0736665	0.174454	0.673627	0.765619	0.05864	0.0641375
WT	0.0743995	0.173721	0.76965	0.805567	0.05864	0.0634045
WT	0.072567	0.175187	0.74876	0.806667	0.062305	0.064504
WT	0.0722005	0.164192	0.774048	0.746927	0.0612055	0.0604725
WT	0.0743995	0.157595	0.749126	0.778446	0.0590065	0.060839
WT	0.074033	0.166025	0.742163	0.790541	0.0582735	0.063038
WT	0.072567	0.069635	0.683523	0.594463	0.049844	0.0502105
WT	0.0714675	0.0743995	0.695984	0.68902	0.057907	0.060839
WT	0.0707345	0.0751325	0.650904	0.671062	0.0590065	0.060839
WT	0.0641375	0.076232	0.724204	0.599594	0.060106	0.0604725
WT	0.0707345	0.0736665	0.747294	0.676193	0.05864	0.0597395
WT	0.072567	0.075499	0.67436	0.716508	0.05864	0.0597395
WT	0.074033	0.0758655	0.69745	0.744362	0.059373	0.0597395
WT	0.067436	0.0773315	0.744362	0.813264	0.060106	0.060839
WT	0.0612055	0.0685355	0.75609	0.619752	0.0568075	0.049111
WT	0.068902	0.075499	0.739963	0.724571	0.0568075	0.059373
WT	0.0692685	0.0751325	0.711743	0.705879	0.0575405	0.05864
WT	0.068902	0.0729335	0.636244	0.733733	0.057174	0.059373
WT	0.0692685	0.0751325	0.628548	0.690119	0.059373	0.0575405
WT	0.069635	0.0743995	0.686455	0.738864	0.059373	0.0590065
WT	0.070368	0.074766	0.577238	0.717607	0.0590065	0.057174
WT	0.0722005	0.075499	0.730068	0.82829	0.060839	0.059373
[truncated: 12 more columns]

## Sheet: Supplementary Figure 2
Validating the top mutants from high-throughput screen.
		No ligand			0.05 μM Pb			1 μM Pb			30 μM Zn
	Mutant	Replicate 1	Replicate 2	Replicate 3	Replicate 1	Replicate 2	Replicate 3	Replicate 1	Replicate 2	Replicate 3	Replicate 1	Replicate 2	Replicate 3
Round 0	WT	0.008514	0.017622	0.01881	0.01248	0.02496	0.0234	0.0208	0.03744	0.02288	0.374022	0.385308	0.372834
	N83C	0.007524	0.01683	0.00792	0.01924	0.01092	0.01664	0.06812	0.08164	0.08008	0.013068	0.012078	0.013662
	N83I	0.007722	0.009702	0.014058	0.01248	0.01404	0.01508	0.03224	0.02652	0.0312	0.008514	0.008118	0.009306
	N83M	0.008118	0.008712	0.008316	0.00676	0.03068	0.01144	0.01664	0.04264	0.0364	0.008712	0.017028	0.01089
	R33N	0.019404	0.0099	0.01188	0.01612	0.00728	0.01508	0.01716	0.01456	0.0104	0.01089	0.012276	0.014454
	D64K_K104V_L107C_G128I	1.26958	1.29334	1.30066	1.8096	1.79556	1.82312	3.22712	2.4752	3.52196	2.01782	1.79744	1.93644
	D64K_L107C_G128I	2.33719	2.23403	2.36788	2.74664	2.71492	2.83088	3.22556	2.7924	3.60256	1.97109	1.91506	1.93981
	M60L_D64K_K104V_L107C	2.21879	2.1384	2.16691	2.55788	2.64836	2.74612	3.10804	3.00196	2.91356	2.09048	1.96634	2.17503
	M60L_K104V_L107C_G128M	1.3171	1.32878	1.37194	1.80752	1.68168	1.7914	3.01392	2.72116	3.02588	1.96416	2.14652	1.89486
Round 1	C134S_N83V	0.018018	0.0099	0.009306	0.00156	0.01508	0.01144	0.02964	0.03224	0.05356	0.01287	0.017424	0.016038
	D131A_N83M	0.00792	0.019404	0.008316	0.01404	0.03276	0.01716	0.05096	0.07592	0.04836	0.00891	0.011286	0.0099
	D131S_N83I	0.00792	0.0198	0.00792	0.0182	0.01092	0.00676	0.04368	0.04576	0.05252	0.007722	0.011682	0.0099
	D135A_N83M	0.008118	0.009702	0.008118	0.0104	0.01248	0.02704	0.03016	0.02548	0.02392	0.012474	0.01188	0.011682
	D135S_G128I_L107C	0.65439	0.697752	0.6336	0.91468	0.94952	1.12892	2.09508	1.7212	1.95052	1.94258	1.97921	1.83724
	D64K_N83F	0.009702	0.016434	0.009702	0.0364	0.03536	0.03432	0.23816	0.20748	0.26832	0.143154	0.142164	0.138996
	K104V_N83I	0.009306	0.00891	0.009108	0.01508	0.01092	0.013	0.11232	0.13364	0.13364	0.014652	0.010692	0.017028
	N83F_P143K	0.008316	0.009504	0.008118	0.0104	0.00676	0.0208	0.01872	0.026	0.03432	0.010296	0.010494	0.019206
Round 2	D131A_D135A_N83M	0.00891	0.00891	0.009702	0.01456	0.0208	0.01404	0.03276	0.06916	0.04316	0.01386	0.021384	0.013068
	D131A_G128I_L107C	1.23433	1.18958	1.21928	1.677	1.6926	1.66348	2.64056	2.535	2.57764	1.90753	1.81804	1.77467
	D131C_N83T_P143A	0.008712	0.0099	0.009702	0.01456	0.02184	0.01144	0.03328	0.05148	0.0416	0.031086	0.041778	0.037818
	D131S_G128I_L107C	1.63508	1.72715	1.58638	2.31556	2.11224	2.03424	3.07788	2.9276	3.0134	2.13781	1.94773	2.0687
	D131S_N83M_P143A	0.008514	0.010098	0.010296	0.00988	0.01456	0.01248	0.04888	0.07592	0.05564	0.020394	0.019602	0.013266
	H106A_K104V_N83I_P143R	0.00792	0.008118	0.007524	0.02808	0.01664	0.0182	0.078	0.12064	0.08528	0.008118	0.017424	0.008118
Round 2b	D64K_N83F_H106A_P143R	0.008118	0.009702	0.00891	0.01144	0.0338	0.02444	0.14508	0.21684	0.1378	0.01881	0.026928	0.019008
	D64K_N83I_H106A_P143R	0.008316	0.008316	0.009108	0.02496	0.01664	0.02756	0.15652	0.1508	0.18356	0.016236	0.01188	0.008118
	H106A_K104V_N83F_P143R_D64K	0.01089	0.011682	0.011484	0.0364	0.05824	0.04368	0.57044	0.50024	0.52468	0.052866	0.064548	0.057618
	H106A_K104V_N83I_P143R_D64K	0.01089	0.010494	0.011286	0.0494	0.03276	0.0494	0.5954	0.5252	0.56888	0.024552	0.017622	0.024156
	K104V_D64K_N83F_H106A	0.012276	0.014058	0.011682	0.0338	0.03588	0.03744	0.38532	0.4758	0.41288	0.058806	0.06534	0.051084
	K104V_D64K_N83I_H106A	0.0099	0.010494	0.010296	0.04784	0.039	0.04888	0.40508	0.35932	0.43368	0.01386	0.02079	0.014454
	K104V_N83F_H106A_P143R	0.007722	0.010296	0.009702	0.01612	0.01768	0.01664	0.04992	0.05096	0.09516	0.019602	0.021186	0.02079
Round 3	D131A_D64K_K104V_L107C_M60L	2.12078	2.44174	2.3263	3.22764	2.78044	3.49336	3.35192	2.91304	3.42524	1.9499	1.97505	1.99267
	D131A_D64K_L107C_M60L_P61N	1.99762	2.00534	2.00673	2.32076	2.5064	2.4232	2.63224	2.76744	2.69464	1.81328	1.6929	1.73864
	D64K_G128M_K104V_L107C_M60L	2.42451	2.39481	2.50945	2.9744	3.11792	3.13716	4.12412	3.72164	3.2578	2.51064	2.81813	2.53796
	D64K_H106A_I90A_K104V_N83F	0.013266	0.012078	0.019206	0.03588	0.02652	0.04004	0.29328	0.29588	0.35724	0.02574	0.021978	0.026532
	D64K_H106A_K104T_N83I_P143R	0.0099	0.010098	0.009702	0.05304	0.04732	0.0416	0.507	0.4966	0.44616	0.023562	0.023958	0.022374
	D64K_H106A_K104V_N83F_P143T	0.011088	0.016236	0.011484	0.03536	0.02652	0.0364	0.43004	0.494	0.43056	0.054846	0.0693	0.055836
	D64K_H106E_K104V_N83I_P143R	0.013266	0.012474	0.012474	0.05876	0.06136	0.06292	0.65416	0.76908	0.56056	0.017226	0.020592	0.028908
	D64T_H106A_K104V_N83I_P143R	0.015246	0.015048	0.016236	0.05408	0.05356	0.052	0.49296	0.546	0.55172	0.03663	0.035838	0.036234
Round 3b	D64K_H106A_I90A_K104T_N83I	0.03861	0.042372	0.029898	0.17472	0.17524	0.13052	1.42584	1.40712	1.36812	0.035442	0.035244	0.037818
	D64K_H106A_I90A_K104T_N83I_P143R	0.041778	0.02772	0.041184	0.16016	0.15548	0.19604	1.6068	1.51216	1.64632	0.0396	0.039006	0.0297
	D64K_H106A_I90A_K104T_N83I_P143T	0.027126	0.035838	0.04455	0.16588	0.19448	0.23296	0.793	0.78936	0.85176	0.031284	0.02871	0.031284
	D64K_H106A_I90A_K104V_N83I_P143T	0.022572	0.021582	0.037818	0.0832	0.0806	0.12532	0.82056	0.87308	0.9256	0.017028	0.020394	0.02376
	D64K_H106E_I90A_K104T_N83I_P143R	0.02574	0.02475	0.039996	0.13988	0.1404	0.22412	0.6968	0.70616	0.79508	0.024156	0.024552	0.021978
	D64K_H106E_I90A_K104V_N83I_P143T	0.021978	0.025146	0.02475	0.11232	0.0832	0.12064	0.83044	1.10188	0.9282	0.015642	0.01683	0.016236
	D64K_I90A_K104V_N83I_P143R	0.036432	0.037818	0.02574	0.14768	0.16536	0.14612	1.44976	1.40764	1.21784	0.057816	0.064746	0.0693

## Sheet: Supplementary Figure 3
CFE biosensing reactions using PbrR enriched extract
	No ligand			0.05 µM Pb			30 µM Zn			0.05 µM Pb + 30 µM Zn
Mutant	Replicate 1	Replicate 2	Replicate 3	Replicate 1	Replicate 2	Replicate 3	Replicate 1	Replicate 2	Replicate 3	Replicate 1	Replicate 2	Replicate 3
D64K_N83I_I90A_K104T_H106A_P143R	0.08528	0.09152	0.07696	0.4966	0.51272	0.41652	0.08372	0.08268	0.07176	0.32656	0.35776	0.31044
D64K_N83I_I90A_K104V_H106A_P143T	0.0546	0.04992	0.04472	0.30212	0.30472	0.27716	0.04836	0.04472	0.04732	0.1352	0.14976	0.13312
D64K_N83I_I90A_K104T_H106E_P143R	0.0546	0.052	0.05876	0.37336	0.33696	0.338	0.0598	0.06188	0.06188	0.2782	0.28496	0.28496

## Sheet: Supplementary Figure 4
Cross-reactivity data
Wildtype											Mutant D64K_N83I_I90A_K104T_H106A_P143R
	Concentration											Concentration
Metal ligand	1 μM			10 μM			100 μM				Metal ligand	1 μM			10 μM			100 μM
Ag	0.02392	0.026	0.026	0.04056	0.04316	0.04056	0.05356	0.05772	0.05824		Ag	0.0494	0.05668	0.05252	0.0728	0.0676	0.06656	0.0546	0.10296	0.117
As	0.02964	0.0208	0.0208	0.02496	0.01924	0.02652	0.013	0.02392	0.01976		As	0.05408	0.04524	0.0494	0.0416	0.04576	0.04836	0.04004	0.04056	0.04576
Cd	0.03692	0.03224	0.03016	0.60944	0.611	0.74256	0.42068	0.34476	0.3458		Cd	0.04264	0.05304	0.05668	0.04784	0.09932	0.05148	0.06916	0.06552	0.0884
Co	0.01716	0.03016	0.02704	0.02652	0.02184	0.0338	0.04524	0.0442	0.04628		Co	0.05304	0.04992	0.039	0.05096	0.0468	0.05304	0.07176	0.06812	0.0806
Cu	0.02132	0.02496	0.02184	0.02548	0.02652	0.02132	0.013	0.01404	0.01924		Cu	0.03692	0.05044	0.052	0.05512	0.04316	0.0572	0.03068	0.026	0.0208
Hg	0.0286	0.03692	0.03224	0.29588	0.29432	0.32084					Hg	0.19656	0.2184	0.21892	3.57032	3.7154	4.27284
Ni	0.0156	0.026	0.02028	0.01976	0.03068	0.02184	0.02652	0.02652	0.0312		Ni	0.04264	0.04888	0.03952	0.04524	0.0442	0.05564	0.06448	0.07124	0.08216
Pb	0.08216	0.09308	0.10504	2.3244	2.52824	3.01756	2.55736	2.44764	2.33324		Pb	2.0462	2.76588	2.77732	5.928	8.13436	7.20616	4.54636	5.9202	5.03204
Zn	0.03016	0.03224	0.0286	0.29172	0.33592	0.37804	1.47368	1.6874	1.0504		Zn	0.05928	0.09984	0.07384	0.07644	0.09776	0.09516	0.10348	0.09932	0.09672

## Sheet: Supplementary Figure 5&6
Question 1 (Tube 3)
			Abs385nm			Values used in Supplementary Figure 5
	Picture	Time (min)	Replicate 1	Replicate 2	Replicate 3	Avg	SD
	A	44	0.263	0.261	0.268	0.264	0.00360555
	B	264	0.45	0.435	0.465	0.45	0.015
	C	320	0.58	0.545	0.614	0.579667	0.0345012
	D	360	0.691	0.643	0.749	0.694333	0.0530786
	E	430	0.898	0.816	0.999	0.904333	0.0916642
Question 2 (Tube 7)
			Abs385nm			Values used in Supplementary Figure 5
	Picture	Time (min)	Replicate 1	Replicate 2	Replicate 3	Avg	SD
	A	44	0.28	0.225	0.237	0.247333	0.0289194
	B	264	0.904	0.798	0.884	0.862	0.0563205
	C	320	1.696	1.617	1.712	1.675	0.0508626
	D	360	2.353	2.361	2.395	2.36967	0.022301
	E	430	3.045	2.899	3.053	2.999	0.0866949

[truncated: 2 more sheets: Supplementary Figure 8, Supplementary Figure 9]
